# Supplementary material for: Ancient horizontal transfers of retrotransposons between birds and ancestors of human pathogenic nematodes
Source: Nat Commun. 2016 Apr 21;7:11396. doi: 10.1038/ncomms11396 (PMC4844689; doi:10.1038/ncomms11396)
Supplement: Supplementary Data 1 — Taxon sampling of birds and nematodes used for the detection of AviRTE. [file ncomms11396-s1.xls]

## Sheet: Supplementary_Data_1
Supplementary Data 1 | Taxon sampling of birds and nematodes used for the detection of AviRTE.
HT event	Host class	Host family	Host species	AviRTE	Total copies	LINE copies (full length)	SINEs (copies)	RTE detection method	Data source
1	Aves	Bucerotidae	Buceros bicornis	Present	N/A			BLASTn GenBank	AB435567
1	Aves	Bucerotidae	Buceros rhinoceros	Present	8306	4,099 (0)	BuceSINE (4,207)	BLASTn genome assembly	Zhang et al. 2014
1	Aves	Bucerotidae	Tockus nasutus	Present	N/A			Short PCR	This study
Outgroup	Aves	Phoeniculidae	Phoeniculus purpureus	Absent	N/A			Short PCR	This study
Outgroup	Aves	Upupidae	Upupa epops	Absent	N/A			Short PCR	This study
2	Aves	Mesitornithidae	Mesitornis unicolor	Present	608	608 (1)		BLASTn genome assembly	Zhang et al. 2014
Outgroup	Aves	Pteroclidae	Pterocles gutturalis	Absent	0			BLASTn genome assembly	Zhang et al. 2014
Outgroup	Aves	Columbidae	Columba livia	Absent	0			BLASTn genome assembly	Zhang et al. 2014
3	Aves	Psittacidae	Amazona vittata	Present	141	141 (0)		BLASTn genome assembly	Oleksyk et al. 2012
3	Aves	Psittacidae	Ara macao	Present	189	189 (0)		BLASTn genome assembly	Seabury et al. 2013
3	Aves	Psittacidae	Eclectus roratus	Present	N/A			BLASTn GenBank	AY921630
3	Aves	Psittacidae	Melopsittacus undulatus	Present	1406	601 (6)	MeloSINE (805)	BLASTn genome assembly	Zhang et al. 2014
3	Aves	Psittacidae	Psittacula echo	Present	N/A			BLASTn GenBank	FM865425
Outgroup	Aves	Cacatuidae	Nymphicus hollandicus	Absent	N/A			Short PCR	This study
Outgroup	Aves	Strigopidae	Nestor notabilis	Absent	0			BLASTn genome assembly	Zhang et al. 2014
4	Aves	Suboscines - Furnariidae	Glyphorynchus spirurus	Present	N/A			Illumina survey sequencing	This study
4	Aves	Suboscines - Pipridae	Corapipo altera	Present	N/A			BLASTn GenBank	EF523681
4	Aves	Suboscines - Pipridae	Manacus vitellinus	Present	7005	6115 (3)	ManaSINE1 (640), ManaSINE2 (250)	BLASTn genome assembly	Zhang et al. 2014
4	Aves	Suboscines - Pittidae	Pitta moluccensis	Present	N/A			Short PCR + direct Sanger sequencing	This study
4	Aves	Suboscines - Thamnophilidae	Gymnopithys rufigula	Present	N/A		GymnSINE	Illumina survey sequencing, long PCR + Sanger sequencing after cloning	This study
4	Aves	Suboscines - Thamnophilidae	Myrmeciza exsul	Present	N/A		GymnSINE	BLASTn GenBank	GQ911212, EF095194, GQ911215
4	Aves	Suboscines - Tityridae	Tityra semifasciata	Present	N/A			BLASTn GenBank	JF970166
4	Aves	Suboscines - Tyrannidae	Myiophobus flavicans	Present	N/A		ManaSINE1	BLASTn GenBank	EU231915
4	Aves	Suboscines - Tyrannidae	Myiophobus roraimae	Present	N/A		ManaSINE1	BLASTn GenBank	EU231916, KC157435
4	Aves	Suboscines - Tyrannidae	Myiophobus phoenicomitra	Present	N/A		ManaSINE1	BLASTn GenBank	EU231713
4	Aves	Suboscines - Tyrannidae	Mionectes macconnelli	Present	N/A		ManaSINE1	BLASTn GenBank	EU737868
4	Aves	Suboscines - Tyrannidae	Tyrannus tyrannus	Present	N/A			BLASTn GenBank	EU739892
4	Aves	Suboscines - Tyrannidae	Zimmerius chrysops	Present	N/A		ManaSINE1	Illumina RAD sequencing	Rheindt et al. 2014
Outgroup	Aves	Acanthisittidae	Acanthisitta chloris	Absent	0			BLASTn genome assembly	Zhang et al. 2014
Outgroup	Aves	Oscines - Estrildidae	Taeniopygia guttata	Absent	0			BLASTn genome assembly	Zhang et al. 2014
Outgroup	Aves	Oscines - Corvidae	Corvus brachyrhynchus	Absent	0			BLASTn genome assembly	Zhang et al. 2014
5	Aves	Tinamidae	Tinamus guttatus	Present	183	183 (0)		BLASTn genome assembly	Zhang et al. 2014
Outgroup	Aves	Domaiidae	Dromaius novaehollandiae	Absent	0			BLASTn genome assembly	Vicoso et al. 2013
Outgroup	Aves	Struthionidae	Struthio camelus	Absent	0			BLASTn genome assembly	Zhang et al. 2014
6	Aves	Trochilidae	Calypte anna	Present	1235	1,235 (2)		BLASTn genome assembly	Zhang et al. 2014
6	Aves	Trochilidae	Florisuga mellivora	Present	N/A			Illumina survey sequencing	This study
6	Aves	Trochilidae	Glaucis hirsutus	Present	N/A			Illumina survey sequencing	This study
6	Aves	Trochilidae	Oreotrochilus melanogaster	Present	N/A			Illumina survey sequencing	This study
Outgroup	Aves	Apodidae	Chaetura pelagica	Absent	0			BLASTn genome assembly	Zhang et al. 2014
Outgroup	Aves	Caprimulgidae	Antrostomus carolinensis	Absent	0			BLASTn genome assembly	Zhang et al. 2014
7	Aves	Trogonidae	Apaloderma vittatum	Present	2285	2,285 (1)		BLASTn genome assembly	Zhang et al. 2014
Outgroup	Aves	Alcedinidae	Ceyx erithaca	Absent	N/A			Short PCR	This study
Outgroup	Aves	Leptosomidae	Leptosomus discolor	Absent	0			BLASTn genome assembly	Zhang et al. 2014
Outgroup	Aves	Megalaimidae	Megalaima haemacephala	Absent	N/A			Short PCR	This study
Outgroup	Aves	Megalaimidae	Megalaima lineata	Absent	N/A			Short PCR	This study
Outgroup	Aves	Meropidae	Merops apiaster	Absent	N/A			Short PCR	This study
Outgroup	Aves	Meropidae	Merops nubicus	Absent	0			BLASTn genome assembly	Zhang et al. 2014
Outgroup	Aves	Picidae	Picoides pubescens	Absent	0			BLASTn genome assembly	Zhang et al. 2014
8	Nematoda	Onchocercidae	Brugia malayi	Present	378	378 (0)		BLASTn genome assembly	Harris et al. 2010
8	Nematoda	Onchocercidae	Brugia pahangi	Present	371	371 (0)		BLASTn genome assembly	Harris et al. 2010
8	Nematoda	Onchocercidae	Brugia timori	Present	273	273 (0)		BLASTn genome assembly	Harris et al. 2010
8	Nematoda	Onchocercidae	Wuchereria bancrofti	Present	273	273 (0)		BLASTn genome assembly	Harris et al. 2010
9	Nematoda	Onchocercidae	Loa loa	Present	859	859 (0)		BLASTn genome assembly	Harris et al. 2010
Outgroup	Nematoda	Onchocercidae	Acanthocheilonema viteae	Absent	0			BLASTn genome assembly	Harris et al. 2010
Outgroup	Nematoda	Onchocercidae	Dirofilaria immitis	Absent	0			BLASTn genome assembly	Harris et al. 2010
Outgroup	Nematoda	Onchocercidae	Elaeophora elaphi	Absent	0			BLASTn genome assembly	Harris et al. 2010
Outgroup	Nematoda	Onchocercidae	Litomosoides sigmodontis	Absent	0			BLASTn genome assembly	Harris et al. 2010
Outgroup	Nematoda	Onchocercidae	Onchocerca flexuosa	Absent	0			BLASTn genome assembly	Harris et al. 2010
Outgroup	Nematoda	Onchocercidae	Onchocerca ochengi	Absent	0			BLASTn genome assembly	Harris et al. 2010
Outgroup	Nematoda	Onchocercidae	Onchocerca volvulus	Absent	0			BLASTn genome assembly	Harris et al. 2010
