# Supplementary material for: Ancient horizontal transfers of retrotransposons between birds and ancestors of human pathogenic nematodes
Source: Nat Commun. 2016 Apr 21;7:11396. doi: 10.1038/ncomms11396 (PMC4844689; doi:10.1038/ncomms11396)
Supplement: Supplementary Data 2 — Activity periods of AviRTE derived from per-copy distances in bird and nematode genomes. [file ncomms11396-s2.xls]

## Sheet: Supplementary_Data_2
Supplementary Data 2 | Activity periods of AviRTE derived from per-copy distances in bird and nematode genomes.
Host genome		Apaloderma vittatum	Buceros rhinoceros	Calpte anna	Manacus vitellinus	Melopsittacus undulatus	Mesitornis unicolor	Tinamus guttatus	Brugia malayi	Brugia pahangi	Brugia timori	Loa loa	Wuchereria bancrofti
AviRTE consensus		AviRTE_apaVit	AviRTE_bucRhi	AviRTE_calAnn	AviRTE_manVit	AviRTE_melUnd	AviRTE_mesUni	AviRTE_tinGut	AviRTE_loaLoa	AviRTE_loaLoa	AviRTE_loaLoa	AviRTE_loaLoa	AviRTE_loaLoa
Basepairs in bins of % distance to consensus	0	4379	24929	227	12708	584	258	307	0	0	0	0	0
	0.01	7324	77876	391	8853	193	1225	311	0	0	0	0	0
	0.02	51337	213905	1464	42117	4169	22119	4402	0	0	0	0	0
	0.03	215169	244935	4641	203701	16807	107763	21498	0	0	0	0	0
	0.04	319468	137681	16866	506619	69843	101024	47784	0	0	0	0	0
	0.05	183071	64414	65135	608808	78233	60492	22655	0	0	0	0	0
	0.06	58910	33688	166802	437935	77112	22113	5023	0	0	0	0	31
	0.07	25513	18600	122794	233432	27220	6836	1327	0	0	0	218	0
	0.08	16818	10326	67927	131342	14385	3503	1129	0	0	0	166	0
	0.09	6659	9302	25218	65000	7541	1575	176	36	0	36	501	0
	0.1	5271	6595	13159	60101	6850	716	464	0	0	0	161	0
	0.11	2166	4865	6371	28164	3704	313	257	0	0	0	1912	0
	0.12	1520	3923	3978	19282	1400	547	291	0	0	0	8032	0
	0.13	268	3535	1993	11508	763	49	40	44	44	44	9837	0
	0.14	458	2597	2340	8116	383	52	276	0	0	0	20240	41
	0.15	89	1816	1452	3312	704	0	0	0	0	0	15510	0
	0.16	272	1656	773	2180	148	0	112	56	112	56	14787	0
	0.17	0	959	2605	1698	230	0	98	94	0	47	21975	55
	0.18	87	1063	1163	1069	129	119	0	78	0	78	22953	202
	0.19	172	204	99	730	0	0	0	275	233	0	17805	145
	0.2	117	414	898	757	132	0	0	467	47	627	12016	87
	0.21	0	698	433	549	0	0	0	287	465	52	20000	184
	0.22	0	416	176	71	167	0	0	162	172	141	21563	625
	0.23	81	246	179	203	50	0	0	198	616	65	20555	339
	0.24	0	184	127	412	0	0	0	133	626	0	19566	154
	0.25	0	16	0	82	0	0	0	759	391	1234	19713	651
	0.26	0	0	61	228	0	0	0	805	685	523	22834	873
	0.27	126	84	0	101	68	0	0	1330	742	2113	12935	1097
	0.28	0	71	0	0	0	61	0	1552	856	1323	13047	1490
	0.29	0	78	0	22	99	0	0	3347	3741	644	7574	3962
	0.3	0	0	0	0	62	0	0	1416	3243	1355	9929	2786
	0.31	146	0	0	83	0	0	0	4368	2536	2426	8068	4412
	0.32	0	0	0	0	0	0	0	4752	5626	3471	5489	6108
	0.33	0	0	0	0	0	0	105	5823	6869	6045	5616	6307
	0.34	0	0	0	8	0	0	0	7745	6438	4157	3024	6673
	0.35	0	0	0	0	0	0	0	10290	10771	6628	3935	7361
	0.36	0	7	0	0	0	0	0	8565	8396	7420	741	4943
	0.37	0	0	0	202	0	0	0	7675	10472	3458	1303	8997
	0.38	125	0	0	0	0	0	0	7885	6331	5407	1296	8545
	0.39	0	0	0	0	0	0	0	9262	11039	4504	947	5696
	0.4	0	0	0	0	0	0	0	8295	5604	4805	476	4214
	0.41	0	0	0	125	0	0	0	3739	5389	1239	915	3426
	0.42	0	7	7	0	0	0	0	3055	3843	1836	473	2555
	0.43	0	0	0	0	0	0	0	3338	1755	3185	91	1961
	0.44	0	0	0	27	0	0	0	3123	2429	1176	0	955
	0.45	0	0	0	11	0	0	0	2493	3280	1649	205	468
	0.46	0	0	0	0	0	0	126	1941	500	695	0	759
	0.47	0	0	6	149	0	0	0	836	985	1990	0	833
	0.48	0	0	0	0	0	0	0	1578	198	574	60	0
	0.49	0	0	0	0	0	0	0	0	0	0	0	108
	0.5	0	0	0	0	0	0	0	0	0	0	0	0
	Sum	899546	865090	507285	2389705	310976	328765	106381	105802	104434	69003	346468	87043
Substitution rate (per site per million years)		2.26216	2.32605	2.40276	2.916	2.22746	1.92393	1.97616	10.4	10.4	10.4	10.4	10.4
Reference		Zhang et al. 2014	Zhang et al. 2014	Zhang et al. 2014	Zhang et al. 2014	Zhang et al. 2014	Zhang et al. 2014	Zhang et al. 2014	Weller et al. 2014	Weller et al. 2014	Weller et al. 2014	Weller et al. 2014	Weller et al. 2014
Mean (% distance)		4.2325	3.47186	6.88115	5.5665	5.59582	4.0163	4.28765	36.5083	36.2441	36.1061	22.0299	35.3088
Standard deviation (% distance)		1.67869	2.552	2.15371	2.287	2.07359	1.41788	2.24716	5.2098	4.85248	5.45495	6.14512	4.87915
Mean (mya)		9.35501	7.46299	14.3193	9.54476	12.561	10.4378	10.8485	17.552	17.425	17.3587	10.5913	16.9754
Standard deviation (mya)		3.71036	5.4857	4.48174	3.92147	4.65461	3.68486	5.68566	2.50471	2.33292	2.62257	2.95439	2.34575
99% interval of activity (distribution of per-copy distances)	Upper boundary (% distance)	11	17	18	15	15	10	14	48	47	48	41	47
	Lower boundary (% distance)	1	0	3	0	2	2	1	19	21	20	11	19
	Upper boundary (mya)	24.313	36.5426	37.4569	25.7202	33.6706	25.9885	35.4222	23.0769	22.5962	23.0769	19.7115	22.5962
	Lower boundary (mya)	2.21028	0	6.24282	0	4.48942	5.19769	2.53016	9.13462	10.0962	9.61538	5.28846	9.13462
95% interval of activity (distribution of per-copy distances)	Upper boundary (% distance)	8	11	12	11	11	7	8	46	45	47	35	44
	Lower boundary (% distance)	2	0	4	2	3	2	2	26	25	25	12	25
	Upper boundary (mya)	17.6822	23.6452	24.9713	18.8615	24.6918	18.1919	20.2413	22.1154	21.6346	22.5962	16.8269	21.1538
	Lower boundary (mya)	4.42055	0	8.32376	3.42936	6.73413	5.19769	5.06032	12.5	12.0192	12.0192	5.76923	12.0192
Less conservative dating of nematode AviRTE activity periods
Substitution rate (per site per million years)									5.56	5.56	5.56	5.56	5.56
Reference									Denver et al. 2012	Denver et al. 2012	Denver et al. 2012	Denver et al. 2012	Denver et al. 2012
Mean (% distance)									36.5083	36.2441	36.1061	22.0299	35.3088
Standard deviation (% distance)									5.2098	4.85248	5.45495	6.14512	4.87915
Mean (mya)									32.8312	32.5936	32.4695	19.8111	31.7525
Standard deviation (mya)									4.68507	4.36374	4.90553	5.52619	4.38773
99% interval of activity (distribution of per-copy distances)	Upper boundary (% distance)								48	47	48	41	47
	Lower boundary (% distance)								19	21	20	11	19
	Upper boundary (mya)								43.1655	42.2662	43.1655	36.8705	42.2662
	Lower boundary (mya)								17.0863	18.8849	17.9856	9.89209	17.0863
95% interval of activity (distribution of per-copy distances)	Upper boundary (% distance)								46	45	47	35	44
	Lower boundary (% distance)								26	25	25	12	25
	Upper boundary (mya)								41.3669	40.4676	42.2662	31.4748	39.5683
	Lower boundary (mya)								23.3813	22.482	22.482	10.7914	22.482
Note: The neutral substitution rates for nematodes (per site per generation) were transformed into rates per site per million years using a 90-days generation time (Thomas et al. 2010).
