# Supplementary material for: Ancient horizontal transfers of retrotransposons between birds and ancestors of human pathogenic nematodes
Source: Nat Commun. 2016 Apr 21;7:11396. doi: 10.1038/ncomms11396 (PMC4844689; doi:10.1038/ncomms11396)
Supplement: Supplementary Data 4 — Alignment of the AviRTE 5' UTR region amplified by short PCR. Primer sequences and the Old World suboscine Pitta moluccensis are included. [file ncomms11396-s4.txt]

Supplementary Data 4 | Alignment of the AviRTE 5' UTR region amplified by short PCR. Primer sequences and the Old World suboscine Pitta moluccensis are included.

>AviRTE_Amazona_vittata
CCTGAGGACTTTGCTGTCACCATCCAAGCTCGCTAGGCCCTGGCAGATAAACCTTAGGT-GTAAAGGGTGGGGTCAGTTCTGCGCACGCTGCGCCTCACCTAAAAAATCCACTGCGCAGGCCCGAAG
>AviRTE_Apaloderma_vittatum
CCTGAGGACTTTGCTGTCACCGTCCAAGCTCGCTAGGCCCTGGCAGATGAAGCTTAGGA-GTAAAGGGTGGGGCCAGTTCTGCGCACGCTGAGCCTCACCTAAAAAATCCATTGCGCAGGCTTGAAG
>AviRTE_Ara_macao
CCTGAGGACTTTGCTGTCACCGTCCAAGCTCGCTAGGCCCTGGCAGATAAACCTTAGGT-GTAAAGGGTGGGGTCAGTTCTGCGCACGCTGCGCCTCACCTAAAAAATCCACTGCGCAGGCCCGAAG
>AviRTE_Buceros_rhinoceros
CCTGAGGACTTCGCTGTCACCGTCCAAGCTCGCTAGGCCCTGGCAGATGAACCTCAGGT-GTAAAGGGTGGAGCCAGTTCCGCGCACGCTGCGCCTCACCTAAAAAATCCACCGCGCAGGCTTGAAG
>AviRTE_Calypte_anna
CCTGAGGACTTCGCTGTCACTGTCCAAGCTTGCTGGGCCCTGGCAGATGAACCTTAGGA-GTAAAGGGTGGGGCCAGTTCCGTGCACGCTGCGCCTCACCTAAAAAAGCCACAGCGCAGGCTCGAAG
>AviRTE_Gymnopithys_rufigula
CCTGAGGWMTTCGCTGTCACTGTCCAAGCTCGCTTGGCCGTGGMAGATSAACCTTAGGR-GTAAAGGGTGGGGYCAGTTCTGCGCWCGCTGTGCCTCACCTAAAAARKCCAYTGCGCAGRCTKGAAG
>AviRTE_Loa_loa
CCTAAGGACTTCGCTGTCACCATCCAAGCTCGCTAGGCCCTGGCAGATGAACCTTAGGA-GTAAAGGGTGGGACCAGTTCCGCGCACGCTGTGCCTCACCTAAAAAATCTACTGCGCAGGCTCGAAG
>AviRTE_Manacus_vitellinus
CCTRAGGACCTCGCTGYCACCGTCCAAGCTTGCTCGGCCCTGACAGATGAACCTTAGGA-TTAAAGGGTGGGTCCAGTTCTGCGCATGCTGCGTCTCACCTAAAAAATCCATTGTGCAGGCTCGAAG
>AviRTE_Melopsittacus_undulatus
CCTGAGGACTTTGCTGTCACCGTCCAAGCTCGCTAGGCCCTGGCAGATAAACCTCAGGT-GTAAAGGGTGGGGCCAGTTCTGCGCATGCTGTGCCTCACCTAAAAAATCCACTGCACAGGCCCGAAG
>AviRTE_Mesitornis_unicolor
CCTGAGGACTTCGCTGTCACCGTCCAAGCTCGCTAGGCCCTGGCAGATGAAGCTTAGGA-GTAAAGGGTGGGACCAGTTTCGCGCACGCTGTGCCTCACCTAAAAAATCCATTGCGCAGGCTTGAAG
>AviRTE_Oreotrochilus_melanogaster
CCTGAGGACTTCGYTGTCACCGTCCAACCTTGCTAGGCCATGGCAGATGAACCTTAGGA-GTAAAGGGTGGGGCCAGTTCCGTGCACGCTGCGCCTCACCTAAAAAAGCCACAGCGCAGGCTCGAAG
>AviRTE_Tinamus_guttatus
CCTGAGGACTTCGCTGCCACCGTCCGAGCTCGCTAGGCCCTGGCAGATGAACCTTAGGA-GTAAAGGGTGGGGCCAGTTCCACGCACGCTGAGCCTCACCTAAAAAATCCACTGCGCAGGCTCGAAG
>AviRTE_Wuchereria_bancrofti
NNNNNNNNNNNNNNNNNNNNNNNNNNNNNNNNNNNNNNNNNNNNNNNNNNNNNNNNNNN-NNNNNNNNNNNNNNNNNNNNNNNNNNNNNNNNNNNNNNNNNNNNNNNNNNNNNNNNNNNNNNNNNNN
>AviRTE_Zimmerius_chrysops
NNNNNNNNNNNNNNNNNNNNNNNNNNNNNNNNNNNNNNNNNNNNNNNNNNNNNNNNNNN-NNNNNNNNNNNNNNNNNNNNNNNNNNNNNNNNNNNNNNNNNNNNNNNNNNNNNNNNNNNNNNNNNNN
>BuceSINE_Buceros_rhinoceros
CCCGAGGACTTCGCTGTCACCGTCCAAGCTCGCTGGGCCCTGGCAGATGAACCTCAGGT-GTAAAGGGTGGAGCCAGTTCCGCGCACGCTGCGCCTCACCTAAAAAATCCACCGCGCAGCCCCGAAG
>GymnSINE_Gymnopithys_rufigula
CCTGAGGACTTCACTGTCACCATCCAAGATCACTCGGCCATGGCAGATGAACCTTAGGAGTTAAAGGGTGGGGCCAGTTTTGTGCACTCTGTGCCTCACCT-AAAAATCCACTGCACAGGCTTGAAG
>ManaSINE1_Manacus_vitellinus
CCTGAGGACCTCGCTGCCACCGTCCAAGCTCGCTCGGCCCCGGCAGATGAACCTCAGGA-TTAAAGGGTGGGCTCAGTTCAGCGCACACTGTGTCTCACCTAAAAAATCCACTGCGCAGGCTCGAAG
>ManaSINE1_Zimmerius_chrysops
CCTGAGGACCTCGCTGCCACCGTCCAAGCTCGCTTGGCCCCGGCAGATGAACCTTAGGA-TTAAAGGGTGGGCTCAGTTCCGCGCACACTGTGTCTCACCTAAAAAATCCAATGCGCAGGCTGGAAG
>ManaSINE2_Manacus_vitellinus
CCTGAGGACCTCGCTGCCACCGTCCAAGCTCGCTCGGCCCCGGCAGATGAACCTCAGGA-TTAAAGGGTGGGCTCAGTTCAGCGCACACTGTGTCTCACCTAAAAAATCCATTGCGCAGGCTCGAAG
>MeloSINE_Melopsittacus_undulatus
CCTGCAGACTTTGCTGTCACCGTCCTAGCTCGCTAGGCCGTGGCAGTTAAACCTCAGGT-GTAAAGGGTGGGGCCAGTTCTGCGCAAGCTGCGCCTCACCTAAAAAATCCACTGCGCAGGCTGGAAG
>RTE-4_AMi 
CCTGGAGATCTCTCTGCCGCCGTCCTAGTTCGCCAGGCCACGGCACATGAGTTTCAGGC-CTAAAGAGTGGGGCCAG-TCAGCGCAAACTGCACTCCACTTTAAAGCTTCA-TGCGCAGGCAGGAAG
>aviRTE-int-F
CCTGAGGACTTCACTGTCACC
>aviRTE-int-R_rc
~~~~~~~~~~~~~~~~~~~~~~~~~~~~~~~~~~~~~~~~~~~~~~~~~~~~~~~~~~~~~~~~~~~~~~~~~~~~~~~~~~~~~~~~~~~~~~~~~~~~~~~~~~~~CCACTGCACAGGCTTGAAG
>Pitta_moluccensis_direct_Sanger_sequencing
---------------------GTCCAAGCTCACTAGGCCCTGGCAGATGAACTCTAGGAK-CAAAGGGTGAGGCCAGTTYTRCGCACGCTGAGCCTCACCTAAAAAAT
