# Supplementary material for: Ancient horizontal transfers of retrotransposons between birds and ancestors of human pathogenic nematodes
Source: Nat Commun. 2016 Apr 21;7:11396. doi: 10.1038/ncomms11396 (PMC4844689; doi:10.1038/ncomms11396)
Supplement: Supplementary Data 5 — Fasta-formatted consensus sequences of AviRTE subfamilies and co-mobilized SINEs. [file ncomms11396-s5.txt]

Supplementary Data 5 | Fasta-formatted consensus sequences of AviRTE subfamilies and co-mobilized SINEs.

>AviRTE_Amazona_vittata#LINE/RTE-BovB
TCTCTTTCACGGACACCCCCTTGTCGTGGGGAAAGAGCTTGCGTGCCCTTGTGAGGTTGAGAGCTATGCTRGTGGTGGCATATGCCTCCGGTAGGGTCTCCCAAGCCAGACAGGTCTCAACTGAAGGGTCAGACAAAGTGTGTCYATGGGCAGGATGGGCTCACTAGCCTTCGGGCAACCATCCTAGGAGAAGGACAACTCTAATTTCAAACCTGGGCAGATGGAGCTCGTTTAGCCCTGTAAGGCCATCCATCTAAGAGAAGGATACTCTAACCAAACCTACGACCTGAGGACTTTGCTGTCACCATCCAAGCTCGCTAGGCCCTGGCAGATAAACCTTAGGTGTAAAGGGTGGGGTCAGTTCTGCGCACGCTGCGCCTCACCTAAAAAATCCACTGCGCAGGCCCGAAGGGTTTACTCACATTTGCAAAGCCCTGTAGCGACAGGCGAGGGACAAAATGGCAGGTGAAAAGGTGCACTGGAAGCCGCAGATCCAACCCTGCATGCAGGCGGTTCAGGACATTGGTCGCTCGAGATTGACCCAGGAGATGACAGTCTTGTTCGGCAACATCCTGAATGACCAAGCAGCCTTTTTCAAGGARAGCACTGCTTGCTCCACACGGAGAGAGGCCTAGAAAAGGTGGCCTAACCAAAGCTCATCTCCCCCTCTACCTGGTTGGCTAGCYGCGGCCAACGGGCATCTTCTGTTGCGGTCGACCAAAGACAAAGAGACAAAGGCATACACCTGCCTTCAAAGGTGTGTCCAGACTGACACTCGCATGTTGGAACATCAGAACCATGCTTGATACAGCGGATAGTGGGCGTCCCGAACGTCGTTCTGCTTTAATTGCCCACGAACTGTCACAACTTAACATCGACATTGCTGCTCTCAGTGAAGTTCGCCTTCATGAGGAAGGAAGCCTTAAAGAACATGGTGCCGGCTATACACTTTGTTGGTCAGGCAANNNNNNNNNNNNNNNNNNNNNNNNNNNNNNNNNNNNNNNNNNNNNNNNNNNNNNNNNNNNNNNNNNNNNNNNNNNNNNNNNNNNNNNNNNNNNNNNNNNNNNNNNNNNNNNNNNNNNNNNNNNNNNNNNNNNNNNNNNNNNNNNNNNNNNNNNNNNNNNNNNNNNNNNNNNNNNNNNNNNNNNNNNNNNNNNNNNNNNNNNNNNNNNNNNNNNNNNNNNNNNNNNNNNNNNNNNNNNNNNNNNNNNNNNNNNNNNNNNNNNNNNNNNNNNNNNNNNNNNNNNNNNNNNNNNNNNNNNNNNNNNNNNNNNNNNNNNNNNNNNNNNNNNNNNNNNNNNNNNNNNNNNNNNNNNNNNNNNNNNNNNNNNNNNNNNNNNNNNNNNNNNNNNNNNNNNNNNNNNNNNNNNNNNNNNNNNNNNNNNNNNNNNNNNNNNNNNNNNNNNNNNNNNNNNNNNNNNNNNNNNNNNNNNNNNNNNNNNNNNNNNNNNNNNNNNNNNNNNNNNNNNNNNNNNNNNNNNNNNNNNNNNNNNNNNNNNNNNNNNNNNNNNNNNNNNNNNNNNNNNNNNNNNNNNNNNNNNNNNNNNNNNNNNNNNNNNNNNNNNNNNNNNNNNNNNNNNNNNNNNNNNNNNNNNNNNNNNNNNNNNNNNNNNNNNNNNNNNNNNNNNNNNNNNNNNNNNNNNNNNNNNNNNNNNNNNNNNNNNNNNNNNNNNNNNNNNNNNNNNNNNNNNNNNNNNNNNNNNNNNNNNNNNNNNNNNNNNNNNNNNNNNNNNNNNNNNNNNNNNNNNNNNNNNNNNNNNNNNNNNNNNNNNNNNNNNNNNNNNNNNNNNNNNNNNNNNNNNNNNNNNNNNNNNNNNNNNNNNNNNNNNNNNNNNNNNNNNNNNNNNNNNNNNNNNNNNNNNNNNNNNNNNNNNNNNNNNNNNNNNNNNNNNNNNNNNNNNNNNNNNNNNNNNNNNNNNNNNNNNNNNNNNNNNNNNNNNNNNNNNNNNNNNNNNNNNNNNNNNNNNNNNNNNNNNNNNNNNNNNNNNNNNNNNNNNNNNNNNNNNNNNNNNNNNNNNNNNNNNNNNNNNNNNNNNNNNNNNNNNNNNNNNNNNNNNNNNNNNNNNNNNNNNNNNNNNNNNNNNNNNNNNNNNNNNNNNNNNNNNNNNNNNNNNNNNNNNNNNNNNNNNNNNNNNNNNNNNNNNNNNNNNNNNNNNNNNNNNNNNNNNNNNNNNNNNNNNNNNNNNNNNNNNNNNNNNNNNNNNNNNNNNNNNNNNNNNNNNNNNNNNNNNNNNNNNNNNNNNNNNNNNNNNNNNNNNNNNNNNNNNNNNNNNNNNNNNNNNNNNNNNNNNNNNNNNNNNNNNNNNNNNNNNNNNNNNNNNNNNNNNNNNNNNNNNNNNNNNNNNNNNNNNNNNNNNNNNNNNNNNNNNNNNNNNNNNNNNNNNNNNNNNNNNNNNNNNNNNNNNNNNNNNNNNNNNNNNNNNNNNNNNNNNNNNNNNNNNNNNNNNNNNNNNNNNNNNNNNNNNNNNNNNNNNNNNNNNNNNNNNNNNNNNNNNNNNNNNNNNNNNNNNNNNNNNNNNNNNNNNNNNNNNNNNNNNNNNNNNNNNNNNNNNNNNNNNNNNNNNNNNNNNNNNNNNNNNNNNNNNNNNNNNNNNNNNNNNNNNNNNNNNNNNNNNNNNNNNNNNNNNNNNNNNNNNNNNNNNNNNNNNNNNNNNNNNNNNNNNNNNNNNNNNNNNNNNNNNNNNNNNNNNNNNNNNNNNNNNNNNNNNNNNNNNNNNNNNNNNNNNNNNNNNNNNNNNNNNNNNNNNNNNNNNNNNNNNNNNNNNNNNNNNNNNNNNNNNNNNNNNNNNNNNNNNNNNNNNNNNNNNNNNNNNNNNNNNNNNNNNNNNNNNNNNNNNNNNNNNNNNNNNNNNNNNNNNNNNNNNNNNNNNNNNNNNNNNNNNNNNNNNNNNNNNNNNNNNNNNNNNNNNNNNNNNNNNNNNNNNNNNNNNNNNNNNNNNNNNNNNNNNNNNNNNNNNNNNNNNNNNNNNNNNNNNNNNNNNNNNNNNNNNNNNNNNNNNNNNNNNNNNNNNNNNNNNNNNNNNNNNNNNNNNNNNNNNNNNNNNNNNNNNNNNNNNNNNNNNNNNNNNNNNNNNNNNNNNNNNNNNNNNNNNNNNNNNNNNNNNNNNNNNNNNNNNNNNNNNNNNNNNNNNNNNNNNNNNNNNNNNNNNNNNNNNNNNNNNNNNNNNNNNNNNNNNNNNNNNNNNNNNNNNNNNNNNNNNNNNNNNNNNNNNNNNNNNNNNNNNNNNNNNNNNNNNNNNNNNNNNNNNNNNNNNNNNNNNNNNNNNNNNNNNAATAGCAAAGGCATAYAGAGCCTTCGGAAAACTCCATAAAAGAGTCTGGTGTAATAAACACCTGAAGAAAAGTACAAAGATTAGTGTCTATAGAGCCAYTGTACTGTCTACTCTTCTATATGGGTCTGAATCATGGGTCATCTATCGCCATCACCTGCGACTCCTCGAACGCTTTCATCAGCGCTGCCTCCGTACAATCCTAAACATCCACTGGACTGACTACGTGTCTAATGTTACTGTCCTTGAACAGGCAGAGGTYACCAGTATTGAGGCCATGCTGCTGAAAACGCAGCTGYGCTGGGCAGGGCACGTCTCCAGGATGGAGGATCACCGYCTCCCTAAGATTGTGTTCTACGGTGAACTCGCCACCGGCTGCCACAAGAGAAGTGCCCCAAAGAGGAGATATAAGGACTCCCTGAAACAATATCTTAGCCTTGGCCATATTGACTACCATCAGTGGTCCACCCTGGCCTCCAATCGGGAGATTTGGAGACACATCATACATAACGCTGCTGTCTCTTTTGAGAACACACGCAGAATCAGTCTCGAGGAGAAAAGACAATGCAGAAAGAACCGTGCCTTGCCTATACCACCTAAGGAGACCTTCCGCTGTGCTTTTTGCAACCGGACTTGTCTATCCCGCATTGGTCTTTTTAGCCATCAGCGCGCTTGTAGTAAGCGTGGGTAAAGCCCTTCTCAAATCTTCGTTCGCGAAGCCAAGCCATG
>AviRTE_Apaloderma_vittatum#LINE/RTE-BovB
CTTCTCCACGGACACCCCCTTGTCGCGGGGGAGAAGCTTGCGTGCCCTTATGAGGTTGCGAGCTATGCTGGCGGTGGCATATGCCTCCGATAGGGTCTCCCATGCCAGACAGGTCTCAACTGAAGGGTCAGACTAAGTGTGTCCACGGGTAGGATGGGCTCGCTAGCCTCCCGGCAACCATCCTAGGAGAAGGACAACTCTAACTCCAAACCCGGGCAGATGGAGCTCGTTTAGCCCTGTAAGGCCATCCATCTAAGAGAAGGATACTCTAACTAAACCTACATCCTGAGGACTTTGCTGTCACCGTCCAAGCTCGCTAGGCCCTGGCAGATGAAGCTTAGGAGTAAAGGGTGGGGCCAGTTCTGCGCACGCTGAGCCTCACCTAAAAAATCCATTGCGCAGGCTTGAAGGTTACACCCACATTTGTAAAGTCCTGTAGCGACAGGCGAGGGATGAAACGGCAGGTGATAAGGTGCACTGGAAGCCGCAGACCCAACCCTGCATGCAGGCGGTTCAGGACATTGGTCGCTCGAGACTGACCCCGGAGATGACAGTCTTGTTCGGCAACATCCTGAATGACCAAGCAGCCTTTTTCAAGGAGAGCACTGCTTGCTCCACACGGAGAGGGGCCTAGAAAAGGTGGCCTAACCAAAGATCATCTCCACCCTCCACCCGGTTGGCTAACCGCGGCCAACGGGCATCTTCTGATGCGGTCGAACAAACACAAAGAGACAAAGGCATACACCTGCCTCCAAAGGTGTGTTCAGATTGACACTCGCATGTTGGAACATTAGAACCATGCTTGATACTGCGGATAGTGGACGTCCTGAGCGTCGTTCTGCTCTAATTGCCCACGAACTATCACGACTCAACATCGACATTGCTGCTCTCAGTGAAGTTCGTCTCCATGAGGAAGGCAGCCTCAAAGAACACGGTGCCGGCTACACACTCTATTGGTCAGGCAAACCCAAAACTGAAAGACACCTTTCAGGAGTTGGTTTCATGATTAAAAACTCCATCGCCTCCAAACTTGAAAATCTGCCGACAGGTCATTCCGATCGCATTATCTCCCTACGCCTCCCACTACACAACAAGCAACATGTTGTTCTCTTCAGCATATATGCCCCAACTCTCCAAGCTGACCCTGCGGAAAAGGACAAGTTCTACACCGACCTGCGCCGCCTCACCCAAAAGGTTCCTGCAGATGATAAGATCATAATCCTTGGTGACTTCAACGCCAGAGTAGGAAAGAACTCTGAAGCCTGGAAAGGAGTACTAGGCAAGCATGGTGTTGGAAACTGCAATGACAATGGTCGCCTCTTGCTAGAGTTTTGTGCAGAGCAGCAGCTCACCATCACCAACACTATCTTTCAGCAGAAAGACAGCTTGAAGACAACCTGGATGCATCCTCGATCCAAGCACTGGCACCTCATTGACTACGTCTTAGTGCGCCAGAGCAATATTCGCGATGTCCGTCATACCCGAGTGATGCCTAGTGCAGAATGTCAAACAGACCACCGCCTTGTGCGATGCAAACTTAACCTCCACTTTAAGCCCAAACCTAAGAGGGGCGGCATTCCAAGGAGGAGGCTCCAAGTTAACAATCTTCAAACAGCTACAGTGAGAGACAGCTTCCAGGTAAACCTTCAAACTAGACTTGAAGACCATCTCATAGATCCCTCTCCTGAAGCGCTTTGGCAACATATTAAAAATAGCATCCTCCAGTCTTCTGTAGAATCTTTAGGGTTCTCCTCCAAGAAAAACAAAGACTGGTTTGATGAAAACAATCAAGAGATCCAGGAATTGTTGACAAAGAAGAGAAATGCTCACCAAGCACACCTCGCTCAGCCATCTTGCCATGTAAGAAAAGCAGCCTTTCGTCTTGCATGCAGTAAGCTCCAACAGAAACTTCGAGACATCCAGAACAAGTGGTGGATCAACCTAGCAGAAAAGACTCAACTATGTGCTGATTCAGGTGACCACAGAGGATTCTATGAGGCTCTGAAAGCAGTGTACGGACCCACACACCACGTTCAAAGCCAGCTGCTAAGCGCAGACGGCCAAATGCTTCTCACAGATAAAGCCTCCATCCTGAATCGATGGTCTGAACATTTCCAGACTCTCTTCAGTGTCAACCGTGTAGTTCAAGGCTCAGCAATTCGGCACATTACACAACAACTGGTGAAAAACGAATTGGATATAGCCCCTACTATGGGAGAGACTCTCAAGGCCATACAGCAGGTGAAAACTGGCAAGGCAGCTGGGATTGATGGAATCCCACCTGAAGTCTGGAAGCATGGAGGCCAAGCACTCCATGCTAAATTTCACGAGCTCATTGTGCGTTGCTGGGAAAAAGGCGAACTACCACCAGATCTCCGTGATGCAGTCATCATCACCCTGTACAAGAAGAAAGGAGAAAAATCAGACTGTTCAAATTACCGAGGTATTACTTTGCTCTCTATTGCTGGTAAAATCCTTGCAAGAATACTTTTGAACAGACTAGTACCAGCTATCTCAGAAGAACTTCTACCTGAAAGCCAATGTGGTTTCAGAGCCAACAGGAGTACCACAGACATGGTATTTGTTCTCAGACARCTGCAAGAGAAGTGYAGGGAACAGAACAAAGGACTCTATGTAACTTTCGTTGACCTCACCAAAGCTTTTGACACTGTGAGCAGAAAAGGCCTGTGGCAGATCTTGGAACGATTAGGATGTCCTCCCAAGTTCCTCAGAATGATTATCCTGTTACACGAGGATCAGCGCGGCCAAGTCAGATATGGCGATGCACTCTCTGAGCCCTTCTCAATAACCAATGGTGTGAAACAAGGTTGCGTTCTCGCACCAACTCTATTCACAATCTTCTTCAGCATGATGCTCCAAAGGGCCACGGCAGACCTCGATGAAGATAACGGCATTTACATCCGYTATCGTACCGATGGTAACCTATTCAACCTAAGGCGACTGAAGGCCCACACTAAGACCCTAAATCACCTTGTCCACGAGCTGCTTTTTGCTGACGATGCCGCCCTCGTTGCTCACACAGAAGCAGCTCTGCAGCGCTTAACATCCTGCTTTGCAGAGGCTGCTGAGCTTTTTGGGCTGGAAGTCAGCTTGAAGAAGACAGAAGTTCTTTACCAACCTGCACCTCAGGAAGTCTCCCATCATCCCCACATCACCATAGGCAAATCAGAGCTTAAGTCAGTCCAGCAGTTCAACTAYCTAGGAAGTATCATTTCCTCGGATGGTAAGATTGACAAAGAGATAGACAACAGGTTAGCAAAGGCATACAGAGCTTTTGGAAAACTCCATAAAAGAGTCTGGTGCAATAAACACCTGAAGAAAAGTACAAAGATTAGTGTCTACAGAGCCATTGTACTGTCTACTCTTTTATATGGGTCTGAATCATGGGTCATCTACTGCCACCACCTGCGACTCCTCGAACGCTTCCATCAGCGCTGCCTCCGTACAATCCTAAACATCCACTGGACTGACTACGTGACTAATGTTACTGTCCTTGAACGGGCAGGGGTCACCAGTATTGAGGCCATGCTGCTGAGGACGCAGCTGCGCTGGGCAGGGCACGTCTCCAGGATGGAGGATCACCGCCTCCCTAAGGTTGTGCTCTGTGGTGAACTCGCCACCGGCTGCCGCAACAGAGGAGCCCCAAAGAGGAGATACAAGGACTCTCTGAAACAATACCTCAGTTTTGGCCATATTGACTACCATCAGTGGTCCACTCTGGCCTCCARTCGGGAGACGTGGAGACACACCATCCATAACGCTGCTGCCTCCTTTGAGAACGCACGTAGAATTAGTCTCGAGGAGAAAAGACAACGCAGAAAGAACCGTGCCTCGCCAATACCGCCTAAGGAGACTTTCCACTGTGCCTTTTGCAACCGGACTTGCCTATCCCGCATCGGCCTTTTTAGCCATCAGCGCGCTTGTAGCAAGTGTGGGTAGAGCCCTTCCCATATCTTCGTTCGCGAAGCCTAGCCATG
>AviRTE_Ara_macao#LINE/RTE-BovB
CACAGACACCCCCTTGTCGTGGGGAAAGAGCTTGCGTGCCCTTGTGAGGTTGAGAGCTATGCTGGTGGTGGCATATGCCTCCGGTAGGGTCTCCCAAGCCAGACAGGTCTCAACTGAAGGGTCAGACAAAGTGTGTCCATGGGCAGGATGGGCTCACTAGCCTTCGGGCAACCATCCTAGGAGAAGGACAACTCTAATTTCAAACCCGGGCAGATGGAGCTCGTTTAGCCCTGTAAGGCCATCCATCTAAGAGAAGGATACTCTAACCAAACCTACGACCTGAGGACTTTGCTGTCACCGTCCAAGCTCGCTAGGCCCTGGCAGATAAACCTTAGGTGTAAAGGGTGGGGTCAGTTCTGCGCACGCTGCGCCTCACCTAAAAAATCCACTGCGCAGGCCCGAAGGGTTTACTCACATTTGCAAAGCCCTGTAGCGACAGGCGAGGGACGAAACGGCAGGTGAAAAGGTGCACTGGAAGCCACAGATCCAACCCTGCATGCAGGCGGTTCAGGACATTGGTCGCTCGAGATTGACCCAGGAGATGACAGTCTTGTTCGGCAACATCCTGAATGACCAAGCAGCCTTTTTCAAGGAGAGCACTGCTTGCTCCATATGGAGAGAGGCCTAGAAAAGGTGGCCTAACCAAAGCTCATCTCCCCCTCTACCTGGTTGGCTAGCCGCGGCCAACGGGCATCTTCTGTTGCGGTCGACCAAAGACAAAGAGACAAAGGCATACACCTGCCTTCAAAGGTGTGTCCAGACTGACACTCGCATGTTGGAACATCAGAACCATGCTTGATACAGCGGATAGTGGGCGTCCTGAACGTCGTTCTGCTCTAATTGCCCACGAACTGTCACGACTTAACATCGACATTGCTGCTCTCAGTGAAGTTCGCCTTCATGAGGAAGGAAGCCTTAAAGAACATGGTGCCGGCTATACACTTTATTGGTCAGGCAAATCCAAAACCGAAAGTCATCTCTCCGGAGTTGGCTTCATGATTAAAAACTCCATCGCCTCTAAACTTGAAAATTTGCCGACAGGTCATTCCGATCGCATTATCTCCTTACGCCTCCCACTACACAACAAGCAATATGTTGTTCTCTTCAGCATATATGCCCCAACTTTGCAAGCTGACCCTGCAGAAAAAGACAAATTTTACACCGATCTGCGCTGCCTCACTCAAAAGGTTCCTGCAGATGATAAGATCATAATCCTTGGTGACTTCAACGCCCGAGTAGGTAAGAACTTTGAAGCTTGGAAAGGAGTACTAGGCAAGCATGGTGTTGGAAGCTGCAATGACAACGGTCACCTCTTGCTAGAGTTTTGTGCAGAGCAGCAGCTTACCATCACCAACACTATTTTCCAGCAGAAAGATAGCCTGAAGACAACCTGGATGCATCCTCGATCTAAACACTGGCACCTCATTGACTATGTCTTAGTGTGCCAGAGAAATGTTTGCGATGTCCGTCACACCCGAGTGATGCCTAGTGCAGAATGTCAAACAGACCATCGCCTTGTGCGTTGCAAACTTAACCTCCACTTTAAGCCCAAACCTAAGAGGGGTGGCATTCCGAGGAGGAGGCTCAAAGTTAACAATCTYCAAACAGCTGCAGTGAGAGACAGTTTCCAGGCAAACCTTCAAACTAGGCTTGAAGACCATCCCATAGACTCTTCTCCTGAAGCGCTTTGGCAACATATTAAAAATAGCATCCTGCAGTCCTCCGAAGTATCCTTAGGGTTCTCCTCAAAGAAAAACAAAGACTGGTTTGATGAAAACAATCAGGTAGTCCAGGAATTGTTGACAAAGAAGAGATCTGCCCACCAAGCACACCTCGCTCAGCCATCCTGTCATGTAAGAAAAGCAGCCTTTCGTCTTGCATGCAGTAAACTCCAACAGAAACTTTGTGACATCCAGAACAAGTGGTGGCTTAACCTAGCAGAAAAGACTCAACTATGCACAGATTTGGGTGACCACAGAGGATTCTATGAGGCTCTGAAAGCAGTGTATGGACCCACATACCAGGTTCAAAGTCCTCTACTCAGTGAAGATGGCCAAACGCTTCTCACAGATAAAATCTCCATCCTGAATCGATGGTCTGAACACTTTCAAACTCTCTTCAGTGCCAACCGTGTAGTCCAAGGCTCAGGAATCCAGCACATCTCACAACAACCGGTGAAAAACGAATTGGATATAGTCCCTACCATGGGAGAGACTCTTAAGGCCATTCAGCAGGTGAAAACTGGCAAGGCAGCTGGGGTCGATGGGATCCCACCCGAAATCTGGAAGCATGGAGGTCAAGCACTCCATGCTAAATTTCATGAGCTAGTTGTGTGCTGTTGGGAACAAGGCGAACTACCACCAGATCTCCGTGATGCAATCATYATCACCTTGTACAAGAAAAAAGGAGCAAAGTCAGACTGCTCAAACTACCGAGGTATAACTCTGCTCTCCATTGCTGGAAAAATCCTTGCAAGAATACTATTGAACAGATTAGTACCTGCTATTGCAGAAGAACTTCTACCTGAAAGTCAATGTGGTTTCAGAGCAAATAGAAGTACCACAGACATGGTATTTGTTCTCAGACAATTGCAAGAGAAGTGTAGAGAACAGAACAAGGGACTCTATGTAACTTTCATTGATCTTACCAAAGCTTTTGACACTGTGAGTAGAAAAGGCCTGTGGCAGATCTTGGAACGTTTAGGATGTCCCCCCAAGTTTCTCAAAATGATTATTCTGTTACATGAGGATCAGCGAGGCCAAGTCAGATATGGCGATGCACTCTCTGAGCCCTTCCCAATAACCAATGGTGTGAAACAAGGTTGTGTTCTTGCACCAACTTTATTCACAATCTTCTTCAGCATGATGCTCCAAAGGGCTATGGCAGACTTCGACGAACAAAACGGCATCTATATCCGATATCGTACTGATGGGAGCCTATTCAACCTAAGGCGACTGAAGGCCCACACCAAGACCCTAAATCACCTTGTTCGCGAGCTGCTTTTTGCTGACGATGCCGCCCTCGTTGCCCACACAGAAGCAGCTCTGCAGCGTTTAACATCTTGCTTTGCAGAGGTGGCCGAGCTTTTTGGGCTGGAAGTCAGCTTGAAGAAGACAGTAGTTCTTTACCAACCTGCACCACAAGAAGACTACCATCATCCCCACATCACCATTGGTGAGTCAGAGCTTAAGTTAGTCCAGCAGTTCAGCTATCTGGGAAGCATCATTTCCTCGGACGCCACGATTGATAAAGAGATAGATAACAGAATAGCAAAGGCATACAGAGCCTTCGGAAAACTCCATAAAAGAGTCTGGTGTAATAAACACCTGAAGAAAAGTACAAAGATTAGTGTCTATAGAGCCATTGTACTGTCTACTCTTCTATATGGGTCTGAATCATGGGTCATCTATCGCCATCACCTGCGACTCCTCGAATGCTTTCATCAGCGCTGCCTCCGTACAATCCTAAACATCCACTGGACTGACTACGTGTCTAATGTWRCTGTCCTTGAACAGGCAGAGGTCACCAGTATTGAGGCCATGCTGCTGAAAACGCAGCTGCGCTGGGCAGGGCACGTCTCCAGGATGGAGGATCACCGCCTCCCTAAGATTGTGTTCTATGGTGAACTCKCCACCAGCTGCCACAAGAGAAGTGCCCCAAAGAGGAKATATAAGGACTCCCTGAAACAATATCTTAGCCTTGGCCATAYTGACTACCATCAGTGGTCCACCCTGGCCTCCAATCGGGAGATTTGGAGACACATCATACATAACGCTGCTGTCTCTTTTGAGAACACACGCAGAATCAGTCTCGAGGAGAAAAGACAACGCAGAAAGAACCGTGCCYTGCCTATACCACCTAAGGAGACCTTCCGCTGTGCTTTTTGCAACCGGACTTGTCTATCCTGCATTGGTCTTTTTAGCCATCAGCGCGCTTGTAGTAAGCGTGGGTAAAGCCCTTCTCAAATCTTCGTTCGCGAAGCCAAGCCATG
>AviRTE_Buceros_rhinoceros#LINE/RTE-BovB
CTCTTTCACGGGCACCCCCTTGCCGTGGGGAAGGAGCTTGCGTGCCCTTGTGAGGTTGAGAGCTGTGCTGGTGGTGGCATGTGCCTCCGGTGGGGTCTCCCAAGCCAGACAGGTCTCAACTGAAGGGTCAGACAAAGTGTGTCCACGGGCAGGATGGGCTCACTAGCCTTCGGGCAGCCATCCTAGGAGAAGGACAACTCTGACTCCAAACCCGGGCAGATGGAGCTCGTTTAGCCYTGTAAGGCATCCATCTAAGAGAAGGACACTCTAACCAAACCTACGACCTGAGGACTTCGCTGTCACCGTCCAAGCTCGCTAGGCCCTGGCAGATGAACCTCAGGTGTAAAGGGTGGAGCCAGTTCCGCGCACGCTGCGCCTCACCTAAAAAATCCACCGCGCAGGCTTGAAGGGTKYACTCACGTTTGCAAAGCCCTGTAGCGACAGGCGAGGGACGAAACGGCAGGTGAAAAGATGTCACTGGAAGCCGCAGACCCAACCCTGCATGCAGGCGGTTCAGGACATTGGTCGCTCGAGACTGACCCAGGAGATGACAGTCTTGTTCGGCAGCATCCTGAATGACCAAGCAGCCTTTTTCAAGGAGAGCACTGCTTGCTCCACACGGAGAGGGGCCTAGAAAAGGTGGCCTAACCAAAGCTCATCTCCCCTTCCATCCGGTTGRCTAGCCGCGGCCAACAGGCATCTTCTGTTGCAGTCAACCAAAGACAAAGAGACAAAGGCATACACCTGCCTCCAAAGGTGTGTCCAGATTGACACTCGCATGTTGGAACATCAGAACCATGCTTGATACAGCGGACAGTGGGCGTCCTGARCGCCGTTCTGCTATAATTGCTCACGAACTGTCACGACTCAACATCGACATTGCTGCTCTCAGTGAAGTTCGCCTTCATGAGGAAGGCAGCCTTAAAGAACATGGTGCCGGCTACACACTGTATTGGTCAGGCAAACCCAAAACCGAAAGTCATCATTCCGGAGTTGGCTTCATGATTAAAAACTCCATCGCCTCTAAACTTGAAAATTTGCCGACAGGTCATTCCGATCGCATTATCTCCTTACGCCTCCCACTACACAACAAGCAACATGTTGTTCTCTTYAGCATATATGCCCCAACTCTGCAAGCTGACCCTGCAGAAAAAGACAAATTCTACACCGACCTGCGCTGCCTCACTCAAAAGGTTCCTGCAGATGATAAGATCATAATCCTTGGTGACTTCAACGCCCGAGTAGGTAAGAACTCTGAAGCCTGGAAAGGAGTACTAGGCAAGCATGGAGTTGGAAACTGCAATGACAACGGTCGCCTCTTGCTAGAGTTTTGTGCTGAGCAGCAGCTTACCATCACCAACACTATTTTCCAGCAGAAAGACAGCCTGAAGACAACCTGGATGCATCCTCGATCTAAACACTGGCACCTCATTGACTATATCTTAGTGCGCCAGAGAAATGTTCGCGATGTCCGTCACACCCGAGTGATGCCTAGTGCAGAATGTCAAACAGACCACCGCCTTGTGCGCTGCAAACTTAACCTCCACTTTAAGCCCAAACCTAAGAGGGGCGGCATTCCAAGGAGGAGGCTCAAAGTTAACAATCTTCAAACAGCTGCAGTGAGAGACAGCTTCCAGGCAAACCTTCAAACTAGGCTTGAAGACCATCCCATAGACTCTTCTCCTGAAGCGCTTTGRCAACATATTAAAAATAGCATCCTGCAGTCCTCCGAAGAATCCTTAGGGTTCTCCTCAAAGAAAAACAAAGACTGGTTTGATGAAAACAATCCAGAGATCCAGGAATTGCTGGCAAAGAAGAGATCTGCTCACCAAGCACACCTCGCTCAGCCATCTTGCCATGTAAGAAAAGCAGCCTTTCGTCTTGCATGCAGTAAACTCCAACAGAAACTTCGAGACATCCAGAACAAGTGGTGGCTCAACCTAGCAGAAAAGACTCAACTATGCGCAGATTTGGGTGACCACAGAGGATTCTATGAGGCTCTGAAAGCAGTGTACGGACCCACACACCAAGTTCAAAGCCCCCTACTCAGCGCAGATGGCCAAACGCTTCTCACAGATAAAACCTCCATCCTGAATCGATGGTCTGAACACTTTCAAACTCTCTTCAGTGCYAACCGTGTAGTCCAAGACTCAGGAATCCAGCTCATCCCACAACAAACGGTGAAAAATGAATTGGATATAGCCCCTACTATGGGAGAGACCCTTAAGGCCATACAGCAGATGAAAACCGGCAAGGCAGCTGGGGTCGACGGAATCCCACCTGAAATCTGGAAACATGGAGGCCAAACACTCCATGCTAAATTTCACGAGTTAGTTGTGCGCTGTTGGGAACAAGGCGAACTACCACCAGATCTCCGTGATGCAATCATCATCACCCTGTACAAGAAAAAAGGAGTAAAGTCAGACTGCTCAAACTACCGAGGCATAACTCTGCTCTCCATTGCTGGAAAAATCCTCGCAAGAATACTGTTGAACAGATTAGTACCCGCTATCGCAGAAGAACTTCTACCTGAAAGTCAGTGTGGTTTCAGAGCCAACAGAAGTACCACAGACATGGTATTTGTTCTCAGACAACTGCARGAGAAGTGCAGGGAACAGAACAAGGGTCTCTATGTAACTTTCGTTGACCTCACCAAAGCCTTTGACACTGTGAGCAGAAAAGGCCTGTGGCAGATCTTGGAACGATTAGGATGTCCCCCCAAGTTCCTCAAAATGATTATCCTGTTACATGAGGGTCAGCGCGGCCAAGTCAGATGTGGCGATGCACTCTCTGAGCCCTTCCCAATAGCCAATGGTGTGAAACAAGGTTGCGTTCTCGCACCAACTTTATTCACAATTTTCTTCAGCATGATGCTCCAAAGGGCCACGGCAGACCTCGACGAACAAGACGGCATTTATATCCGATATCGTACCGACGGGAGCCTGTTCAACCTAAGGCGACTGAAGGCCCACACCAAGACCCTAAATCACCTTGTCCGCGAGCTGCTTTTTGCTGACGATGCCGCCCTCGTTGCCCACACAGAAGCAGCTCTGCAGCGCTTAACATCCTGCTYTGCAGAGGCGGCTGAGCTTTTTGGGCTGGAAGTCAGCTTGAAGAAGACAGTAGTTCTCTACCAACCCGCACCACAAGATGACTACCATCATCCCCACATCACCATTGGCGAGTCAGAGCTTCAGTCAGTCCAGCAGTTCAGCTATCTGGGTAGCATCATCTCCTCAGACGCCACGATCGACAAAGAGATAGACAACAGAATAGCAAAGGCAAACAGAGCTTTCGGAAAACTCCATAAGAGAGTCTGGTGCAATAAACACCTGAAGAAAAGTACAAAGATCAGTGTCTACAGAGCCATTGTACTGTCTACTCTTCTGTATGGGTCTGAATCATGGGTCATCTACCGCCACCACCTGCGACTCCTCGAACGCTTCCATCAGCGCTGCCTCCGGACAATCCTAAACATCCACTGGACTGACTACGTGACTAATGTCGCTGTCCTTGAACAGGCAGAGGTCACCAGCATTGAGGCCATGTTGCTGAAAACGCAGCTGCGCTGGGCAGGGCACGTCTCCAGGATGGCGGATCACCGCCTCCCTAAGATTGTGTTCTACGGTGAACTCGCCACCGGCTGCCGCAAGAGAAGAGCYCCAAAGAGGAGATATAAGGACTCCCTGAAACAATACCTCAGCCTTGGCCATATTGACCACCATCAGTGGTCCACCCTGGCCTCCAATCGGGAGATTTGGAGACACACCATACATAACGCTGCTGTCTCCTTTGAGAGCACGCGTAGAATCAGTCTCGAGGAGAAAAGACAGCGCAGAAAGAACCGTGCCTCGACTGTACCACCCAAGGAGACCTTCCGSTGTGCTCTTTGCAACCGGTCTTGCCTATCCCGCATTGGCCTTTTCAGCCATCAGCGCGCTTGCAGTAAGCGTGGGTAAAGCCCTTCCCAAATCTTCGTCCGCGAAGCCAAGCCATG
>AviRTE_Calypte_anna#LINE/RTE-BovB
CCCTCCACGGGCACCCCCTTGTCGTGGGGGAGGAGCTTGCGTGCCCTTGTGAGGTTGGGAGCTCTGCTGGCGGTGGCATATGCCTCCAGTAGGGTCTCCCATGCCAGACAGGTCACAACTGAAGGGTCAGACAAAGTGTGTCCATGGGCAGGATGGGCTCAGTAGCCTTCAGGCAACCATCCTAGGAGAAGGACAACTCTAACTCCAAACCCGGGCAGATGGAGCTCGTTTAGCCCTGTAAGGCCATCCATCTAAGAGAAGGATACTCTAACTAAACCTACGTCCTGAGGACTTCGCTGTCACTGTCCAAGCTTGCTGGGCCCTGGCAGATGAACCTTAGGAGTAAAGGGTGGGGCCAGTTCCGTGCACGCTGCGCCTCACCTAAAAAAGCCACAGCGCAGGCTCGAAGGGTGAACCCACACTTGTAAAGCCCCTGCAGCGACAGGCGAGGGWCGAAACGGCAGGGGAAAGGTGCACTGGAAGCCGCAGACCCAACCCTGCATGCAGGCGGCTCAGGACATTGGTCGCTCGAGACTGACCCAGGAGATGACAGTCTTGTTCGGCAGCATCCTGAGTGACCAAGCAGCCTTTTTCAAGGAGAGCACTGCTTGCTCCACATGGAGAGGGGCCTAGAAAAGGTGGCCTAACCAAAGCTCATCTCCACCCCCCACCCGGTTGGCTASCCACGGTCAACGGGCATCTTCTGATGCAGTCGAACAAAGACAAAGAGACAAAGGCATACACCTGCCTCTAAAGGTGTGTTCAGATTGACACTCGCATGTTGGAACATCAGAACCATGCTTGATACAGCGGACAGTGGGCGTCCTGAGCGTCGTTCTGCTCTAATTGCYCACGAACTGTCACGACTTAACATCGACATTGCTGCTCTCAGTGAAGTTCATCTTCATGAGGAAGGCAGTCTTAAAGAACATGGTGCCAGCTACACACTCTATTGGTCAGGCAAACCCAAAACCGAAAGACACCTCTCAGGAGTTGGCTTCATGATTAAAAACTCCATCGCCTCCAAACTTGAAAATTTGCSGACAGGTCATTCCGATCGCATTATTTCCTTACGCCTCCCACTACACAACAAGCAACATGTTGTTCTCTTCAGTATATATGCCCCAACCCTCCAAGCTGACCATGCAGAAAAAGTCAAATTCTACACTGACCTGCGCCGCCTCACCCAAAAGGTTCCTGCAGGTGATAAGATCATAATCCTTGGTGACTTCAACGCCAGAGTAGGAAAGAACTATGAAGCCTGGAAAGGAGTACTAGGCAAGCATGGTGTTGGAAACTGTAATGACAATGGACGTCTCCTGCTAGAGTTTTGTGCTGAGCAGCAGCTCACCATCACCAACACTATCTTCCAACAGAAAGACAGCCTGAAGACAACCTGGATGCATCCTCGATCCAAGCACTGGCACCTCAYTGACTATGTCTTAGTGCGCCAGAGAAATGTTGGCGATGTCCGTCATACCCGAGCGATGCCCAGTGCAGAATGTCATACAGACCACCGCCTTGTGCGATGCAAACTTACCCTCTACTTTAAGCCCAAACCTAAGAGGGGTGGCATCCCAAGGAGGAGGCTCAAAGTTAACGATCTTCAAAAAGATACAGTGAGAAACAGCTTCCAGGTAAACCTTCAAGCTAGACTTTTAGATCATCCCATAGATCCCTCTCCTGAAGCGCTTTGGCAACACATTAAAAATAGCATCCTGCAGTCCTCTGAAGAATCCCTAGGGTTCTCCTCAAAGAAAAACAAAGATTGGTTTGATGAAAACAACCAAGAGATCCAAGAATTGTTGACAAAGAAGAGAACCGCTCACCAAGCACACCTTGCTCAGCCATCTTGCCATGTAAGAAAAGCAGCCTTTCATCTTGCATGCAGTAAGCTCCAACAGAAACTTCGAGACATCCAGAACAAGTGGTGGATCAACCTAGCAGAAAAGACTGAACTATGCGCAGTTACGGGTGACCACAGAGGGCTCTATGAAGTGCTGAAAGCAGTGTATGGACCCACACACCAGGTCCAAAGCCCCCTACTCAGCGCAGATGGCCAAATGCTTCTCACAGATAAAACCTCCATCCTGAACCGATGGTCTGAACATTTTCAGACTCTCTTCAGTGCCAGCTGTGTAGTCCAAGGCTCAGCAATTCAGCACATTACACAACAACCGGTGAAAACTGAATTGGACATAGCCCCTACTTTGGGAGAGACTCTTAAGGCCATACAGCARCTGAAAACTGGCAAGGCAGCTGGGGTTGATGGAATCCCATCTGAAGTATGGAAGCATGGAGGCCAAGCACTCCATGCTAAATTTCACGAGCTCCTTGTGAGTTGTTGGGAACAAGGCAAATTACCACCAGATCTCCGTGATGCAGTCATCATCACCCTGTACAAGAAGAAAGGAGAAAAGTCAAACTGCTCCAACTACCAAGGTATAACTCTGCTCTCCATTGCTGGAAAAATCCTTGCAAGAATACTTTTGAAYAGATTAGTACCTGCTATAGCAGAGGAAGTTCTACCTGAAAGCCAATGTGGTTTCAGAGCCAATAGGAGTACCACAGACATGGTATTTGTTCTCAGACAACTGCAAGAGAAGTGTAGGGAACAGAACAAAGGTCTTTATGTGACATTCATTGACCTCACTAAAGCTTTTGACACTGTGAGTAGAAAGGGCCTGTGGCAAATCTTGGAACGATTAGGATGYCCCCCCAAGTTCCTCAAAATGATCATCCTGCTACATGAGGATCAGCAGGGCCAAGTCAGATATGGTGATGCACTCTCTGAATCCTTCCCAATAATCAATGGTGTGAAACAAGGCTGCGTTCTCACACCCACTCTATTCACAATCTTCTTCAGCACGATGCTCCAAAGGGCCACGGCAGACCTCGATGAAGAAAATGGCATTTACATCCGATATSGTACCGATGGGAGCCTATTCAACCTAAGGCGACTGAAGGCCCACACCAAGACCCTAAATCACCATGTCCCAGAGTTGCTTTTTGCTGACGATGCTGCCCTCGTTGCTCACACAGAAGCAGCTCTGCAGCGCATAACATCCTGCTTTGCAGAGGCTGCAGATCTTTTTGGGCTGGAAGTCARCTTGAAGAAGACAGAAGTTCTCTACCAGCCTGCACCACAGGAAGACTTCCATCATCCCCACATCACCATAGGCGAATCAGAGCTTAAGTCAGTCCAGCAGTTCAGCTATCTGGGATGCATTATTTCCTCGGACGCCAAGATCAACAAAGAGATAGACAACAGATTAGCAAAGGCATACAGAGCATTCGGAAGACTTCATAAAAGAGTCTGGAGCAATAAACACCTGAAGAAAAGTACAAAGATTAGTGTCTACAGAGCCATTGTACTGTCTACTCTTTTATATGGGTCTGAATCATGGGTCATCTACCGCCACCACCTGCGACTCCTTGAACGCTTCCATCAGTGCTGCCTCCATACAATCCTAAACATCCACTGGACTGACTGTGTGACCAATGTYCCTGTCCTTGAACAGGCAGGGGTCACCAGTATTGAGGCCATGATACTGAGGACACAGCTGTGCTGGGCAGGGCACGTCTCCAGGATGGAGGATCACCACCTCCCTAAGATTGTGCTCTRTGGTGAACTTGCCACCGGCTGCCGCAACAGAGGAGCCCCAAAGAGGAGATACAAGGACTCCCTGAAACAATCCCTCAGCTTTGGCCATACTGACTGCCATCAGTGSTCCACTCTGGCCTCCAGTCGGGAGACATGGAGACACACCATCCATAACGCTGCTGCCTCCTTTGRGAACACACATAGAATCAGTCTGGAGGAGAAAAGACAGCACAGAAAGAACCGTGCCTTGGCTGTCCCCTCACAGGAGACTTTCTGCTGTGCCTTTTGCARCCACACTGCCTGTCCCACATTGGCCTTATCAGCCATCAGTGTGCTTGCAGCAAGCGTGGGGAGAGCCCTTCTGAAATCTTCGTTCGTGAAGCCAAGCCATG
>AviRTE_Gymnopithys_rufigula#LINE/RTE-BovB
TTTCGTGGGGAAAGAGCTTGCCTGCCCTCATGATGTTGAGAGCTATGTTGGCAGTGGTTTGTGCCATCGGTAGGGTCTCCCATGCCAGACAGGTCTCAGCTGAAGGGTCAGACAAAGGGTGTCCATGGGCAGGGTGGGCACGCTAGCCATCTGGCAACCATCCTAGGAGAAGAACAACTCCAACCCCAAACCTGGGCAGATGGAGCCTGCTTAGCCCTGCAAGACCATCCATCTAAGAGAAGGATACTCTAACCAAACCTACGTCCTGAGGWMTTCGCTGTCACTGTCCAAGCTCGCTTGGCCGTGGMAGATSAACCTTAGGRGTAAAGGGTGGGGYCAGTTCTGCGCWCGCTGTGCCTCACCTAAAAARKCCAYTGCGCAGRCTKGAAGGGYWCACCCACATTGCAAAGCCCTGTAGCGACCATCGAGGGTCGAAAATGGCAGGTGATAGGAAGCAGCTGGAAGCTGCAGACCCAACCCTGCATGCAGGTGGTTCAGGATATTGATCATTTGAGACTGACCCCGGAGATGACAGTCTCTTGAGGCAGTATCCTGAATGATCAAGCAGCCTTTTCTAGGGACAGCACTGCTTACTCTACACAGAGAGGGGTCTGGCAAAGGTGACCTAAACAAAGCTCATCTCCACACCTGTTTGGATAACCATGGCCAACCGGCATCTTCCATGCAGTTAAACAAAAACAAAGAGATTTCAAAGGCATACACCTGCCTGCAAAGGTGTGTTTAAACTTACACTCGCATGTTGGAACATCAGAACCATGCTTGATACTGGGGATAGTGGATGTCCTGAGCATTGTTCTGCTCTAATTGTCCACAAACTGTCACGACTCAACATCGACATTGCTGCTCTCAGTGAAGTTCGTCTTCATGAGAAAGGCAGCCTTAAAGAACATGGTGCTGGCTACACACTCTACTGGTCAGGCAAACCCAAAACCGAAAGRCAYCTYTCAGGAGTTGGCTTCATGATTAAAAACTCCATTGCCTCCAAACTTGAAAATTTGCCGACAGGTCATTCCGATCGCATTATGTCCTTACGCCTCCCACTACACAACAAGCAACATGTTGTTCTTTTTAGCGTATATGCCCCAACTCTCCAAGCTGACCCAGCGGAAAAAGACAAATTCTACACTGACCTGCGCCACCTCACCCAAAAGGTTCCTGCAGATGATAAGATCATAATCCTTGGTGACTTCAACGCCAGAGTAGGTAAGAACTCTGAAGCCTGGAAAGGAGTCCTGGGCAAGCATGGCGTTGGAAACTGCAACGACAACGGATGCCTCCTGCTAGAGTTTTGTGCAGAACAGCAGCTCACCATCACCAACACTATCTTTCAACAGAAAGACAGCCTGAAGACAACCTGGATGCATCCTCGATCCAAGCACTGGCACCTCATTGACTATATCTTAGTACAACAGAGAAATGTCAGCGATGTCCGTCATACTCGAGTGATGCCGAGTGCAGAATGTCAAACAGACCATCGCCTTGTGCGTTGCAAACTTAACCTCCACTTCAAGCCCAAACCTAAGAGAGGCGGSATTCCAAGGAGGAGGCTCCAAGTCAGCAATCTTCAAACAGCCACAGTGAGAGACAGCTTCCAGGTAAACCTTCAAACTAGACTTAAAGATAATCCCATAGATCCCTCTCCTGAAGCGCTTTGGCAACATATTAAAAGTTGCATCCTGCAGTCCTCTGAAGAGTCCCTAGGGTTCTCCTCCAAGAAAAACAAAGACTGGTTTGATGAAAACAATCAAGAGATYCAGGAATTGTTGAAGAAGAAGAGAACTGCTCACCAAGCACACCTTGCTCAGCCATCTTGCCATATAAGAAAAGCTGCCTTTCGTCTTGCATGCAGTAAGCTCCAACAGAAACTTCGAGACATCCAGAACAAATGGTGGCTCAACCTAGCAGAAAAGACACAACTATGCGCAGACTTGGGTGACCAAAGAGGATTCTATGAGGCCCTGAAAGCAGTGTACGGACCCACACACCAGGTTCAAAGCCCCCTACTCAGTGCAGATGGTCAAATGCTTCTCACAGATAAAACCTCCATCCTGAATCGATGGTCTGAGCACTTTCAGACTCTCTTCAGTGCCAACCGTGTAGTCCAAGGCTCAGCAATTCAGCACATTACACAACAACCGGTGAAACATGAATTGGATGCAGCCCCTACTATGGGAGAGATACTCAAGGCCATACAACAGGTGAAAACTGGCAAGGCAGCTGGGGTTGATGGAATTCCACCTGAAATCTGGAAGCATGGAGGTCAAGCACTCCATGCTAAATTTCACGAGCTTGTTGTGCGTTGCTGGGAACAAGGCGAACTACCATCAGATCTCCGTGACGCAGTCATCATCACCCTGTACAAGAAGAAAGGAGAAAAATCAGACTGCTCAAATTACCGAGGTATTACTTTGCTCTCCATTGCTGGTAAAATCCTTGCAAGAATACTTCTGAACAGATTAGTACCCGCTATTGCAGAASAWCTTCTACCTGAAAGCCAGTGTGGTTTCAGAGCCAATAGGAGCACCACAGACATGGTRTTTGTTCTCAGACAACTGCAAGAGAAGTGTAGGGAACAGAACAAAGGWCTCTATGTAACCTTCGTTGACCTCACCAAAGCTTTCGACACTGTGAGCAGAAAAGGCCTGTGGCAGATCTTGGAACGTTTAGGATGTCCCCCCAAGTTCCTCAAAATGATCATCCTGCTACATGAGGATCAGCGTGGACAAGTCAGATATGGCGATGCACTCTCTGAGCCCTTTCCAATAACCAATGGTGTGAAACAAGGTTGTGTTCTTGCACCAACTCTATTCACAATCTTCTTCAGCATGATGCTCCAAAGAGCCACGGCAGACCTCGATGAAGAAAACGGCATCTACATCCGATATCGTACCGATGGAAGCCTATTCAACCTAAGGCGACTGAAGGCCCACACCAAGACCCTGAATCACCTTGTCCGTGAGCTGCTTTTTGCTGATGATGCCGCCCTCGTTGCTCACACAGAAGCAGCTCTGCAGCGCTTAACATCCTGCTTTGCAGAGGCTGCTGAGCTTTTTGGGCTGGAAGTCAGCCTGAAGAAGACAGAAGTTCTCTACCAACCTGCACCTCAAGAAGTCTTCCATCATCCTCACATCACCATAGGCAATTCAGAGCTTAAGTCAGTCCAGCAGTTCACCTATCTGGGAAGTATCATTTCCTCAGACGGTAAGATCGACAAAGAGATAGACAACAGGCTAGCAAAGGCATACAGAGCCTTCGGAAAACTCCATAAAAGAGTCTGGTCCAATAAACACCTGAAGAAAAGTACAAAGATCAGTGTCTACAGAGCCATTGTACTGTCTACTCTTTTATATGGGTCTGAATCATGGGTCATCTACCGCCACCACCTGCGGCTTCTCGAACGCTTCCATCAGCGCTGCCTCCGTTCAATCCTAAACATCCACTGGTCTGATTACGTGACCAATGTGTCTGTTCTTGAACAGGCAGGGGTCACCAGTATCGAGGCCATGCTGATGAGAATGCAGCTGTGCTGGGCAGGGCACGTCTCCAGGATGGAGGATCACCGCCTCCCAAAGATTGTGCTCTATGGTGAACTCGCCACCGGCTGCCGCAAGAGAGGAGCCCCGAAGAAGAGATACAAGGACTCCCTGAAACAACACCTCAGCCTTGGCCATATTGACTGCCACCAATGGTCCACTCTGGCCTCCAATCGGGATTCATGGAGACACACCATTCACGACGCTGCTGCTTCCTTTGAGAATGCACGCAGAGTCAGTCTTGAGGAGAAAAGACAACGCAGAAAGAACCGTTCCTTGCCAATATCACCTAGGGAGACGTTCCGCTGTGCCTTTTGTGACCGGACCTGCCTATCCCGTATCGGCCTTTTTAGCCACCAGCACGCTTGCAGCAAGCATGGGTAGTGCCCTTCTCAAATCTTCGTTCGCGAAGCCAAGCCATG
>AviRTE_Loa_loa#LINE/RTE-BovB
CTTCTCCACGGACACCCCCTTGTCGTGGGGAAAAAGCTTGCGTGCCCTTATGAGGTTGCGAGCTATGCTGGCGGTGGCAAATGCCTCCGGTAGGGCCTCCCATGCCAGACAGGTCTCAACTGAAGGACCAGACAAAGTGTGTTCACGGGCAGGATGGGCTCGTTAGTCTTCGGGCAACCATCCTAGGAGAAGGACAACTCTAATTCCAAACCCGGGCAGATGGAGCTCGTTTAGCCCTGTAAGGCCATCCATCTCAGAGAAGGATACTCTAACTAAACCTACGTCCTAAGGACTTCGCTGTCACCATCCAAGCTCGCTAGGCCCTGGCAGATGAACCTTAGGAGTAAAGGGTGGGACCAGTTCCGCGCACGCTGTGCCTCACCTAAAAAATCTACTGCGCAGGCTCGAAGGATACACCCACTTTTGTAAAGTCCTGTAGCGACAGACAAAGGACGAAACGGCAGGTGATAGGATGCACTGGAAGCCGCAGATCCAACCCTGCATGCAGGGCGGTTCAGGACATTGATCGCTCGAGATTGACCTTGGAGATGACAGCCTTGTTCGGCAACATCCTGAACGACCAAGCAGCCTTTTTCAAGGAAAGCACTGCTTGCTCCATACGGAGAGGGGCCTAGAAAAAGTGGCCTAACCAAAGCTCATCTCCATCTCCACCCGGTTGGCTAACCGCGGCCAACGGGCATCTTCTGACGCGRTCGAACAAAGACAAAAAGACAAAGGCATACACCTACCTCCAAAGGTGTACACAAATTGACACTCGCGTGCTGGAACATCAGAACCATGCTTGATAATGCGAACAGTGGACGTCCTGAGCGTCATTCTGCTCTAATTGCTCACGAACTATCACGACTTAACATCGACATTGCTGCTCTCAGTGAAGTTCGTCTCCATGAGGACAGTACTCTCAATGAATATGGTGCCGGTTACACACTCTACTGGTCAGGAAAACCCAAAACCGAAAGTCACCTTTCAGGAGTTGGCTTCATGGTTAAAAACTCCACCGCCTCCAAATTCGAAAATCTGCCGACAGGTCATTCCGATCGTATTATCTCCCTACGCCTCTCACTACACAACAAGCAACAAGTTGTTCTCTTCAGCATATATGCTCCAACTCTGCAAGYTGACCCTATGGAAAAAGATAGATTCTATACCAATCTACGCCGTCTTATCCAAAARGTTCCTCCAAATGATAAGGTCATAATCCTTGGTGACTTCAACGCTAGAGTTGGAAAGAACTCCGAAGCCTGGAAAGGTGTATTAGGCAAGCATGGCATTGGAAACTGCAACGACAACGGACGGCTTCTGCTAGAGTTTTGTGCAGAGCAGCAACTCACCATYACAAACGCTATCTTTCAGCAGAGAGACAGCTTGAAGACAACCTGGATGCATCCTCGATCCAAGCACTGGCATCTCATCGACTATGTCTTAGTGCGCCAAAGAAACGTTCACGATGTTCGTCACACTCGTGTGATGCCTAGTGCAGAATGTCAAACAGACCACCGCCTTGTGCGATGTAAACTTAACCTCCGCTTTAAATCCAAACCTGAGAGAGGTGGAATTCCAAGGAGGAGGCTCAAAGTTAACAATCTCCAAACACCTACAGTGAGAGATAACTTCCAGGTAAATCTTCAAACTAGACTTCAAGATCATCCCACAGATCCCTCTCCTGAAGCGCTTTGGCAACATATTAAAACCAGCATCCTGCAGTCTTCCGTGGAATCCTTAGGATTCTCCTGCAAGAAAAATAAAGACTGGTTTGATGAAAACAATGAAGAGATCCAGAATTTGTTGACAAAGAAGAGATCTRCTCACCAAGCACACCTCGCTCAGCCATCTTGTCATGTAAGAAAAGCAACCTTTCGCCTTGCATGCAGTAAGCTCCAACAGAAACTTCGAGACATCCAAAACAAATGGTGGATCAACCTAGCAGAAAATATTCAACTGTGCGCAGATTCGGGTGACTACAGAGGATTCTACGAGGCTCTGAAAGCCGTGTATGGACCCACACACCACGTTCAAAGCTCCCTACTCAGCGCAGATGGCCAAACGCTTCTCACTGATAAAACCTCCATCCTGAATCGATGGTCTGAACATTTCCAGACTCTCTTCAGTGCCAACCGTGCAGTCCAAGGCTCAGTAATTCAGCACATTACACAACAACCGGTGAAAAACGAATTGGATATAACCCCCACTATGACAGAGACGCTCAAGGCCATACAGCAGGTGAAAACTGGCAAGGCAGCTGGGATTGATGGTATCCCACCTGAGGTCTGGAAACATGGAGGTCAAGCACTCCACGCTAAGTTTCACGAGCTCGTTGTGCGATGTTGGGAAAAAGGCGAACTTCCACCAGATCTCCGTGATGCAATTATTATCACCCTATACAAGAAGAAAGGAGTAAAATCAGACTGCTCAAATTACCGAGGTATTACCCTGCTCTCTATTGCTGGCAAAATCYTTGCAAGAATACTTCTGAACAGATTAGTACCCGCTATATCAGAAAAAGTTCTACCTGAAAGCCAATGTGGCTTCAGAGCAAATAGGAGTACCACAGATATGGTATTTGTTCTCCGACAACTGCAAGAGAAATGCAGAGAACAGAACAAAGGTCTTTATATAACCTTCGTAGACCTCACCAAAGCCTTTGACACTGTAAGCAGAAAAGTCCTATGGCAGATCTTGGAACGATTAGGATGTTCTCCCAAGTTCCTGAAAATGATCATGCTATTACATGAGAATCAACGCGACCAAGTCAGATATGGCGATGCACTCTCAGAACCTTTCCCAATAATCAATGGGGTGAAACAAGGTTGCGTTCTTGCACCAACTCTCTTCACAATCTACTTCAGCATGATGCTCCAAAGGGCCACGGCAGACCTAGATGAAGAAAATGGCATTTACATCCGATATCGTATCGACGGAAGCCTATTCAACCTAAGGCGACTGAAGGCCCACACCAAGATCCTAAATTACCACATCCGAGAGCTACTTTTTGCCGATGATGCCGCCCTCGTCGCTCACACAGAAGCAACTCTGCAGCGCTTAACATCTTGTTTTGCAGAGGCCGCAGAGCTTTTTGGGCTAGAAGTAAGCTTGAAGAAGACAGAAGTTCTCTACCAGCCTGCACCACAGGACGATCACTTTCATCCTCACATCACCATAGGCGAATCAGAGCTTAAATCAGTCCAGCAGTTCAGCTATTTGGGCAGCATCATTTCTTCCGACGTCAAGATCGACAAAGAGATTGACAACAGATTAGTAAAGGCATACAGAGCTTTCGGAAAACTCCATAAAAGAGTCTGGTGCAATAAACACCTGAAGAGAAGTACAAAGATTAGTGTTTATAAAGCTATTGTACTGTCTATTCTATTATATGGTTCTGAATCATGGGTCATCTACCGCCACCATCTGCGACTCCTCGAACGCTTTCAYCAGCGCTGCCTCCGTACAATCCTAAACATCCAYTGGTTTGACYACGTATCCAATGTTACTGTTCTCAYACAGGCAGGGGTCACCAGTATTGAGGCCATACTACTGAAGACACAGTTGCGCTGGACTGGACACGTCTCCAGGATGGARGATCATCGCCTTCCTAAGATTGTGCTCTATGGCGAATTGGCCATCGGTTTCCGCAAAAGAAGAACCCCAAAGAGGAGATACAAGGACGCCCTGAAACAATACCTCAGCCTTGACCATATAGACTACCATCAATGGTCCACTCTGGCCTCGAATCGGGAAGCATGGAGACACATCATCCATAACGCTGCTGCTTCCTTCGAGAACACACGCAGAACCAGTCTCGAGGACAAACGACAACGCAGAAAAAACCGTACCTCATCAATACCGCCTAAGCAGACCTTCCACTGTGCTTTTTGCATYCGAACTTGTYTATCYCGCATTGGCCTTCTTARCCATCAGCGCGCCTGCAGCAAGCGTGRGTATAGCCTTTCAYATATTTTTGTTTGCGAAGCCTAGCCATG
>AviRTE_Manacus_vitellinus#LINE/RTE-BovB
TTTYAGKGTGGRAGAAGCTTGTGTGCCCYTATGAGGTTGCGAGCTATGCTGGCGATGGTAYATGCCTTCAGCAGGGTCTCCCATGCCAGACAGGTCAAAACTGAAGGGTCAGAYAAAATGTGTCCATGGGCAGGATGGGCTCACTAGCCTTCCAGCAGTCATCCTAGGAGAAGGACAACTCTAATTCCAAACCTGGGCAGATGGAGCTCGCTTAGCCCTGTAAGGCCATCCATCTAAGAGAAGAACACTCTAATTAAACCTATGTCCTRAGGACCTCGCTGYCACCGTCCAAGCTTGCTCGGCCCTGACAGATGAACCTTAGGATTAAAGGGTGGGTCCAGTTCTGCGCATGCTGCGTCTCACCTAAAAAATCCATTGTGCAGGCTCGAAGGTKATATCCACATTTGTAAAGCCCTGTAGMAACAGGCRAGGGTCGAAACGGCAGGTGAAAGGTGCACTGGAAGCCACAGACCCAACCCTGCATGCAGGTGGTTCAGGACATTGGTCGCCTGAGACTGAYYCCGGAGATGACAGTCTCTTTGGGCAGCATCCTGAATGACCAAGCAGCCTTTTCAAGGASAGCACTGCTTGCTCCACTCGGAGAGGGGCCTAGAAAAGGTGGCCTAAMCAAAGCTCATCTCCMCCTTCACCCWGTTGGTTAACCGCGGCCAACGGGCATCTTCTRMTRRTGCGGTCACACAAAGATYAAGAGACAAAGGCACGCACCTGCCTYCAAAGGTGTAYCCAAATTGACWCTMGCATGCTGGAACATCAGAACCATGCTTGATACTGCGGATAGTGGACGTCCTGAGCGTCGYTCTGCCCTAATTGCCCATGAACTGTCACGTCTCAACATCGACATTGCTGCTCTCAGTGAAGTTCGTCTCCACGAGGAAGGCAGCCTTAGAGAACATGGTGCCGGTTACACACTCTTTTGGTCAGGTAAACCCAGAACCGAAAGGCATCTCTCAGGAGTTGGCTTCATGATTAAAAACTCTATTGTYCCTAAACTCGAAAATCTGCCGACAGGTCATTCTGAYCGCATTATCTCCYTACGCCTTCCACTACACAACAAGCAACACGTTGTCCTCTTTAGTATATATGCCCCAACTCTCCAAGCTGACCCTGCCGAAAAAGATAAATTTTACACCGACCTGCGCCGCCTTACCCAAAAGGTTCCTGCAGATGATAAGATCATTATCCTTGGTGATTTCAACGCCAGAGTAGGAAAGAACTTTGAAGCCTGGAAAGGAGTATTAGGCAAGCATGGTGTTGGAAACTGCAACGATAATGGTCGCCTTCTGCTAGAATTCTGTGCGGAGCAGCAGCTCACCATCACTAATACTATCTTTCAGCAGAAAAATAGTCTGAAGACAACCTGGATGCATCCTAGATCTAAGCATTGGCACCTCATTGATTATGTCTTGGTGCGACAGAGAGATGTTCGCGATGTCCAYCATACCCACGTGATGCCTAGTGCAGAATGCCAAACAGACCATCGACTTGTGCGCTGTAAACTTAACTTCAAYCTTAAGTTCAAACCTAAAAGGGGCGGTATTCCAAGGAGGAGACTCCAAGTTAACAATCTCCAATCAGCCACAGTGAGAGACAGATTCCAGGCAAATCTTCAAACTAGGCTCRAAAATCATTCCATAGATTCTACAGATCCCTCTCCTGAAACACTTTGGCACCATATTAAAAACAGCATCCTGCAGTCCTCTGAAGAATCCTTAGGGTTCTCCTTCAAGAAGAACAAGGACTGGTTTGATGAAAACAATCAAGAGATCCAGGAATTGTTGAGGAAGAAGAGAACTGCTCACCAAGCACACCTTGCACAGCCATCYTGTCACGTAAGAAAAGCAGCCTTTCGTCTTGCATGCAGCAAGCTCCAACAGAAACTCCGTGACATCCAGAACAAGTGGTGGATCAATCTAGCTGAAAAAACTCAATTATGCGCAGATACAGGTGATCACAGAGGATTCTATGAGGCCTTGAAAACAGCATACGGGCCTACATACCAGGTCCAAAGCCCTCTACTCAGCGCTGATGGTCAAATGCTTCTGACAGATAAAACCTCCATTCTGAATCGATGGTCTGAACACTTTCAGACTCTTTTCAGTACYAACCGTGTAGTYCAAGACTCAGCAATTCAGTMCATYACACAACAACCGGTGAAGAATGAATTGGATATTGCCCCYACTTTRGGAGAAACCCTTAAGGCCATACAGCAGGTGAAAATCGGCAAGGCAGCTGGGGTTGATGGAATTCCACCTGAAGTCTGGAAACATGGGGGCCWTGCACTCCATGCTAAATTTCACGAGTTTGTGGTGCGCTGTTGGGAACTAGGCGAACTACCATCAGACCTTCGTGATGCAGTCATCATCACTTTGTATAAGAAGAAAGGARWTAAATCAGACTGYTCAAATTACCGTGGTATTACTCTGCTCTCCATTGCTGGCAAAATCCTGGCAAGAATACTYTTGAACAGACTAATACCCGCTATAGCAGAAGGAATTCTACCTGAAAGCCARTGTGGTTTCAGAGCCAACAGGAGTACCACAGACATGGTATTTGTTCTCAGACAACTGCAAGAGAAGTGTAGGGAACAGAACAAAGGTCTCTATGTAACCTTTGTTGAYCTCACCAAGGCTTTCGATACTGTGAGCAGAAAAGGTCTRTGGCAGATTTTGGAACGTTTAGGTTGTCCCCCCAAGTTCCTTAAAATGATCATCTCACTCCATGAGGATCAGCACGGCCAAGTCAGATATGGCAATGCACTTTCTGAGCCCTTTCTAATAACCAATGGTGTGAAACAAGGCTGCGTTCTTGCACCAACCCTATTCACAATCTTTTTCAGCATGATGCTCCAAAGGGCCACGGCAGACCTCGATGATCAGGACGGTATCTACATTCGATAYCGTACTGATGGAAGCCTATTCAACCTAAGGCGACTGAAGGCCCACACTAAGACCTTAAATCATCTTGTCCGGGAGCTGCTTTATGCTGATGACGCCGCCCTTGTTGCCCACACAGAAGCAGCTCTGCAGCGTTTAACATCCTGCTTTGCAGACGCTGCTGAGCTCTTTGGGCTGGAAGTCAGCTTAAAGAAGACAGAAGTTCTCTATCAACCTGCACCTCAGGAAGTCTTCCATCATCCCCATATCACCATTGGCCAATCAGAGCTCAAATCAGTCCAGCAGTTTAATTACCTAGGTAGCCTCATCTCCTCGGATGGTAAGATTGACGGAGAGATAGACAACAGGTTAGCAAAGGCATATAGTGCTTTCGGAAAACTCCATAAAAGAGTTTGGCGAAATAAACACTTGAAGAAAAGTACMAAGATCAGTGTTTACAGAGCCATAGTGCTGTCTACTCTCTTATATGGRTCTGAATCATGGGTCATCTACCGCCACCACCTGCGWCTCCTAGAACGCTTCCATCAACGCTGTCTCCGTACAATCCTAAACATCCACTGGTCAGATTATGTGACYAATACGTCTGTTCTAGAACAAGCAGCAGTCACAAGTATTGAGGCCATGTTGCTGAGAACACAGCTGCGCTGGGCAGGRCACGTCTCMAGGATGAAGGACCACCGCCTCCCTAAGATCTTGCTCTATGGTGAACTTGCCACCGGCTGCCGCAAGAGAGGAGCCCCGAAGAGAAGATACAAGGACTCCCTGAAACAACATCTCAGCCTTGGCCATATTGATCATCATAACTGGTCTACTCTGGCCTCCAATCGGGAGGCCTGGAGACACACCATCTATAACGCTGCTGCTKCTTTTGAGAACGCACGCAGGATCACTCTCGAGGAGAAAAGACAACGCAGAAAGAATCGTGTCTTGCAGAATATACCACCTAAGGAGTCTTTCTGCTGTGCCTTTTGCAACCGGACGTGTCTATCTCGTATTGGCCTTTTTAGCCACCAGCGCGCTTGTAACAAACGTGGGTAGAGCCCTTCCCAAATCTTCGTTCGCGAAGCCTAGCCATG
>AviRTE_Melopsittacus_undulatus#LINE/RTE-BovB
TCTCTTTCACGGACACCCCCTTGTCGTGGGGAAAGAGCTTGCGTGCCCTTGTGAGGTTGGGAGCTATGCTGGTGGTGGCATATGCCTCTAGTAGGGTCTCCCATGCCAGACAGGTCTCAACTGAAGGGTCAGACAAAGTGTGTCCATGGGCAGGATGGGCTCACTAGCCTTTGGGCAACCATCCTAGGAGAAGGACAACTCTAACTTCAAACCCAGGCAGATGGAGCTCGTTTAGCCCTGTAAGGCCATCCATCTAAGAGAAGGATACTCTAATCAAACCTATGACCTGAGGACTTTGCTGTCACCGTCCAAGCTCGCTAGGCCCTGGCAGATAAACCTCAGGTGTAAAGGGTGGGGCCAGTTCTGCGCATGCTGTGCCTCACCTAAAAAATCCACTGCACAGGCCCGAAGGGTTTACCCACACTTGCAAAGCCCTGTAGCGACAGGCGAGGGACGAAACGGCAGGTGATAAGGTGCACTGGAAGYCGCAGACCCAACCCTGCATGCAGGCGGTTCAGGACATTGGTCGCTCGAGACTGACCCAGGAGATGACAGTCTTGTTTGGCAACATCCTGAATGACCAAGCAGCCTTTTTTCAAGGAGAGCACTGCTTGCTCCATATGGAGAGAGGCCTAGAAAAGGTGGCCTAACCAAAGCTCATCTCCCCCTCCACCTGGTTGGCTAGCCGCGGCCAATGGGCATCTTCTGTTGCGGTCGATTAAAGACAAAGAGACAAAGGCATACACCTGCCTCCAAAGGTGTGTCCAGATTGACACTCGCATGTTGGAACATCAGAACCATGCTTGATACAGCGAACAGTGGGCGTCCTGAGCGCCGTTCTGCGCTAATTGCCCACGAACTGTCACGACTCAACATCGATATTGCTGCTCTCAGTGAAGTTCGMCTTCATGAGGAAGGTAGCCTTAAAGAACATGGTGCCGGCTATACACTCTACTGGTCAGGCAAATCCAAAACTGAAAGTCATCTTTCTGGAGTTGGCTTCATGATTAAAAACTCCATCGTCTCTAAACTTGAAAATTTGCCGATAGGTCATTCCGATCGTATTATCTCCTTACGTCTTCCACTACACAATAAGCAACATGTTGTTCTTTTCAGCATATATGCTCCAACTCTGCAAGCTGACCCTGCAGAAAAAGACAAATTCTACTCCGATCTGCGTCGCCTCACTCAAAAGGTTCCTATAGATGATAAGATCATAATCCTTGGTGACTTCAACGCCCAAGTAGGTAAGAACTTTGAAGCCTGGAAAGGAGTACTAGGCAAGCACGGTGTTGGTAGCTGCAATGATAACGGTCGCCTCTTGCTAGAGTTTTGTGCAGAGCAGCAGCTTACCATCACCAACACTATTTTCCAGCAGAAAGACAGCCKGAAGACAACCTGGATGCATCCTCGATCTAAACATTGGCACCTTATTGATTATGTCTTAGTGCGCCAGAGAAATGTTCGTGATGTCTGTCACACCCGAGTGATGCCTAGTGCAGAATGTCAAACAGACCACCGCCTTGTGCGTTGCAAACTTAACTTCCACTTCAAGCCCAAACCTAAGAGGGGCGGCATTCCGAGGAGGAGGCTCAATGTTAATAATCTTCAAATAGCTGCAGTGAGGGACAGCTTTCAGGCTAACCTTCAAACTAGGCTTGAAGACCAYCTTATAGATTCTTCTCCTGAAGCACTTTGGCAACATATTAAAAATAGCATCCTGCAGTCCTCCGTAGAATCCTTTGGGTTCTCCTTAAAGAAAAACAAAGACTGGTTTGACGATAACAATCAGGAGGTCCAGGAATTGCTGACAAAGAAGAGATCTGCCCATCAAGCACACCTCGCTCAGCCACTTTGCCATGTAAGAAAAGCAGCCTTTCGTCTTGCATGYAGTAAACTCCAACAGAAACTTCGAGACATCCAGAACAAGTGGTGGCTCAACCTAGCAGAAAAGACTCAATTATGTGCAGATTTGGGTGACCACAGAGGATTCTATGAGGCTCTGAAAGCAGTGTATGGACCCACATACCAGGTTCAAAGCCCCTTACTTAGTGCAGATGGCCAAACGCTTCTTACAGATAAAATCTCCATCCTGAATCATTGGTCTGAACATTTTCAAACACTCTTTAGTGCTAACCGTGTAGTCCAAGGCGMAGGAATCCAGCACATTTTACAACATCTGGTGAAAAACGAATTGGATATAGCCCCTACCATGGGAGAGACTCTTAAGGCTATACAGCAGGTGAAAACTGGCAAGGCAGCTGGGGTCGACGGAATCCCACCCGAAATCTGGAAGCACGGAGGCCAAGCACTTCATGCTAAATTTCACGAGCTAGTTGTGCGCTGTTGGGAACAAGGTAAATTACCATCAGATTTTCGTGATGCAATCATCATCACTCTGTATAAGAAAAAAGGTGTAAAGTCAGACTGCTCAAGTTACCGAGGTATAACTYTGCTCTCCATTGCTGGAAAAATTCTTGCAAGAATACTATTGAACAGATTAGTACCCGCTATCGCAGAAGAACTTCTACCTGAAAGTCAGTGTGGTTTCAGAKCTAATAGAAGTACCACAGACATGGTATTTGTTCTCAGACAACTGCAAGARAAGTGTAGAGAACAGAATAAGGGGCTCTATGTAACTTTCGTTGACCTCACCAAAGCTTTTGACACTGTGAGCAGAAAAGGCCTGTGGCTGATCTTGGAACGATTAGGTTGTCCCCCCAAGTTCCTCAAAATGATTATTCTGTTACATGAGGATCAGCAAGGCCAAGTCAGATATGGCGATGCACTCTCTGARCCCTTCCCAATAACCARTGGTGTGAAACAAGGTTGCGTTCTCGCACCAACTTTATTCACAATCTTCTTCAGCATGATGCTYCAAAGGGCTATGGTAGACCTCGACGAACAAAATGGCATTTATATTCGATATCGTACTGATGGGAGCCTATTCAATCTAAGGCGACTGAAGGCCCACACTAAGACCYTAAATCATCTTGTCCGTGAACTGCTTTTTGCTGATGATGCCGCCCTTGTTGCCCACACAGAAGCAGCTCTGCAGCGTTTAACATCTTGCTTTGCGGAGGCGGCTGAGCTTTTTGGGCTGGAAGTCAGCTTGAAGAAGACAGTAGTTCTCTACCAACCTGCACCACAAGAAGATTATCATCATCCCCACATTACCATTGGCGAGTCAGAGCTTAAGTCAGTTCAGCAGTTCAGCTATCTGGGAAGCATTATTTCCTCGGATGCCACGATCGACAAAGAGATAGACAACAGAATAGCAAAGGCWTATAGAGCCTTCGGAAAACTCCATAAAAGAGTCTGGTGCAATAAACACCTGAAGAAAAGTACAAAGATTAGTGTCTATAGAGCCATTGTACTGTCTACTCTTTTATATGGGTCTGAATCATGGGTTATCTACCGCCATCACCTGCGACTCCTCGAACGCTTTCATCAGCGCTGCCTCCGTACAATTCTAAACATCCATTGGACTGACTATGTGTCAAATGTTACTGTCCTTGAACAGGCAGGGGTCACCAGTATCGAGGCCATATTGCTGAAATTGCAGCTGCGCTGGGCAGGGCACGTCTCTAGGATGAAGGATCATCGCCTCCCTAAGATTGTGTTTTACGGTGAACTTGCCACCGGTTGCCGCAAGAGAAGTGCCCCAAAGAAGAGATATAAGGACTCCCTGAAACAATACCTTAGCCTTGGCCATATTGACTACCATCAGTGGTCCACCTTGGCCTCCAATCAGGAGACTTGGAGACACACTATACATAATGCTGTTGTCTCCTTTGAGAACACACGCAGAATTAGTCTCGAGGAGAAAAGACAACGTAGAAAGAATCGTGCCCCGCCTATACCACCCAAGGAGACCTTTCGCTGTGCTTTTTGCAACCGGATTTGCCTATCCCACATTGGCCTTTTTAGTCATCAGCGCGCTTGTAGTAAGCGTGGGTAAAACCCTTCCCAAATCTTCGTTCGCGAAGTCAAGCCATG
>AviRTE_Mesitornis_unicolor#LINE/RTE-BovB
TGCGGGGGTGAAGCTTGCATGCCCTTATGAGGTTGCGAGCTATGCTGGTGGTGGCATATGCCTTCGGTAGGGTCTCCCATGCCAGTCAGGTCTCAACTGAAGGGTCAGATTAAGTGTGTCCACGGGTAGGATGGGCTTGCTAGCCTCCCGGCAACCATCCTAGGAGGACAACTTTAACCCCAAACCCGGGCAGATGGAGCTCGCTTAGCCCTGTAAGGCCATCCATCTCAGAGAAGGATACTCTAACTAAACCTRCGTCCTGAGGACTTCGCTGTCACCGTCCAAGCTCGCTAGGCCCTGGCAGATGAAGCTTAGGAGTAAAGGGTGGGACCAGTTTCGCGCACGCTGTGCCTCACCTAAAAAATCCATTGCGCAGGCTTGAAGGATACATCCACATTTGTAAAGTCCTGTAGCGACAGGCGAGGGTCAAAACGGCAGGTGATGAGGTGCACTGGAAGCCGCAGACCCAACCCTGCATGCAGGCGGTTCAGGACACTGGTCGCTTGAGACTGACCCTGGAGATGACAGTCTTGTTCGGCAACATCCTGAATGACCAAGCAGCCTTTTTYAAGGAGAGCACTGCTTGCTCCACACGGAGAGGGGCCTAGAAAAGGTGGCCTAACCAAAGCTCATCTCCACYCTCCACCCGGTTGGCTAACCGCGGCCAACGGGCATCTTCTGATGCGGTCGAACAAACACAAAGAGACAAAGGCATACACCTGCCTCCAAAGGTGTGTTCAGACTGACACTCGCATGCTGGAACATTAGAACCATGCTTGATACTGTGGATAGTGGACGTCCTGTGCGTCGTTCTGCTCTAATTGCCCACGAGCTATCACGACTTAACATCGACATTGCTGCTCTCAGTGAAGTTCGTCTCCATGAGGAAGGCAGCCTCAAAGAACATGGTGCTGGCTATACACTCTATTGGTCAGGCAAACCCAAAACCGAAAGTCACCTCTCAGGAGTTGGTTTCATGATTAAAAACTCCATCGCCTCCAAACTTGAAAAAYTGCTGACAGGTCATTCCGATCGTATCATCTCCCTACGCCTCCCACTACACAACAAGCAACATGTTGTTCTCTTCAGCATATATGCCCCAACTCTCCAAGCTGACCCTGCGGAAAAGGACAAATTTTACACCGACCTGCGCCGCCTCACCCAAAAGGTTCCTGCAGATGATAAGATCATAATCCTTGGTGATTTCAACGCCAGAGTAGGAAAGAACTCTGAAGCCTGGAAAGGAGTACTAGGCAAGCATGGTGTTGGAAACTGCAATGACAATGGCCGCCTCTTGCTAGAGTTTTGTGCAGAGCAGCAGCTCACCATCACCAACACTATCTTTCAGCAGAAAGACAGCTTGAAGACAACCTGGATGCATCCTCGATCCAAGCACTGGCACCTCATTGACTACGTCTTAGTGCGCCAGAGAAATGTTCGCGATGTCCGTCATACCCGAGTGATGCCTAGTGCAGAATGTCAAACAGACCACTGCCTTGTGCGATGCAAACTTAACCTCCACTTTAAGCCTAAACCTAAGAGGGGCGGCATTCCAAGGAGGAGGCTTCAAGTTAACAATCTTCAAAYAGCTACAGTGAGAGACAACTTCCAGGCAAATCTTCAAACTAGACTTGAAGACCATCCCATAGATCCCTCTCCTGAAGCGCTTTGGCAACATATTAAAAATAGCATCCTCCAGTCTTCTGAAGAATCCTTAGGGTTCTCCTTCAAGAAAAACAAAGATTGGTTTGATGAAAACAACCAAGAGATCCAGGAATTGTTGACAAAGAAGAGAACTGCTCAYCAAGCACACCTCGCTCAGCCATCTTGTCATGTAAGAAAAGCAGCCTTTCGTCTTGCATGCAGYAAGCTCCAACAGAAACTTCGAGACATCCAGAACAAGTGGTGGATCAACCTAGCAGAAAAGACTCAACTATGCGCAGATTTGGGTGATTACAGAGGATTCTATGAGGCTCTGAAAGCAGTGTACGGACCCACACACCATGYTCCAAGCCAACTACTAAGCGCAGATGGCCAAATGCTTCTCACAGATAAAACCTCTATCCTGAATCGATGGTCTGAACATTTCCAGACTCTCTTTAGTGCCAACCGTGTAGTCCAAGGTTCAGCAATTCAGCACATTACACAACAACCGGTGAAAAATGAATTGGATATAGCCCCTACTATGGGAGAGACTCTTGAGGCCATACAGCAGGTGAAAACTGGCAAGGCAGCTGGGATTGATGGAATCCCACCTGAAGTCTGGAAGCATGGAGGCCAAGCACTCCATGCTAAATTTCACGAGCTCATTGTGCGCTGCTGGGAAAAAGGTGAACTACCATCAGATCTCTGTGATGCAGTCATTATCACCCTTTACAAGAAGAAAGGAGAAAAATCAGACTGCTCAAATTACCGTGGTATTACTTTGCTCTCTACTGCTGGTAAAATCCTTGCAAGAATACTTTTGAACAGATTAGTACCAGCTATCTCAGAAGAACTTCTACCTGAAAGCCAATGTGGTTTCAGAGCCAATAGGAGTACCACAGACATGGTATTTGTCCTCAGACAACTCCAAGAGAAGTGTAGGGAACAGAACAAAGGACTYTATGTAACTTTCGTTGACCTCACTAAAGCTTTTGACACTGTGAGCAGAAAAGGCCTGTGGCAGATCTTGGAACGATTAGGATGYCCTCCCAAGTTCCTCAAAATGATTATCCTGTTACATGAGGATCAGCGCGGCCAAGTYAGATATGGCGATGCACTCTCTGAGCCCTTCCCAATAACCAATGGTGTGAAACAAGGTTGCGTTCTTGCACCAACTCTATTCACAATCTTCTTCAGCATGATGCTCCAAAGGGCCACGGCAGACCTCGATGAAGATAACGGCATTTACATCCGATATCGTACCGATGGGAGCCTATTCAACCTAAGGCGACTGAAGGCCCACACTAAGACCCTTAATCACCTTGTCCGCGAGCTGCTTTTTGCTGACGATGCCGCCCTCGTTGCTCATACAGAAGCAGCTCTGCAGCGCTTAACATCCTGCTTTGCAGAGGCTGCTGAGCTTTTTGGGCTGGAAGTCAGCTTGAAGAAGACAGAAGTTCTTTACCAACCTGCACCTCAGGAAGTCTTCCATCATCCCCACATCACCATAGGCAAATCAGAGCTTAAGTCAGTCCAGCAGTTCAACTATCTAGGAAGTATCATTTCCTCGGATGGTAAGATTGACAAAGAGATAGACAACAGGTTAGCAAAGGCATATAGAGCTTTCGGAAAACTCCATAAAAGAGTCTGGTGCAATAAACACCTGAAGAAAAGTACAAARATTAGTGTCTACAGAGCCATTGTACTGTCTACYCTTTTATATGGGTCTGAATCATGGGTCATCTACCGCCACCACCTGCGACTCCTCGAACGCTTCCATCAGCGCTGCCTCCGTACAATCCTAAACATCCACTGGACTGACTACGTGACTAATGTCACTGTCCTTGAACAGGCAGGGGTCACCAGTATTGAGGCCATGCTGCTGAGGACGCAGCTGCGCTGGGCAGGGCACGTCTCCAGGATGGAGGATCACCGCCTCCCTAAGATTGTGCTCTATGGTGAACTCGCCACCGGCTGCCGCAACAGAGGAGCCCCAAAGAGGAGATACAAGGACTCCCTGAAACAATACCTCAGTTTTGGCCATATTGACTACCATCAGTGGTCCACTCTGGCCTCCAATCGGGAGACATGGAGACACACCATTCATGACGCTGCTGTCTCCTTTGAGAACGCACGTAGAATCAGTCTCGAGGAGAAAAGACAACGCAGAAAGAACCGCGCCTTGCCAATACCGCCTAAGGAGACTTTCCGCTGTGCCTTTTGCAACCGGACTTGCCTATCCCACATCGGCCTTTTTAGCCATCAGCGCGTTTGCAGCAAGCGTGGGTAGTGTCCTTCCCTTATCTTCGTTCGCGAAGTCTAGCCATG
>AviRTE_Oreotrochilus_melanogaster#LINE/RTE-BovB
TCCCTCCACGGGCACCCCCTTGTCGTGGGGGAGGAGCTTRCGTGCCCTTGTGAGGTTGGGAGCTMTGCTGGCGGTGGCAGATGCCTCCAGTAGGGTCTCCCATGCCAGACAGGTCACAACTGAAGGGTCAGACAAARTGTGTCCATGGGCAGGATGGGCTCACTAGCCTTCAGGCAACCATCCTAGGAGAAGGACAACTCTAAYTCCAAACCTGGGCAGATGGAGCTCGTTTAGCCCTGTAAGGCCATCCATCTAAGAGAAGGATACTCTAACTAAACCTACGTCCTGAGGACTTCGYTGTCACCGTCCAACCTTGCTAGGCCATGGCAGATGAACCTTAGGAGTAAAGGGTGGGGCCAGTTCCGTGCACGCTGCGCCTCACCTAAAAAAGCCACAGCGCAGGCTCGAAGGGTGAACCCACACTTGTAAAGCCCCTGCAGCGACAGGCGAGGGTCGAAACGGCAGGGGAAAGGTGCACTGGAAGCCGCAGACCCAACCCTGCATGCAGGCGGCTCAGGACTTTGGTCGCTCGAGACTGACCCAGGAGATGACAGTCTTGTTCGGCAGYATCCTGAGTGACCAAGCAGCCTTTTTCAAGGAGAGCACTGCTTGCTCCACATGGAGAGGGGCCTAGAAAAGGTGGCCTAACCAAAGCTCATCTCCACCCCCCACCCGGTTGGCTASCCACGGTCAACGGGCATCTTCTGATGCGGTCGAACAAAGACAAAGAGACAAAGGCATACACCTGCCTCTAAAGGTGTGTTCAGATTGACACTCGCATGTTGGAACATCAGAACCATGCTTGATACAGCGGACAGTGGGCGTCCTGAGCGTCGTTCTGCTCTAATTGCCCACGAACTGTCACGACTTAACATCGACATTGCTGCTCTCAGTGAAGTTCGTCTTCATGAGGAAGGCAGTCTTAAAGAACATGGTGCCGGCTACACACTCTATTGGTCAGGCAAACCCAAAACCGAAAGACACCTCTCAGGAGTTGGCTTCATGATTAAAAACTCCATCGCCTCCAAACTTGAAAATTTGCCGACGGGTCATTCCGATCGCATTATTTCCTTACGCCTCCCACTACACAACAAGCAACATGTTGTTCTCTTCAGTATATATGCCCCAACCCTCCAAGCTGACCATGCAGAAAAAGTCAAATTCTACACCGACCTGCGCCGCCTCACCCAAAAGGTTCCTGCAGGTGATAAGATCATAATCCTTGGTGACTTCAACGCCAGAGTAGGAAAGAACTATGAAGCCTGGAAAGGAGTACTAGGCAAGCATGGTGTTGGAAACTGTAATGACAATGGACGTCTCCTGCTAGAGTTTTGTGCTGAGCAGCAGCTCACCATCACCAACACTATCTTCCAACAGAAAGACAGCCTGAAGACAACCTGGATGCATCCTCGATCCAAGCACTGGCACCTCAYTGACTATGTCTTAGTGCGCCAGAGAAATGTTGGCGATGTCCGTCATACCCGAGCGATGCCCAGTGCAGAATGTCATACAGACCAMCGCCTTGTGCGATGCAAACTTACCCTCTACTTTAAGCCCAAACCTAAGAGGGGTGGCATCCCAAGGAGGAGGCTCAAAGTTAACGATCTTCAAAAAGATACAGTGAGAAACAGCTTCCAGGTAAACCTTCAAGCTAGACTTTTAGATCATCCCATAGATCCCTCTCCTGAAGCGCTTTGGCAACACATTAAAAATAGCATCCTGCAGTCCTCTGAAGAATCCCTAGGGTTCTCCTCAAAGAAAAACAAAGATTGGTTTGATGAAAACAACCAAGAGATCCAAGAATTGTTGACAAAGAAGAGAACCGCTCACCAAGCACACCTTGCTCAGCCATCTTGCCATGTAAGAAAAGCAGCCTTTCATCTTGCATGCAGTAAGCTCCAACAGAAACTTCGAGACATCCAGAACAAGTGGTGGATCAACCTAGCAGAAAAGACTGAACTATGCGCAGTTACGGGTGACCACAGAGGGCTCTATGAAGCGCTGAAAGCAGTGTATGGACCCACACACCAGGTCCAAAGCCCCCTACTCAGCGCAGATGGCCAAATGCTTCTCACAGATAAAACCTCCATCCTGAACCGATGGTCTGAACATTTTCAGACTCTCTTCAGTGCCAGCCGTGTAGTCCAAGGCTCAGCAATTCAGCACATTACACAACAACCGGTGAAAAMCGAATTGGACATAGCCCCTACTTTGGGAGAGACTCTTAAGGCCATACAGCARCTGAAAACTGGCAAGGCAGCTGGGGTTGATGGAATCCCATCTGAAGTATGGAAGCATGGAGGCCAAGCACTCCATGCTAAATTTCACGAGCTCCTTGTGAGTTGTTGGGAACAAGGCGWAYTACCACCAGATCTCCGTGATGCAGTCATCATCACCCTGTACAAGAAGAAAGGAGAAAAGTCAAACTGCTCCAACTACCGAGGTATAACTCTGCTCTCCATTGCTGGAAAAATCCTTGCAAGAATACTTTTGAACAGATTAGTACCTGCTATAGCAGAGGAAGTTCTACCTGAAAGCCAATGTGGTTTCAGAGCCAATAGGAGTACCACAGACATGGTATTTGTTCTCAGACAACTGCAAGAGAAGTGTAGGGAACAGAACAAAGGTCTTTATGTGACATTCATTGACCTCACTAAAGCTTTTGACACTGTGAGTAGAAAGGGCCTGTGGCAAATCTTGGAACGATTAGGATGYCCCCCCAAGTTCCTCAAAATGATCATCCTGCTACATGAGGATCAGCGGGGCCAAGTCAGATATGGCGATGCACTCTCTGAATCCTTCCCAATAATCAATGGTGTGAAACAAGGCTGCGTTCTCGCACCCACTCTATTCACAATCTTCTTCAGCACGATGCTCCAAAGGGCCACGGCAGACCTCGATGAAGAAAATGGCATTTACATCCGATATGGTACCGATGGGAGCCTATTCAACCTAAGGCGACTGAAGGCCCACACCAAGACCCTAAATCACCATGTCCCAGAGTTGCTTTTTGCTGACGATGCCGCCCTCGTTGCTCACACAGAAGCAGCTCTGCAGCGCATAACATCCTGCTTTGCAGAGGCTGCAGATCTTTTTGGGCTGGAAGTCAACTTGAAGAAGACAGAAGTTCTCTACCAGCCTGCACCACAGGAAGACTTCCATCATCCCCACATCACCATAGGCGAATCAGAGCTTAAGTCAGTCCAGCAGTTCAGCTATCTGGGATGCATTATTTCCTCAGACGCCAAGATCGACAAAGAGATAGACAACAGATTAGCAAAGGCATACAGAGCATTCGGAAGACTTCATAAAAGAGTCTGGAGCAATAAACACCTGAAGAAAAGTACAAAGATTAGTGTCTACAGAGCCATTGTACTGTCTACTCTTTTATATGGGTCTGAATCATGGGTCATCTACCGCCACCACCTGCGACTCCTTGAACGCTTCCATCAGTGCTGCCTCCGTACAATCCTAAACATCCACTGGACTGACCGTGTGACCAATGTTCCTGTCCTTGAACAGGCAGGGGTCACCAGTATTGAGGCCATGMTACTGAGGACGCAGCTGTGCTGGGCAGGGCACGTCTCCAGGATGGAGGATCACCACCTCCCTAAGATTGTGCTCTGTGGTGAACTTGCCACCGGCTGCCGCAACAGAGGAGCCCCAAAGAGGAGATACAAGGACTCCCTGAAACAATCCCTCAGCTTTGGCCATACTGACTGCCATCAGTGSTCCACTCTGGCCTCCAGTCGGGAGACATGGAGACACACCATCCATAACGCTGCTGCCTCCTTTGAGAACACACGTAGAATCAGTCTCGAGGAGAAAAGACAGCGCAGAAAGAACCGTGCCTTGGCTGTCCCCTCACAGGAGACTTTCTGCTGTGCCTTTTGCAACCACACTGCCTGTCCCACATTGGCCTTATCAGCCATCAGCGTGCTTGCAGCAAGCGTGGGGAGAGCCCTTCTGAAATCTTTATTTGCGAAGCCAAGCCATG
>AviRTE_Tinamus_guttatus#LINE/RTE-BovB
TCTTCTCTGCGGACACCCCCTTGTCGCGGGGGAGAAGCTTGTGTGCCCTTATGAGGTTGCGAGCTATGCTGGCAGTGGCATATGCCTCCGGTAGGGTCTCCCATGCCAGACAGGTCTCAACTGAAGGGTCAGACAAAGTGTGTCCWCGRGCAGGATGGGCTCGCTAGCCTCCCGGCAACCACCCTAGGAGAAGGACAACTCTAACCCCAAACCCGGGCAGATGGAGCTCGCTTAGCCCTGTAAGGCCATCCATCTCAGAGAAGGATACTCTAACTAAACCTACGTCCTGAGGACTTCGCTGCCACCGTCCGAGCTCGCTAGGCCCTGGCAGATGAACCTTAGGAGTAAAGGGTGGGGCCAGTTCCACGCACGCTGAGCCTCACCTAAAAAATCCACTGCGCAGGCTCGAAGGATACACCCACATTTGTAAAGCCCTGTAGCGACAGGCGAGKGACGAAACGGCAGGTGATAAGGTGCACTGGAAGCCGCAGACCCAACCCTGCATGCAGGTGGTTCAGGACATTGGTCGCTCGAGATTGACCCCGGAGATGACAGTCTTGTTCGGCAACATCCTGAATGACCAAGCAGCCTTTTTCAAGGAGAGCACTGCTTGCTCCACACGGAGAGGGGCCTAGAAAAGGTGGCCTAACCAAAGCTCATCTCCACCCTCCACCCGGTTGGCTAGCCGCGGCCAACGGGCATCTTCTGATGCGGTCGAACAATGACAAAGAGACAAAGGCATACACCTGCCTCCAAAGGTGTGTTCAGAATGACACTCGCATGTTGGAACATCAGAACCATGCTTGATACAGCGAACAGTGGGCGTCCTGAGCATCGTTCTGCACTAATTGCCCACGAACTATCACGACTCAACATTGACATTGCTGCTCTCAGTGAAGTTCGTCTCCATGAGGAAGGCAGCCTCAAAGAACATGGTGCCGGCTACACACTCTACTGGTCAGGAAAACCCAAAACCGAAAGTCACCTTTCAGGAGTTGGTTTCATGATCAAAAACTCCATTGCCTCCAAACTTGAAAATTTGCGGACAGGTCATTCTGATTGCATTATCTCCTTACGCCTCCCACTACACAACAAGCAGCATGTTGTTCTCTTCAGCATATATGCCCCAACTCTGCAAGCTGACCCTGCGGAAAAAGACAAATTCTACACCGACCTGCGCCATCTCATCCAAAAGGTTCCTGCAGATGATAAGGTCATAATCCTTGGTGACTTCAACGCCAGAGTAGGAAAGAACTCTGAAGCCTGGAAAGGAGTACTAGGCAAGCATGGTGTTGGAAACTGCAATGACAACGGACGTCTCCTGCTAGAGTTTTGTGCAGAACAGCAACTCACCATCACAAACACTATCTTTCAGCAGAAAGACAGCTTGAAGACAACCTGGATGCATCCTCAATCCAAGCACTGGCACCTCATTGACTATGTCTTAGTGCGCCAGAGAAACGTTCGCGATGTCCGTCATACCCGAGTGATGCCTAGTGCAGAATGTCAAACAGACCACCGCCTTGTGCGATGCAAACTTAACCTCCACTTTAAGCCCAAACCTAAGAGGGGCGGAATTCCAAGGAGGAGGCTCAAAGTTAATAATCTTCAAACAGCTACAGTGAGAGACAGCTTCCAGGTAAACCTTCAAACTAGACTTGAAGACCACCCCATAGATCCCTCTCCTGAAGCGCTTTGGCAACATATTAAAAATAGCATCCTGCAGTCTTCCAAAGAATCCTTAGGGTTCTCCTTCAAGAAAAACAAAGACTGGTTTGATGAAAACAATCAAGAGATCCAGGAATTGTTGACAAAGAAGAGAACTGCTCACCAAGCACACCTTGCTCAGCCATCTTGCCATGTAAGAAAAGCAGCCTTTCGTCTTGCATGCAGTAAGCTCCAACAGAAACTTCGAGACATTCAGAACAAGTGGTGGATCAACCTAGCAGAAAAGACTCAACTCTGCGCAGATTCGGGTGACCACAGAGGATTCTATGAGGCTCTGAAAGCAGTGTACGGACCCACATACCACCTTCAAAGCTCCCTACTCAGCGCAGATGGCCAAATGCTTCTGACAGATAAAACCTCCATCCTGAATCGATGGTCTGAACATTTCCAGACTCTCTTCAGTGCCAACCGTGTAGTCCAAGGTTCAGCAATTCAGCACATTACACAACAACCGGTGAAAAATGAATTGGATATAGCTCCTACTATGGGAGAGACTCTTAAGGCCATACAGCAGGTGAAAACTGGCAAGGCAGCTGGGGTTGATGGAATCCCACCTGAAGTCTGGAAGCATGGAGGCCAAGCACTCCATGCTAAATTTCACGAGCTCGTTGTGCGCTGCTGGGAAAAAGGCGAACTACCACCAGATCTCCGTGATGCAGTCATCATCACCCTGTACAAGAAGAAAGGAGAAAAGTCAGACTGCTCAAACTACCGAGGTATAACTCTGCTCTCCACTGCTGGAAAAATCCTCGCAAGAATACTTTTGAACAGATTAATACCCGCTATCTCAGAAGAACTCTTACCTGAAAGCCAATGTGGTTTCAGAGCCAATAGGAGTACCACAGACATGGTATTTGTTCTCAGACAACTGCAAGAGAAGTGCAGGGAACAGAACAAAGGACTCTATATAACTTTTGTTGACCTCACCAAAGCTTTTGACACTGTGAGCAGAAAAGGCCTGTGGCAGATCTTGGAACGATTAGGATGTCCCCCCAAGTTCCTCAAAATGATTATCCTGTTACATGAGGATCAGCGCGGCCAAGTCAGATATGGCGATGCACTCTCTGAGCCCTTCCCAATAACCAATGGTGTGAAACAAGGTTGCGTTCTCGCACCAACTCTATTCACAATCTTCTTCAGCATGATGCTCCAAAGGGCCACGGCAGACCTCGATGAAGAAAACGGCATTTACATCCGATATCGTACCGATGGAAGCCTATTCAACCTAAGGCGTCTGAAGGCCCACACTAAGATCCTAAATCACCTTGTCCGTGAGCTGCTTTTTGCTGACGATGCCGCCCTCGTTGCTCATACAGAAGCAGCACTGCAGCGCTTAACATCCTGCTTTGCAGAGGCTGCTGAGCTTTTTGGGCTGGAAGTCAGTTTGAAGAAGACAGAAGTTCTCTACCAACCTGCACCTCAGGAAGTCTTCCATCATCCCCACATCACCATAGGCAAATCAGAGCTTAAGTCAGTCCAAAAGTTCAACTATCTAGGAAGCATCATTTCCTCGGACGGTAAGATTGACAATGAGATAGACAACAGGTTAGCAAAGGCATACAGAGCTTTCGGAAAACTTCATAAAAGAGTCTGGTGCAATAAACACCTGAAGAGAAGTACAAAGATTAGTGTCTATAGAGCCATTGTACTGTCTACTCTTTTATATGGGTCTGAATCATGGGTCATCTACCGCCACCACCTGCGACTCCTCGAACGCTTCCATCAGCGCTGCCTCCGTACAATCCTAAACATCCACTGGACTGATTACGTGACTAATGTGGCTGTCCTTGAACAGGCAGGGGTCACCAGTATTGAGGCCATGCTGCTGAGAACGCAGCTGCGCTGGGCAGGGCACGTCTCCAGGATGGAAGATCACCGCCTCCCTAAGATTGTGCTCTATGGTGAACTCGCCACCGGCTGCCGCAAGAGAGGAGCCCCAAAGAGGAGATACAAGGACTCCCTGAAACAATACCTCAGCTTTGGCCATATTGACTACCATCAATGGTCCACTCTGGCCTCGAATCGGGAGACATGGAGACGCACCATCCATAACGCTGCTGCTTCCTTTGAGAACACACGCAGAATCAGTCTCGAAGAGAAAAGACAATGCAGAAAGAACCGTGCCTCGCCAATACTGCCTAAGGAGACCTTCCGCTGTGCCTTTTGCAACCGGACTTGCCTTTCCCGCATCGGTCTTTTTAGCCATCAGCGCGCTTGCAGCAAACGTGGGTAAAGCCCTTCCCATATCTTCGTTCGCGAAGCCTAGCCATG
>AviRTE_Wuchereria_bancrofti#LINE/RTE-BovB
NNNNNNNNNNNNNNNNNNNNNNNNNNNNNNNNNNNNNNNNNNNNNNNNNNNNNNNNNNNNNNNNNNNNNNNNNNNNNNNNNNNNNNNNNNNNNNNNNNNNNNNNNNNNNNNNNNNNNNNNNNNNNNNNNNNNNNNNNNNNNNNNNNNNNNNNNNNNNNNNNNNNNNNNNNNNNNNNNNNNNNNNNNNNNNNNNNNNNNNNNNNNNNNNNNNNNNNNNNNNNNNNNNNNNNNNNNNNNNNNNNNNNNNNNNNNNNNNNNNNNNNNNNNNNNNNNNNNNNNNNNNNNNNNNNNNNNNNNNNNNNNNNNNNNNNNNNNNNNNNNNNNNNNNNNNNNNNNNNNNNNNNNNNNNNNNNNNNNNNNNNNNNNNNNNNNNNNNNNNNNNNNNNNNNNNNNNNNNNNNNNNNNNNNNNNNNNNNNNNNNNNNNNNNNNNNNNNNNNNNNNNNNNNNNNNNNNNNNNNNNNNNNNNNNNNNNNNNNNNNNNNNNNNNNNNNNNNNNNNNNNNNNNNNNNNNNNNNNNNNNNNNNNNNNNNNNNNNNNNNNNNNNNNNNNNNNNNNNNNNNNNNNNNNNNNNNNNNNNNNNNNNNNNNNNNNNNNNNNNNNNNNNNNNNNNNNNNNNNNNNNNNNNNNNNNNNNNNNNNNNNNNNNNNNNNNNNNNNNNNNNNNNNNNNNNNNNNNNNNNNNNNNNNNNNNNNNNNNNNNNNNNNNNNNNNNRNNNNNNNNNNNNNNNNNNNNNNNNNNNNNNNNNNNNNNNNNNNNNNNNNNNNNNNNNNNNNNNNNNNNNNNNNNNNNNNNNNNNNNNNNNNNNNNNNNNNNNNNNNNNNNNNNNNNNNNNNNNNNNNNNNNNNNNNNNNNNNNNNNNNNNNNNNNNNNNNNNNNNNNNNNNNNNNNNNNNNNNNNNNNNNNNNNNNNNNNNNNNNNNNNNNNNNNNNNNNNNNNNNNNNNNNNNNNNNNNNNNNNNNNNNNNNNNNNNNNNNNNNNNNNNNNNNNNAGCAGCTGGCTTCATGATCAAGAACTCAGTCGCCTCCAAATTTGTTAATTTACCGACAGATCATTCCGATCGAATTATCTTCCTATGCCTTCCATTGCACAATAAACAACAATTTGTCCTTTTCAGTATATATGCCTCAACTCTTCAAGCTGATCCCGCAGAAAAAGCAAATTCTACACCGGCTTTCTCCATCTTATCCGAAASATTCCTGTAGATGATAAAATCATAATCCTTGATGAYTTCAATGCYARAGTAGGAAAGAAYTYTGAAGCCTRGAAAAAAGTACTAGGCAAACATGGTGTTGGAAACTGCAACAATAATGGACGCCTTYTGCTAGAGTTCTGCGCAGAGCAGCAACTTACGATCACAAACACCATCTTTCAGCAGAAAGACAGCCTAAAAACAACCTGGATGYATTCTCGATCCAARCATTGGYACCTCATCGACTACGTTTTAGTGYAYCAAAGATGCATTCGCGATGTTCGTCATACCCGAGTGATGCYTAGTGCAGAATGTCAAACAGACCACCGTCTTGTGCGATGCAAACTCAATYTCCACTTTCAGGCCAAACCTAAAAGAGGCGACATTCCAAGGAAGARGCTCAAAGTCAACAATCTTGAAATTACTACAGTAAGAGACAACTTCCAGGCTAACCTYCAAACCAGACTTGCAGATTATCCCATAGATTCCTYCCMTGCAGCACTCTGGCAACTCATCAAAAATAGYATCCAGCAGTCCTCCGCAGAATGCTTAGGRTTCTTATCAAAGAAAACCAAAGATTGGTTCGATGAAAACAATCCACAGAWTCAGGAACTGYTATCAAAGAAGAGAATTGCTCATCAAACACACCTCGCTAATCCATCCTATCTTGCAAGAAAAACAACTTTTCATCTTGCAAGTAGTAAACTTCAACAGAAACTTTGGGACATCAAGAACAARTGGCGGATCARTCTAGTACAAAAGATTCAATCATGCGCAGATTCCAGCRACYACAGAGAATTCTACAAARCTTTRRAAGTAGTTTATGGACBAACACATYAGGTTCACAGCCCTCTTCTCAGCTCAGATAGCCACTTCTTTCTCAYAGATAAATCCTCCATTCTCARYCGATGGTYYGAACATTTTCAATYYCTYTYCARTGYCCACCGTTCAATTAAAGACTCAGCAATTCAACACATTACTCAGCAATCAGTGAAAACTGAATTGGACATANNNNNNNNNNNNNNNNNNNNNNNNNNNNNNNNNNNNNNNNNNNNNNNNNNNNNNNNNNNNNNNNNNNNNNNNNNNNNNNNNNNNNNNNNNNNNNNNNNNNNNNNNNNNNNNNNNNNNNNNNNNNNNNNNNNNNNNNNNNNNNNNNNNNNNNNNNNNNNNNNNNNNNNNNNNNNNNNNNNNNNNNNNNNNNNNNNNNNNNNNNNNNNNNNNNNNNNNNNNNNNNNNNNNNNNNNNNNNNNNNNNNNNNNNNNNNNNNNNNNNNNNNNNNNNNNNYNNNNNNNNNNNNNNNNNNNNNNNNNNNNNNNNNNNNNNNNNNNNNNNNNNNNNNNNNNNNNNNNNNNNNNNNNNNNNNNNNNNNGAAGYATTACABATATRATATTTGTTCTCAGATAAYTGCAAGAAAAGTGTAAAGAAYAAAACAAAGGAYTTTATGTGACATTTGTTGACTTCAYCAAAACATTTGACACCATGAGCAGAAAAGGCTTACGGCAAATCTTGCAACGATTATGATGTTCCCCTAAGTTCCTYAAGATGATCGTTCTATTGSACGAGAATCAGCGYAGTCAAATAAGATACGACAATCCACTCTTTMAGTTTTTCTGAATAATCAATGGCGTGAAACAAGGTTGCGTTCTCACAHCAACTCTATTCACATTATTCTTCAACATAATGCTCCAAAGAATTACGGCARACCTCGATGAAGAAAACGGTATTTACATTCGATATCGTATCAACGGGAACCTATTCAATCTCAAACGATTGAAAACACAMAYCAAAWCTCTACATAATTTTRTCCGAGAATWACTCTTTGYAGATAGTGCCGCCCAYGTTRCCCACAAAGAAGCGTYTTTGGAGCGCATAACTTYCTGCTTTGCAGAAACTGYARAAWTTTTTGGACTGAAWGTCAGTTTAAAGAAGACARAAGTTTTGTACYARCCACYATYACRGGTAGATTAYTRYCATTCTCATATCACCATAGRCTTATCTAAGCTTAAATYARYCCAGTARTNNNNNNNNNNNNNNNNNNNNNNNNNNNNNNNNNNNNNNNNNNNNNNNNNNNNNNNNNNNNNNNNNNNNNNNNNNNNNNNNNNNNNNNNNNNNNNNNNNNNNNNNNNNNNNNNNNNNNNNNNNNNNNNNNNNNNNNNNNNNNNNNNNNNNNNNNNNNNNNNNNNNNNNNNNNNNNNNNNNNNNNNNNNNNNNNNNNNNNNNNNNNNNNNNNNNNNNNNNNNNNNNNNNNNNNNNNNNNNYNNNNNNNNNNNNNNNNNNNNNNNNNNNNNNNNYNNNNNNNNNYNNNNNNNNNNNNNNNNNNNNNNNNYNNNNNNNNNNNNNNNNNNNNNNNNNNNNNNNNNNNNNNNNNNNNNNNNNNNNNNNNNNNNNNNNNNNNNNNNNNNNNNRNNNNNNNNNNNNNNNNNNNNNNNNNNNNNNNNNNNNNNNNNNNNNNNNNNNNNNNNNNNNNNNNNNNNNNNNNNNNNNNNNNNNNNNNNNNNNNNNNNNNNNNNNNNNNNNNNNNNNNNNNNNNNNNNNNNNNNNNNNNNNNNNNNNNNNNNNNNNNNNNNNNNNNNNNNNNNNNNNNNNNNNNNNNNNNNNNNNNNNNNNNNNNNNNNNNNNNNNNNNNNNNNNNNNNNNNNNNNNNNNNNNNNNNNNNNNNNNNNNNNNNNNNNNNNNNNNNNNNNNNNNNNNNNNNNNNNNNNNNNYNNNNNNNNNYNNNNYNNNNNNNNNNNNNNNNRNNNNNNNNNNNNNNNNNNNNNNNNNNRNNNNNNNNNNNNNYNNNNNNNNNNNNNNNNNNNNNNNNNNNN
>AviRTE_Zimmerius_chrysops#LINE/RTE-BovB
NNNNNNNNNNNNNNNNNNNNNNNNNNNNNNNNNNNNNNNNNNNNNNNNNNNNNNNNNNNNNNNNNNNNNNNNNNNNNNNNCCGTGCCAGACAGGTCAAAACTGAAGGGTCAGATAAAATGTGTCCATGGGCAGGATGRGCTCACTAGCCTTCCGGCAGTCATCCTAGGAGAAGGACAACTCTAATTTCAAACMCGGGCAGATGGAGCTCGCTTAGCCCTGTAAGGCCATCCANNNNNNNNNNNNNNNNNNNNNNNNNNNNNNNNNNNNNNNNNNNNNNNNNNNNNNNNNNNNNNNNNNNNNNNNNNNNNNNNNNNNNNNNNNNNNNNNNNNNNNNNNNNNNNNNNNNNNNNNNNNNNNNNNNNNNNNNNNNNNNNNNNNNNNNNNNNNNNNNNNNNNNNNNNNNNNNNNNNNNNNNNNNNNNNNNNNNNNNNNNNNNNNNNNNNNNNNNNNNNNNNNNNNNNNNNNNNNNNNNNNNNNNNNNNNNNNNNNNNNNNNNNNNNNNNNNNNNNNNNNNNNNNNNNNNNNNNNNNNNNNNNNNNNNNNNAGCATCCTGAATGACCAAGCAGCCTTTTTCAAGGAGAGCACTGCTTGCTCCACACGGAGAGGGGCCTAGAAAAGGTGGCCTAACCAAAGCTCATCTNNNNNNNNNNNNNNNNNNNNNNNNNNNNNNNNNNNNNNNNNNNNNNNNNNNNNNNNNNNNNNNNNNNNNNNNNNNNNNNNNNNNNNNNNNNNNNNNNNNNNNNNNNNNNNNNNNNNNNNNNNNNNNNNNNNNNNNNNNNNNNNNNNNNNNNNNNNNNNNNNNNNNNCCTGAGCGTCGCTCTGCTCTAATTGCCCATGAACTGTCAWGACTCAACATCGACATTGCTGCTCTCAGTGAAGTTCGTCTCCATGAGGAAGGCAGCCTTAGAGAACATGGTGCCGGTTATACACTCTACTGGTCAGGTAAACCCAGATCCGAAAGGCATCTCTCAGGAGTTGGCTTCATGATTAAAAACTCTATTGCCTCTAAACTCGAAAATCTGCCGACWGGTCATTCTGAYCGYATTATCTCCYTTCGCCTCCCACTGCACAACAATCAACATGCTGTTCTCTTTAGTATATANNNNNNNNNNNNNNNNNNNNNNNNNNNNGAAAAAGATAAATTCTACAACGACCTACGCCGCCTTATCCAAAAGGTTCCTGCAGATGATAAGATCATTATCCTTGGTGATTTCAACGCCAGAGTAGGAAAGAACTCTGAAGCCTGGAAAGGAGTACTAGGCAAGCATGGTGTTGGRAACTGCAACGATAATGGTCGCCTTCTGCTAGANNNNNNNNNNNNNNNNCAGCTTACCACCACCAAKRCTATCTTTCAGCAGAAAGATAGGCTGAAGACAACCTGGATGCATCCTAGGTCCARGCACTGGCACCTCATTGACTATATCTTGGTCCGACAGAGAGATATCCGCGATGTTCGTCACACCCGCGTGATGCCCAGTGCAGAATGYCAGACAGACCATCGCCTTGTGCGCTGTAAACTTAACTTCCACCTTAAGTTCAAACCTAAAAAGGGTGGCATTCCNNNNNNNNNNNNNNNNNNNNNNNNNNNNNNNNNNNNNNNNNNNNNNNNNNNNNNNNNNNNNNNNNNNNNNNNNNNNNNNNNNNNNNNNNNNNNNNNNNNNNNNNNNNNNNNNNNNNNNNNNNNNNNNNNNNNNNTTAAAAATAGCATTCTGCAGTCCTCTGAAGAATCCTTAGGGTTCTCCTTCAAGAAAAACAAGGACTGGTTTGATGAAAACAATCATGAGATCCAGGAATTGTTGAGTAAGAAGAGAACTGCTCACCAAGCCCACCTTGCTCAGCCATCWTGTCATRTMAGAAAAGCAGCCTTTCGACTCGCATGCAGCAAGCTCCAACAGAAACTTCGTGRCATCCAGAACAAGTGGTGGACCAAYCWAGCGAAAAAAATCCAATTATGCGCAGATACAGGTGACTACAGGGGATTCTATGAGGCTCTGAAAACAGYYTACGGTCCTACACACCGGGTTCAAAGCCCTTTACTCAGTGCAGATGGTCAAATGCTTCTCACAGATAAAGTYTCCNNNNNNNNNNNNNNNNNNNNNNNNNNNNNNNNNNNNNNNNNNNNNNNNNNNNNNNNNNNNNNNNNNNNNNNNNNNNNNNNNNNNNNNNNNNNNNNNNNNNNNNNNNNNNNNNNNNNNNNNNNNNNNNNNNNNNNNNNNNNNNNNNNNNNNNNNNNNNNNNNNNNNNNNNNNNNNNNNNNNGACGGAATTCCACCTGAAGTCTGGAAGCACGGTGGCCAAGCACTCCATGCTAAGTTTCATGAATTTGTGGTGCGCTGTTGGGAACGAGGCGAACTGCCTTCAGACCTTCGTGACGCWGTCATCGTCACCTTGTACAAGAGGAAAGGAGATAAATCAGACTGYTCAAATTACAGAGGTATTACTCTGCTCTCCATTGCTGGTAAAATCCTTGCNNNNNNNNNNNNNNNNNNNNNNNNNNNNNCTATAGCAGAAGAANNNNNACCTGAAAGCCARTGTGGTTTCMGAGCCAACAGGGGTACCACAGACATGGTGTTTGTTCTCAGACAACTGCAAGAGAAGTGTAGGGAACAGAACAAAGGTCTCTATGTAACCTTTGTTGATCTCACCAAGGCTTTCGACACTGTGAGCAGAAAAGGTCTGTGGCAGATTTTGGAACGTTTAGGATGTCCCCCCAAGTTCCTCAAAATGATCATCTCGCTCCATGAGGATCAGCGCGGCCAAGTCAGATATGGCRRTGCACTTTCTGAGCCCTTTCCAATARYCAATGGTGTGAAGCAAGGCTGCGTTCTTGCACCAACTYTATTCACAATCTTCTTCAGCATGATGCTCCAAAGGGCCACGGCWGACTTGGATGAAGAYAATGGTATCTACATTCGATATCGTACCGATGGGAGCCTTTTCAACCTAAGGCGACTGAAGGCCCACACTAAGACCTTAAATCATCTTGTCCGTGAGCTGCTTTACGCTGATGATGCCGCCCTCGTTGCCCACACAGAAGCAGCTCTGCAGCGTTTAACATCCTGCTTTGCAGAGGCTGCTGAGCTTTTTGGGCTGGAAGTCAGCTTGAAGAAGACAGAAGTTTTATATCAGCCTGCACCTCAGGAAGTCTTCCATCATCCCCATATCACCATTGGCGAAACAGAGCTCAAATCAGTCCAGCAGTTTAATTACCTNNNNNNNNNNNNNNNNNNNNNNNNNNNNNNNNNNNNNNNNNNNNNNNNNNNNNNNNNNNNNNNNNNNNNNNNNNNNNNNNNNNNNNNTAAAAGAGTGTGGMGAAACAAACACCTGAAGGGAAGYACAAAGATCTGCGTTTACAAAGCCGTTGTACTGTCTACTCTTTTATANNNNNNNNNNNNNNNNNNNNNNNNNNNNNNNNNNNNNNNNNNNNNNNNNNNNNNNNNNNNNNNNNNNNNNNNNNNNNNNNNNNNNNNNNNNNNNNNNNNNNNNNNNNNNNNNNNNNNNNNNNNNNNNNNNNNNNNNNNNNNNNNNNNNNNNNNNNNNNNNNNNNNNNNNNNNNNNNNNNNNNNNNNNNNNNNNNNNNNNNNNNNNNNNNNNNNNNNNNNNNNNNNNNNNNNNNNNNNNNNNNNNNNNNNNNNNNNNNNNNNNNNNNNNNNNNNNNNNNNNNNNNNNNNNNNNNNNNNNNNNNNNNNNNNNNNNNNNNNNNNNNNNNNNNNNNNNNNNTGGTCTACCCTGGCCTCCAATCGGGAGGCCTGGAGACACACCATCTATAACGCTGCTGCTGCTTTTGAGAACACACGCAGGATCACTCTCGAGGAGAAAAGACAACGCAGAAAGAATCGCGTCTTGNNNNNNNNNNNNNNNNNNNNNNNNNNNNNNNNNNNNNNNNNNNNNNNNNNNNNNNNNNNNNNNNNNNNNNNNNNNNNCCATCAGCGCGCTTGTAGCAAGCGTGGGTAGAGYCCTTCTCAAATCTTCGTTCGCGAAGCCTAGCCATG
>BuceSINE_Buceros_rhinoceros#SINE/RTE
CCTCCAGGACTCCCGTTCTTGGCAGGCCCCGGCCGCCCCGTGCCCGGGTCTGTGATGTCCGGAGGTAGAGCAGCGACTCTTTCACGGGCACCCCCTTGCCGTGGGGAAGGAGCTTGCGTGCCCTTGTGAGGTTGAGAGCTGTGCTGGTGGTGGCATGTGCCTCCGGTGGGGTCTCCCAGGCCAGACAGGTCTCAGCTGAAGGGTCAGACAMAGTGTGTCCACGGGCAGGATGGGCTCACTAGCCTTCGGGCACCATCCTAGGAGAAGGACAACTCTGACTCCAAACCCGGGCAGATGGAGCTCGTTTAGCCCTGTAAGGCTCCATCTAAGAGAAGGACACTCTAACCAAACCTACGACCCGAGGACTTCGCTGTCACCGTCCAAGCTCGCTGGGCCCTGGCAGATGAACCTCAGGTGTAAAGGGTGGAGCCAGTTCCGCGCACGCTGCGCCTCACCTAAAAAATCCACCGCGCAGCCCCGAAGGGTGCACTCATCGCTTGCAGTGAGCGTGGGAAAAGCCCTTCCCAGATCTTCGTTCGCGAAGCCAAGCCATGATGATGATGA
>GymnSINE_Gymnopithys_rufigula#SINE/RTE
GGCAGTGAAATGCCACCCTGACACCAAATCCTGTCCGACCTTGGAAGATAAGCAGGCCAGCCCCAGTTAGTACTTGGATGGAAGACCTCCTGGGAATCCGAGGTGCTGTAGATTCTGTTCCTGAGGACTTCACTGTCACCATCCAAGATCACTCGGCCATGGCAGATGAACCTTAGGAGTTAAAGGGTGGGGCCAGTTTTGTGCACTCTGTGCCTCACCTAAAAATCCACTGCACAGGCTTGAAGGATGCACCCACGTGGGTAGAGCCCTTCCCAAATCTTTGTTTGCAAAGCCTAGCCACC
>ManaSINE1_Manacus_vitellinus#SINE/RTE
GGGGCCCCCTGGTGGTCTAGTGGTTAGGATGCAGCGCTCTCACCGCCGCGGCCCGGGTTCGATTCCCGGTCAGGGAACTCCCCCGGGCAGATGGAGCTCGTCAGCCCTGTAAGGCCATCCATCTAAGAGAAGGTCACTCTAAACAAACCTACGTCCTGAGGACCTCGCTGCCACCGTCCAAGCTCGCTCGGCCCCGGCAGATGAACCTCAGGATTAAAGGGTGGGCTCAGTTCAGCGCACACTGTGTCTCACCTAAAAAATCCACTGCGCAGGCTCGAAGGGTAATGACCTTTCCCAAATCTTCGTTCGCGAAGACTGGCCATGATGATGA
>ManaSINE1_Zimmerius_chrysops#SINE/RTE
CCGGGCAGRTGGAGCTCGTTAGCCCTGTAAGGCAATCCATCTACGTCCTGAGGACCTCGCTGCCACCGTCCAAGCTCGCTTGGCCCCGGCAGATGAACCTTAGGATTAAAGGGTGGGCTCAGTTCCGCGCACACTGTGTCTCACCTAAAAAATCCAATGCGCAGGCTGGAAGGTGTAAAGACCTTCCCCGGTTCTTCGTTCGCGAAGACTGGCCATT
>ManaSINE2_Manacus_vitellinus#SINE/RTE
GGCGCGGGCCCGGCCCGGCCCCGGRACGCGTGCGKCGCGGCGGCCCGGCCCCGGGCGCTGGGGCCCGGCCCCGGGCGCGGAAAGGAGCGAGAGAATGGGAGCTTCGCCTGTGCGGACAGTGCCATCGTGGGAGATGAGAGGGGAGCCCCGGAACACACAGAAGAGAAGGACAACTCTAAACCCGGGCAGATGGAGCTCGTCAGCCCTGTAAGGCCATCCATCTAAGAGAAGGTCACTCTAAACAAACCTACGTCCTGAGGACCTCGCTGCCACCGTCCAAGCTCGCTCGGCCCCGGCAGATGAACCTCAGGATTAAAGGGTGGGCTCAGTTCAGCGCACACTGTGTCTCACCTAAAAAATCCATTGCGCAGGCTCGAAGGCCTTACCCGCATTTGCAAAGCCCTGTATCACCAGCGCGCTTGTAACAAATGTGGGTAGAGACCTTTCCCAAATCTTCGTTCGCGAAGACTGGCCATGATGATGA
>MeloSINE_Melopsittacus_undulatus#SINE/RTE
ATGACTCTCTTAAGGTAGCCAAATGCCTCGTCATCTAATTAGTGACGCGCATGAATGGATGAACGAGATTCCCACTGTCCCTACCTACTATCCAGCGAAACCACAGCCAAGGGAACGGGCTTGGCGGAATCAGCGGGGAAAGAAGACCCTGTTGAGCTTGACTCTAGTCTGGCGCTGTGAAGAGACATGAGAGGTGTAGAATAAGTGGGAGGCCGGGCGTGCGCTCGGCGGCGCGGGGCGACCCGCCCGMCGGCGTCCCGGCCATCAGTGAAATACCACTACTCTGATCGTTTTGTCACTTACCCGGTGAGGCGGGGGGGCGAGCCCCGAGGGGGGCTCTCGCTTCTGGCGCCAAGCGCCCGGCACGTGCCGGGCGCGACCCGCTCCAGGGACAGCGGCAGGTGGGGAGTTTGACTGGGGCGGTACCACCTGTCAAAGCGTAACGCAGGTGTCCTAAGGCGAGCTCAGGGAGGACGGAAACCTCCCGTGGAGCAGAAGGGCAAAAGCTCGCTTGATCTTGATTTTCAGTACGAATACAGACCGTGAAAGCGGGGCCTCACGATCCTTCTGGCTTTTTGGGTTTTAAGCAGGAGGTGTCAGAAAAGTTACCACAGGGATAACTGGCTTGTGGCGGCCAAGCGTTCATAGCGACGTCGCTTTTTGATCCTTTGATGTCGGCTCTTCCTATCATTGTGAAGCAGAATTCACCAAGCGTTGGATTGTTCACCCACTAATAGGGAACGTGAGCTGGGWTTAGACCGTCATGAGACAGGTTAGTTTTACCCTACTGATGWTGTGTTGTTGCAATAGTAATCCTGCTCAGTACGAGAGGAACCGCAGGTTCAGACCCCTGGTGCGTGCGCTTGGCTGAGGAGCCACTGGCGCGAGGCTACCATCTGCGGGCTTATGACTGAACACCTCTAAGTCAGAATCCCGCCTAGACGTAGCGATACCGCAGCGCCGCCGGCGCCTCGGTGGGCTCGCGATAGCGGTCGCTGGAGATTGACCCAGGAAATGACAGTCTTGCTCAGAACATAGGAGAAGGAAAACTCCTATCTTCAAACCCGGGCTGATGGAGCTCGTCCAGCCTTGTATGGTCTTCCATCTAAGAGAAGGACACTCTTACAAAACCTATGACCTGCAGACTTTGCTGTCACCGTCCTAGCTCGCTAGGCCGTGGCAGTTAAACCTCAGGTGTAAAGGGTGGGGCCAGTTCTGCGCAAGCTGCGCCTCACCTAAAAAATCCACTGCGCAGGCTGGAAGGGCTTGCTCTCACTTGTCGGTATGGACAGGTGAGGGTCGAATCGGTAGGTGACAAGGTGCATGGGAAGCTGCAGATCCAACCTTGCATGTGGGCGGACCAGCGCATGGGTAGCTCGAGATTACTCAGGAGATGACAGTCCTGGTCGGACACTCCCTGATTGCCTAAGCACCCTTTTCMAACCAGATTTGCATATCCCACTCGCCCTTGGTCATCGTGCTTGTAGTAAGCGTGGTTAAAGCCCTTCCCAAAATCTTTGCTCGCGAAGCCAAGCCATCAATCA
