# Supplementary material for: Ancient horizontal transfers of retrotransposons between birds and ancestors of human pathogenic nematodes
Source: Nat Commun. 2016 Apr 21;7:11396. doi: 10.1038/ncomms11396 (PMC4844689; doi:10.1038/ncomms11396)
Supplement: Supplementary Data 6 — Nucleotide sequence alignment of AviRTE subfamilies, co-mobilized SINEs, and selected RTE outgroups. This alignment was used for phylogenetic analyses shown in Supplementary Fig. 4 and, after exclusion of SINEs, in Fig. 3c. [file ncomms11396-s6.txt]

Supplementary Data 6 | Nucleotide sequence alignment of AviRTE subfamilies, co-mobilized SINEs, and selected RTE outgroups. This alignment was used for phylogenetic analyses shown in Supplementary Fig. 4 and, after exclusion of SINEs, in Fig. 3c.

>AviRTE_Amazona_vittata
--TCTCTTTCACGGACACCCCCTTGTCGTGG-GGAAAGAGCTTGCGTGCCCTTGTGAGGTTGAGAGCTATGCTRGTGGTGGCATATGCCTCCGGTAGGGTCTCCCAAGCCAGACAGGTCTCAACTGAAGGGTCAGACAAAGTGTGTCYATGGGCAGGATGGGCTCACTAGCCTTCGGGCAACCATCCTAGGAGAAGGACAACT-CTAATTTCAAACCTGGGCAGATGGAGCTCGTTTAGCCCTGTAAGGCCATCCATCTAAGAGAAGGATACTCT--AACCAAACCTACGACCTGAGGACTTTGCTGTCACCATCCAAGCTCGCTAGGCCCTGGCAGATAAACCTTAGGT-GTAAAGGGTGGGGTCAGTTCTGCGCACGCTGCGCCTCACCTAAAAAATCCACTGCGCAGGCCCGAAGGGTTTACTCACATTTGCAAAG-CCCTGTAGCGACAGGCGAGGGACA-AAATGGCAGGTGAAAAGGTG-CACTGGAAGCCGCAGATCCAACCCTGCATGCAGG-CGGTTCAGGA-CATTGGTCGCTCGAGATTGACCCAGGAGATGACAGTCTTGTTCGGCAACATCCTGAATGACCAAGCAGCC-TTTTTCAAGGARAGCACTGCTTGCTCCACACGGAGAGAGGCCTAGAAAAGGTGGCCTAACCAAA-GCTCATCTCC-CCCTCTACCTGGTTGGCTAGCYGCGGCCAACGGGCATCTTC---TGTTGCGGTCGACCAAAGACAAAG------AGA---CAAAGGCATACACCTGCCTTCAAAGGTGTGTCCAGACTGACA---------CTCGCATGTTGGAACATCAGAACCATGCTTGATACAGCGGATAGTGGGCGTCCCGAACGTCGTTCTGCTTTAATTGCCCACGAACTGTCACAACTTAACATCGACATTGCTGCTCTCAGTGAAGTTCGCCTTCATGAGGAAGGAAGCCTTAAAGAACATGGTGCCGGCTATACACTTTGTTGGTCAGGCAANNNNNNNNNNNNNNNNNNNNNNNNNNNNNNNNNNNNNNNNNNNNNNNNNNNNNNNNNNNNNNNNNNNNNNNNNNNNNNNNNNNNNNNNNNNNNNNNNNNNNNNNNNNNNNNNNNNNNNNNNNNNNNNNNNNNNNNNNNNNNNNNNNNNNNNNNNNNNNNNNNNNNNNNNNNNNNNNNNNNNNNNNNNNNNNNNNNNNNNNNNNNNNNNNNNNNNNNNNNNNNNNNNNNNNNNNNNNNNNNNNNNNNNNNNNNNNNNNNNNNNNNNNNNNNNNNNNNNNNNNNNNNNNNNNNNNNNNNNNNNNNNNNNNNNNNNNNNNNNNNNNNNNNNNNNNNNNNNNNNNNNNNNNNNNNNNNNNNNNNNNNNNNNNNNNNNNNNNNNNNNNNNNNNNNNNNNNNNNNNNNNNNNNNNNNNNNNNNNNNNNNNNNNNNNNNNNNNNNNNNNNNNNNNNNNNNNNNNNNNNNNNNNNNNNNNNNNNNNNNNNNNNNNNNNNNNNNNNNNNNNNNNNNNNNNNNNNNNNNNNNNNNNNNNNNNNNNNNNNNNNNNNNNNNNNNNNNNNNNNNNNNNNNNNNNNNNNNNNNNNNNNNNNNNNNNNNNNNNNNNNNNNNNNNNNNNNNNNNNNNNNNNNNNNNNNNNNNNNNNNNNNNNNNNNNNNNNNNNNNNNNNNNNNNNNNNNNNNNNNNNNNNNNNNNNNNNNNNNNN---------NNNNNNNNNNNNNNNNNN------NNNNNNNNNNNNNNNNNNNNNNNNNNNNNNNNNNNNNNNNNNNNNNNNNNNNNNNNNNNNNNNNNNNNNNNNNNNNNNNNNNNNNNNNNNNNNNNNNNNNNNNNNNNNNNNNNNNNNNNNNNNNNNNNNNNNNNNNNNNNNNNNNNNNNNNNNNNNNNNNNNNNNNNNNNNNNNNNNNNNNNNNNNNNNNNNNNNNNNNNNNNNNNNNNNNNNNNNNNNNNNNNNNNNNNNNNNNNNNNNNNNNNNNNNNNNNNNNNNNNNNNNNNNNNNNNNNNNNNNNNNNNNNNNNNNNNNNNNNNNNNNNNNNNNNNNNNNNNNNNNNNNNNNNNNNNNNNNNNNNNNNNNNNNNNNNNNNNNNNNNNNNNNNNNNNNNNNNNNNNNNNNNNNNNNNNNNNNNNNNNNNNNNNNNNNNNNNNNNNNNNNNNNNNNNNNNNNNNNNNNNNNNNNNNNNNNNNNNNNNNNNNNNNNNNNNNNNNNNNNNNNNNNNNNNNNNNNNNNNNNNNNNNNNNNNNNNNNNNNNNNNNNNNNNNNNNNNNNNNNNNNNNNNNNNNNNNNNNNNNNNNNNNNNNNNNNNNNNNNNNNNNNNNNNNNNNNNNNNNNNNNNNNNNNNNNNNNNNNNNNNNNNNNNNNNNNNNNNNNNNNNNNNNNNNNNNNNNNNNNNNNNNNNNNNNNNNNNNNNNNNNNNNNNNNNNNNNNNNNNNNNNNNNNNNNNNNNNNNNNNNNNNNNNNNNNNNNNNNNNNNNNNNNNNNNNNNNNNNNNNNNNNNNNNNNNNNNNNNNNNNNNNNNNNNNNNNNNNNNNNNNNNNNNNNNNNNNNNNNNNNNNNNNNNNNNNNNNNNNNNNNNNNNNNNNNNNNNNNNNNNNNNNNNNNNNNNNNNNNNNNNNNNNNNNNNNNNNNNNNNNNNNNNNNNNNNNNNNNNNNNNNNNNNNNNNNNNNNNNNNNNNNNNNNNNNNNNNNNNNNNNNNNNNNNNNNNNNNNNNNNNNNNNNNNNNNNNNNNNNNNNNNNNNNNNNNNNNNNNNNNNNNNNNNNNNNNNNNNNNNNNNNNNNNNNNNNNNNNNNNNNNNNNNNNNNNNNNNNNNNNNNNNNNNNNNNNNNNNNNNNNNNNNNNNNNNNNNNNNNNNNNNNNNNNNNNNNNNNNNNNNNNNNNNNNNNNNNNNNNNNNNNNNNNNNNNNNNNNNNNNNNNNNNNNNNNNNNNNNNNNNNNNNNNNNNNNNNNNNNN---NNNNNNNNNNNNNNNNNNNNNNNNNNNNNNNNNNNNNNNNNNNNNNNNNNNNNNNNNNNNNNNNNNNNNNNNNNNNNNNNNNNNNNNNNNNNNNNNNNNNNNNNNNNNNNNNNNNNNNNNNNNNNNNNNNNNNNNNNNNNNNNNNNNNNNNNNNNNNNNNNNNNNNNNNNNNNNNNNNNNNNNNNNNNNNNNNNNNNNNNNNNNNNNNNNNNNNNNNNNNNNNNNNNNNNNNNNNNNNNNNNNNNNNNNNNNNNNNNNNNNNNNNNNNNNNNNNNNNNNNNNNNNNNNNNNNNNNNNNNNNNNNNNNNNNNNNNNNNNNNNNNNNNNNNNNNNNNNNNNNNNNNNNNNNNNNNNNNNNNNNNNNNNNNAATAGCAAAGGCATAYAGAGCCTTCGGAAAACTCCATAAAAGAGTCTGGTGTAATAAACACCTGAAGAAAAGTACAAAGATTAGTGTCTATAGAGCCAYTGTACTGTCTACTCTTCTATATGGGTCTGAATCATGGGTCATCTATCGCCATCACCTGCGACTCCTCGAACGCTTTCATCAGCGCTGCCTCCGTACAATCCTAAACATCCACTGGACTGACTACGTGTCTAATGTTACTGTCCTTGAACAGGCAGAGGTYACCAGTATTGAGGCCATGCTGCTGAAAACGCAGCTGYGCTGGGCAGGGCACGTCTCCAGGATGGAGGATCACCGYCTCCCTAAGATTGTGTTCTACGGTGAACTCGCCACCGGCTGCCACAAGAGAAGTGCCCCAAAGAGGAGATATAAGGACTCCCTGAAACAATATCTTAGCCTTGGCCATATTGACTACCATCAGTGGTCCACCCTGGCCTCCAATCGGGAGATTTGGAGACACATCATACATAACGCTGCTGTCTCTTTTGAGAACACACGCAGAATCAGTCTCGAGGAGAAAAGACAATGCAGAAAGAACCGTGCCTTG---CCTATACCACCTAAGGAGACCTTCCGCTGTGCTTTTTGCAACCGGACTTGTCTATCCCGCATTGGTCTTTTTAGCCATCAGCGCGCTTGTAGTAAGCGTGGGTAAAG-CCCTTCTCAA-A-TCTTCGTTCGCGAAGCCAAGCCATG
>AviRTE_Apaloderma_vittatum
---CTTCTCCACGGACACCCCCTTGTCGCGG-GGGAGAAGCTTGCGTGCCCTTATGAGGTTGCGAGCTATGCTGGCGGTGGCATATGCCTCCGATAGGGTCTCCCATGCCAGACAGGTCTCAACTGAAGGGTCAGACTAAGTGTGTCCACGGGTAGGATGGGCTCGCTAGCCTCCCGGCAACCATCCTAGGAGAAGGACAACT-CTAACTCCAAACCCGGGCAGATGGAGCTCGTTTAGCCCTGTAAGGCCATCCATCTAAGAGAAGGATACTCT--AACTAAACCTACATCCTGAGGACTTTGCTGTCACCGTCCAAGCTCGCTAGGCCCTGGCAGATGAAGCTTAGGA-GTAAAGGGTGGGGCCAGTTCTGCGCACGCTGAGCCTCACCTAAAAAATCCATTGCGCAGGCTTGAAGGTTACACCCACATTTGTAAAG-TCCTGTAGCGACAGGCGAGGGATG-AAACGGCAGGTGATAAGGTG-CACTGGAAGCCGCAGACCCAACCCTGCATGCAGG-CGGTTCAGGA-CATTGGTCGCTCGAGACTGACCCCGGAGATGACAGTCTTGTTCGGCAACATCCTGAATGACCAAGCAGCC-TTTTTCAAGGAGAGCACTGCTTGCTCCACACGGAGAGGGGCCTAGAAAAGGTGGCCTAACCAAA-GATCATCTCCACCCTCCACCCGGTTGGCTAACCGCGGCCAACGGGCATCTTC---TGATGCGGTCGAACAAACACAAAG------AGA---CAAAGGCATACACCTGCCTCCAAAGGTGTGTTCAGATTGACA---------CTCGCATGTTGGAACATTAGAACCATGCTTGATACTGCGGATAGTGGACGTCCTGAGCGTCGTTCTGCTCTAATTGCCCACGAACTATCACGACTCAACATCGACATTGCTGCTCTCAGTGAAGTTCGTCTCCATGAGGAAGGCAGCCTCAAAGAACACGGTGCCGGCTACACACTCTATTGGTCAGGCAAACCCAAAACTGAAAGACACCTTTCAGGAGTTGGTTTCATGATTAAAAACTCCATCGCCTCCAAACTTGAAAATCTGCCGACAGGTCATTCCGATCGCATTATCTCCCTACGCCTCCCACTACACAACAAGCAACATGTTGTTCTCTTCAGCATATATGCCCCAACTCTCCAAGCTGACCCTGCGGAAAAGGACAAGTTCTACACCGACCTGCGCCGCCTCACCCAAAAGGTTCCTGCAGATGATAAGATCATAATCCTTGGTGACTTCAACGCCAGAGTAGGAAAGAACTCTGAAGCCTGGAAAGGAGTACTAGGCAAGCATGGTGTTGGAAACTGCAATGACAATGGTCGCCTCTTGCTAGAGTTTTGTGCAGAGCAGCAGCTCACCATCACCAACACTATCTTTCAGCAGAAAGACAGCTTGAAGACAACCTGGATGCATCCTCGATCCAAGCACTGGCACCTCATTGACTACGTCTTAGTGCGCCAGAGCAATATTCGCGATGTCCGTCATACCCGAGTGATGCCTAGTGCAGAATGTCAAACAGACCACCGCCTTGTGCGATGCAAACTTAACCTCCACTTTAAGCCCAAACCTAAGAGGGGCGGCATTCCAAGGAGGAGGCTCCAAGTTAACAATCTTCAAACAGCTACAGTGAGAGACAGCTTCCAGGTAAACCTTCAAACTAGACTTGAAGAC---------CATCTCATAGATCCCTCT------CCTGAAGCGCTTTGGCAACATATTAAAAATAGCATCCTCCAGTCTTCTGTAGAATCTTTAGGGTTCTCCTCCAAGAAAAACAAAGACTGGTTTGATGAAAACAATCAAGAGATCCAGGAATTGTTGACAAAGAAGAGAAATGCTCACCAAGCACACCTCGCTCAGCCATCTTGCCATGTAAGAAAAGCAGCCTTTCGTCTTGCATGCAGTAAGCTCCAACAGAAACTTCGAGACATCCAGAACAAGTGGTGGATCAACCTAGCAGAAAAGACTCAACTATGTGCTGATTCAGGTGACCACAGAGGATTCTATGAGGCTCTGAAAGCAGTGTACGGACCCACACACCACGTTCAAAGCCAGCTGCTAAGCGCAGACGGCCAAATGCTTCTCACAGATAAAGCCTCCATCCTGAATCGATGGTCTGAACATTTCCAGACTCTCTTCAGTGTCAACCGTGTAGTTCAAGGCTCAGCAATTCGGCACATTACACAACAACTGGTGAAAAACGAATTGGATATAGCCCCTACTATGGGAGAGACTCTCAAGGCCATACAGCAGGTGAAAACTGGCAAGGCAGCTGGGATTGATGGAATCCCACCTGAAGTCTGGAAGCATGGAGGCCAAGCACTCCATGCTAAATTTCACGAGCTCATTGTGCGTTGCTGGGAAAAAGGCGAACTACCACCAGATCTCCGTGATGCAGTCATCATCACCCTGTACAAGAAGAAAGGAGAAAAATCAGACTGTTCAAATTACCGAGGTATTACTTTGCTCTCTATTGCTGGTAAAATCCTTGCAAGAATACTTTTGAACAGACTAGTACCAGCTATCTCAGAAGAACTTCTACCTGAAAGCCAATGTGGTTTCAGAGCCAACAGGAGTACCACAGACATGGTATTTGTTCTCAGACARCTGCAAGAGAAGTGYAGGGAACAGAACAAAGGACTCTATGTAACTTTCGTTGACCTCACCAAAGCTTTTGACACTGTGAGCAGAAAAGGCCTGTGGCAGATCTTGGAACGATTAGGATGTCCTCCCAAGTTCCTCAGAATGATTATCCTGTTACACGAGGATCAGCGCGGCCAAGTCAGATATGGCGATGCACTCTCTGAGCCCTTCTCAATAACCAATGGTGTGAAACAAGGTTGCGTTCTCGCACCAACTCTATTCACAATCTTCTTCAGCATGATGCTCCAAAGGGCCACGGCAGACCTCGATGAA---GATAACGGCATTTACATCCGYTATCGTACCGATGGTAACCTATTCAACCTAAGGCGACTGAAGGCCCACACTAAGACCCTAAATCACCTTGTCCACGAGCTGCTTTTTGCTGACGATGCCGCCCTCGTTGCTCACACAGAAGCAGCTCTGCAGCGCTTAACATCCTGCTTTGCAGAGGCTGCTGAGCTTTTTGGGCTGGAAGTCAGCTTGAAGAAGACAGAAGTTCTTTACCAACCTGCACCTCAGGAAGTCTCCCATCATCCCCACATCACCATAGGCAAATCAGAGCTTAAGTCAGTCCAGCAGTTCAACTAYCTAGGAAGTATCATTTCCTCGGATGGTAAGATTGACAAAGAGATAGACAACAGGTTAGCAAAGGCATACAGAGCTTTTGGAAAACTCCATAAAAGAGTCTGGTGCAATAAACACCTGAAGAAAAGTACAAAGATTAGTGTCTACAGAGCCATTGTACTGTCTACTCTTTTATATGGGTCTGAATCATGGGTCATCTACTGCCACCACCTGCGACTCCTCGAACGCTTCCATCAGCGCTGCCTCCGTACAATCCTAAACATCCACTGGACTGACTACGTGACTAATGTTACTGTCCTTGAACGGGCAGGGGTCACCAGTATTGAGGCCATGCTGCTGAGGACGCAGCTGCGCTGGGCAGGGCACGTCTCCAGGATGGAGGATCACCGCCTCCCTAAGGTTGTGCTCTGTGGTGAACTCGCCACCGGCTGCCGCAACAGAGGAGCCCCAAAGAGGAGATACAAGGACTCTCTGAAACAATACCTCAGTTTTGGCCATATTGACTACCATCAGTGGTCCACTCTGGCCTCCARTCGGGAGACGTGGAGACACACCATCCATAACGCTGCTGCCTCCTTTGAGAACGCACGTAGAATTAGTCTCGAGGAGAAAAGACAACGCAGAAAGAACCGTGCCTCG---CCAATACCGCCTAAGGAGACTTTCCACTGTGCCTTTTGCAACCGGACTTGCCTATCCCGCATCGGCCTTTTTAGCCATCAGCGCGCTTGTAGCAAGTGTGGGTAGAG-CCCTTCCCAT-A-TCTTCGTTCGCGAAGCCTAGCCATG
>AviRTE_Ara_macao
---------CACAGACACCCCCTTGTCGTGG-GGAAAGAGCTTGCGTGCCCTTGTGAGGTTGAGAGCTATGCTGGTGGTGGCATATGCCTCCGGTAGGGTCTCCCAAGCCAGACAGGTCTCAACTGAAGGGTCAGACAAAGTGTGTCCATGGGCAGGATGGGCTCACTAGCCTTCGGGCAACCATCCTAGGAGAAGGACAACT-CTAATTTCAAACCCGGGCAGATGGAGCTCGTTTAGCCCTGTAAGGCCATCCATCTAAGAGAAGGATACTCT--AACCAAACCTACGACCTGAGGACTTTGCTGTCACCGTCCAAGCTCGCTAGGCCCTGGCAGATAAACCTTAGGT-GTAAAGGGTGGGGTCAGTTCTGCGCACGCTGCGCCTCACCTAAAAAATCCACTGCGCAGGCCCGAAGGGTTTACTCACATTTGCAAAG-CCCTGTAGCGACAGGCGAGGGACG-AAACGGCAGGTGAAAAGGTG-CACTGGAAGCCACAGATCCAACCCTGCATGCAGG-CGGTTCAGGA-CATTGGTCGCTCGAGATTGACCCAGGAGATGACAGTCTTGTTCGGCAACATCCTGAATGACCAAGCAGCC-TTTTTCAAGGAGAGCACTGCTTGCTCCATATGGAGAGAGGCCTAGAAAAGGTGGCCTAACCAAA-GCTCATCTCC-CCCTCTACCTGGTTGGCTAGCCGCGGCCAACGGGCATCTTC---TGTTGCGGTCGACCAAAGACAAAG------AGA---CAAAGGCATACACCTGCCTTCAAAGGTGTGTCCAGACTGACA---------CTCGCATGTTGGAACATCAGAACCATGCTTGATACAGCGGATAGTGGGCGTCCTGAACGTCGTTCTGCTCTAATTGCCCACGAACTGTCACGACTTAACATCGACATTGCTGCTCTCAGTGAAGTTCGCCTTCATGAGGAAGGAAGCCTTAAAGAACATGGTGCCGGCTATACACTTTATTGGTCAGGCAAATCCAAAACCGAAAGTCATCTCTCCGGAGTTGGCTTCATGATTAAAAACTCCATCGCCTCTAAACTTGAAAATTTGCCGACAGGTCATTCCGATCGCATTATCTCCTTACGCCTCCCACTACACAACAAGCAATATGTTGTTCTCTTCAGCATATATGCCCCAACTTTGCAAGCTGACCCTGCAGAAAAAGACAAATTTTACACCGATCTGCGCTGCCTCACTCAAAAGGTTCCTGCAGATGATAAGATCATAATCCTTGGTGACTTCAACGCCCGAGTAGGTAAGAACTTTGAAGCTTGGAAAGGAGTACTAGGCAAGCATGGTGTTGGAAGCTGCAATGACAACGGTCACCTCTTGCTAGAGTTTTGTGCAGAGCAGCAGCTTACCATCACCAACACTATTTTCCAGCAGAAAGATAGCCTGAAGACAACCTGGATGCATCCTCGATCTAAACACTGGCACCTCATTGACTATGTCTTAGTGTGCCAGAGAAATGTTTGCGATGTCCGTCACACCCGAGTGATGCCTAGTGCAGAATGTCAAACAGACCATCGCCTTGTGCGTTGCAAACTTAACCTCCACTTTAAGCCCAAACCTAAGAGGGGTGGCATTCCGAGGAGGAGGCTCAAAGTTAACAATCTYCAAACAGCTGCAGTGAGAGACAGTTTCCAGGCAAACCTTCAAACTAGGCTTGAAGAC---------CATCCCATAGACTCTTCT------CCTGAAGCGCTTTGGCAACATATTAAAAATAGCATCCTGCAGTCCTCCGAAGTATCCTTAGGGTTCTCCTCAAAGAAAAACAAAGACTGGTTTGATGAAAACAATCAGGTAGTCCAGGAATTGTTGACAAAGAAGAGATCTGCCCACCAAGCACACCTCGCTCAGCCATCCTGTCATGTAAGAAAAGCAGCCTTTCGTCTTGCATGCAGTAAACTCCAACAGAAACTTTGTGACATCCAGAACAAGTGGTGGCTTAACCTAGCAGAAAAGACTCAACTATGCACAGATTTGGGTGACCACAGAGGATTCTATGAGGCTCTGAAAGCAGTGTATGGACCCACATACCAGGTTCAAAGTCCTCTACTCAGTGAAGATGGCCAAACGCTTCTCACAGATAAAATCTCCATCCTGAATCGATGGTCTGAACACTTTCAAACTCTCTTCAGTGCCAACCGTGTAGTCCAAGGCTCAGGAATCCAGCACATCTCACAACAACCGGTGAAAAACGAATTGGATATAGTCCCTACCATGGGAGAGACTCTTAAGGCCATTCAGCAGGTGAAAACTGGCAAGGCAGCTGGGGTCGATGGGATCCCACCCGAAATCTGGAAGCATGGAGGTCAAGCACTCCATGCTAAATTTCATGAGCTAGTTGTGTGCTGTTGGGAACAAGGCGAACTACCACCAGATCTCCGTGATGCAATCATYATCACCTTGTACAAGAAAAAAGGAGCAAAGTCAGACTGCTCAAACTACCGAGGTATAACTCTGCTCTCCATTGCTGGAAAAATCCTTGCAAGAATACTATTGAACAGATTAGTACCTGCTATTGCAGAAGAACTTCTACCTGAAAGTCAATGTGGTTTCAGAGCAAATAGAAGTACCACAGACATGGTATTTGTTCTCAGACAATTGCAAGAGAAGTGTAGAGAACAGAACAAGGGACTCTATGTAACTTTCATTGATCTTACCAAAGCTTTTGACACTGTGAGTAGAAAAGGCCTGTGGCAGATCTTGGAACGTTTAGGATGTCCCCCCAAGTTTCTCAAAATGATTATTCTGTTACATGAGGATCAGCGAGGCCAAGTCAGATATGGCGATGCACTCTCTGAGCCCTTCCCAATAACCAATGGTGTGAAACAAGGTTGTGTTCTTGCACCAACTTTATTCACAATCTTCTTCAGCATGATGCTCCAAAGGGCTATGGCAGACTTCGACGAA---CAAAACGGCATCTATATCCGATATCGTACTGATGGGAGCCTATTCAACCTAAGGCGACTGAAGGCCCACACCAAGACCCTAAATCACCTTGTTCGCGAGCTGCTTTTTGCTGACGATGCCGCCCTCGTTGCCCACACAGAAGCAGCTCTGCAGCGTTTAACATCTTGCTTTGCAGAGGTGGCCGAGCTTTTTGGGCTGGAAGTCAGCTTGAAGAAGACAGTAGTTCTTTACCAACCTGCACCACAAGAAGACTACCATCATCCCCACATCACCATTGGTGAGTCAGAGCTTAAGTTAGTCCAGCAGTTCAGCTATCTGGGAAGCATCATTTCCTCGGACGCCACGATTGATAAAGAGATAGATAACAGAATAGCAAAGGCATACAGAGCCTTCGGAAAACTCCATAAAAGAGTCTGGTGTAATAAACACCTGAAGAAAAGTACAAAGATTAGTGTCTATAGAGCCATTGTACTGTCTACTCTTCTATATGGGTCTGAATCATGGGTCATCTATCGCCATCACCTGCGACTCCTCGAATGCTTTCATCAGCGCTGCCTCCGTACAATCCTAAACATCCACTGGACTGACTACGTGTCTAATGTWRCTGTCCTTGAACAGGCAGAGGTCACCAGTATTGAGGCCATGCTGCTGAAAACGCAGCTGCGCTGGGCAGGGCACGTCTCCAGGATGGAGGATCACCGCCTCCCTAAGATTGTGTTCTATGGTGAACTCKCCACCAGCTGCCACAAGAGAAGTGCCCCAAAGAGGAKATATAAGGACTCCCTGAAACAATATCTTAGCCTTGGCCATAYTGACTACCATCAGTGGTCCACCCTGGCCTCCAATCGGGAGATTTGGAGACACATCATACATAACGCTGCTGTCTCTTTTGAGAACACACGCAGAATCAGTCTCGAGGAGAAAAGACAACGCAGAAAGAACCGTGCCYTG---CCTATACCACCTAAGGAGACCTTCCGCTGTGCTTTTTGCAACCGGACTTGTCTATCCTGCATTGGTCTTTTTAGCCATCAGCGCGCTTGTAGTAAGCGTGGGTAAAG-CCCTTCTCAA-A-TCTTCGTTCGCGAAGCCAAGCCATG
>AviRTE_Buceros_rhinoceros
---CTCTTTCACGGGCACCCCCTTGCCGTGG-GGAAGGAGCTTGCGTGCCCTTGTGAGGTTGAGAGCTGTGCTGGTGGTGGCATGTGCCTCCGGTGGGGTCTCCCAAGCCAGACAGGTCTCAACTGAAGGGTCAGACAAAGTGTGTCCACGGGCAGGATGGGCTCACTAGCCTTCGGGCAGCCATCCTAGGAGAAGGACAACT-CTGACTCCAAACCCGGGCAGATGGAGCTCGTTTAGCCYTGTAAGGC-ATCCATCTAAGAGAAGGACACTCT--AACCAAACCTACGACCTGAGGACTTCGCTGTCACCGTCCAAGCTCGCTAGGCCCTGGCAGATGAACCTCAGGT-GTAAAGGGTGGAGCCAGTTCCGCGCACGCTGCGCCTCACCTAAAAAATCCACCGCGCAGGCTTGAAGGGTKYACTCACGTTTGCAAAG-CCCTGTAGCGACAGGCGAGGGACG-AAACGGCAGGTGAAAAGATGTCACTGGAAGCCGCAGACCCAACCCTGCATGCAGG-CGGTTCAGGA-CATTGGTCGCTCGAGACTGACCCAGGAGATGACAGTCTTGTTCGGCAGCATCCTGAATGACCAAGCAGCC-TTTTTCAAGGAGAGCACTGCTTGCTCCACACGGAGAGGGGCCTAGAAAAGGTGGCCTAACCAAA-GCTCATCTCC-CCTTCCATCCGGTTGRCTAGCCGCGGCCAACAGGCATCTTC---TGTTGCAGTCAACCAAAGACAAAG------AGA---CAAAGGCATACACCTGCCTCCAAAGGTGTGTCCAGATTGACA---------CTCGCATGTTGGAACATCAGAACCATGCTTGATACAGCGGACAGTGGGCGTCCTGARCGCCGTTCTGCTATAATTGCTCACGAACTGTCACGACTCAACATCGACATTGCTGCTCTCAGTGAAGTTCGCCTTCATGAGGAAGGCAGCCTTAAAGAACATGGTGCCGGCTACACACTGTATTGGTCAGGCAAACCCAAAACCGAAAGTCATCATTCCGGAGTTGGCTTCATGATTAAAAACTCCATCGCCTCTAAACTTGAAAATTTGCCGACAGGTCATTCCGATCGCATTATCTCCTTACGCCTCCCACTACACAACAAGCAACATGTTGTTCTCTTYAGCATATATGCCCCAACTCTGCAAGCTGACCCTGCAGAAAAAGACAAATTCTACACCGACCTGCGCTGCCTCACTCAAAAGGTTCCTGCAGATGATAAGATCATAATCCTTGGTGACTTCAACGCCCGAGTAGGTAAGAACTCTGAAGCCTGGAAAGGAGTACTAGGCAAGCATGGAGTTGGAAACTGCAATGACAACGGTCGCCTCTTGCTAGAGTTTTGTGCTGAGCAGCAGCTTACCATCACCAACACTATTTTCCAGCAGAAAGACAGCCTGAAGACAACCTGGATGCATCCTCGATCTAAACACTGGCACCTCATTGACTATATCTTAGTGCGCCAGAGAAATGTTCGCGATGTCCGTCACACCCGAGTGATGCCTAGTGCAGAATGTCAAACAGACCACCGCCTTGTGCGCTGCAAACTTAACCTCCACTTTAAGCCCAAACCTAAGAGGGGCGGCATTCCAAGGAGGAGGCTCAAAGTTAACAATCTTCAAACAGCTGCAGTGAGAGACAGCTTCCAGGCAAACCTTCAAACTAGGCTTGAAGAC---------CATCCCATAGACTCTTCT------CCTGAAGCGCTTTGRCAACATATTAAAAATAGCATCCTGCAGTCCTCCGAAGAATCCTTAGGGTTCTCCTCAAAGAAAAACAAAGACTGGTTTGATGAAAACAATCCAGAGATCCAGGAATTGCTGGCAAAGAAGAGATCTGCTCACCAAGCACACCTCGCTCAGCCATCTTGCCATGTAAGAAAAGCAGCCTTTCGTCTTGCATGCAGTAAACTCCAACAGAAACTTCGAGACATCCAGAACAAGTGGTGGCTCAACCTAGCAGAAAAGACTCAACTATGCGCAGATTTGGGTGACCACAGAGGATTCTATGAGGCTCTGAAAGCAGTGTACGGACCCACACACCAAGTTCAAAGCCCCCTACTCAGCGCAGATGGCCAAACGCTTCTCACAGATAAAACCTCCATCCTGAATCGATGGTCTGAACACTTTCAAACTCTCTTCAGTGCYAACCGTGTAGTCCAAGACTCAGGAATCCAGCTCATCCCACAACAAACGGTGAAAAATGAATTGGATATAGCCCCTACTATGGGAGAGACCCTTAAGGCCATACAGCAGATGAAAACCGGCAAGGCAGCTGGGGTCGACGGAATCCCACCTGAAATCTGGAAACATGGAGGCCAAACACTCCATGCTAAATTTCACGAGTTAGTTGTGCGCTGTTGGGAACAAGGCGAACTACCACCAGATCTCCGTGATGCAATCATCATCACCCTGTACAAGAAAAAAGGAGTAAAGTCAGACTGCTCAAACTACCGAGGCATAACTCTGCTCTCCATTGCTGGAAAAATCCTCGCAAGAATACTGTTGAACAGATTAGTACCCGCTATCGCAGAAGAACTTCTACCTGAAAGTCAGTGTGGTTTCAGAGCCAACAGAAGTACCACAGACATGGTATTTGTTCTCAGACAACTGCARGAGAAGTGCAGGGAACAGAACAAGGGTCTCTATGTAACTTTCGTTGACCTCACCAAAGCCTTTGACACTGTGAGCAGAAAAGGCCTGTGGCAGATCTTGGAACGATTAGGATGTCCCCCCAAGTTCCTCAAAATGATTATCCTGTTACATGAGGGTCAGCGCGGCCAAGTCAGATGTGGCGATGCACTCTCTGAGCCCTTCCCAATAGCCAATGGTGTGAAACAAGGTTGCGTTCTCGCACCAACTTTATTCACAATTTTCTTCAGCATGATGCTCCAAAGGGCCACGGCAGACCTCGACGAA---CAAGACGGCATTTATATCCGATATCGTACCGACGGGAGCCTGTTCAACCTAAGGCGACTGAAGGCCCACACCAAGACCCTAAATCACCTTGTCCGCGAGCTGCTTTTTGCTGACGATGCCGCCCTCGTTGCCCACACAGAAGCAGCTCTGCAGCGCTTAACATCCTGCTYTGCAGAGGCGGCTGAGCTTTTTGGGCTGGAAGTCAGCTTGAAGAAGACAGTAGTTCTCTACCAACCCGCACCACAAGATGACTACCATCATCCCCACATCACCATTGGCGAGTCAGAGCTTCAGTCAGTCCAGCAGTTCAGCTATCTGGGTAGCATCATCTCCTCAGACGCCACGATCGACAAAGAGATAGACAACAGAATAGCAAAGGCAAACAGAGCTTTCGGAAAACTCCATAAGAGAGTCTGGTGCAATAAACACCTGAAGAAAAGTACAAAGATCAGTGTCTACAGAGCCATTGTACTGTCTACTCTTCTGTATGGGTCTGAATCATGGGTCATCTACCGCCACCACCTGCGACTCCTCGAACGCTTCCATCAGCGCTGCCTCCGGACAATCCTAAACATCCACTGGACTGACTACGTGACTAATGTCGCTGTCCTTGAACAGGCAGAGGTCACCAGCATTGAGGCCATGTTGCTGAAAACGCAGCTGCGCTGGGCAGGGCACGTCTCCAGGATGGCGGATCACCGCCTCCCTAAGATTGTGTTCTACGGTGAACTCGCCACCGGCTGCCGCAAGAGAAGAGCYCCAAAGAGGAGATATAAGGACTCCCTGAAACAATACCTCAGCCTTGGCCATATTGACCACCATCAGTGGTCCACCCTGGCCTCCAATCGGGAGATTTGGAGACACACCATACATAACGCTGCTGTCTCCTTTGAGAGCACGCGTAGAATCAGTCTCGAGGAGAAAAGACAGCGCAGAAAGAACCGTGCCTCG---ACTGTACCACCCAAGGAGACCTTCCGSTGTGCTCTTTGCAACCGGTCTTGCCTATCCCGCATTGGCCTTTTCAGCCATCAGCGCGCTTGCAGTAAGCGTGGGTAAAG-CCCTTCCCAA-A-TCTTCGTCCGCGAAGCCAAGCCATG
>AviRTE_Calypte_anna
----CCCTCCACGGGCACCCCCTTGTCGTGG-GGGAGGAGCTTGCGTGCCCTTGTGAGGTTGGGAGCTCTGCTGGCGGTGGCATATGCCTCCAGTAGGGTCTCCCATGCCAGACAGGTCACAACTGAAGGGTCAGACAAAGTGTGTCCATGGGCAGGATGGGCTCAGTAGCCTTCAGGCAACCATCCTAGGAGAAGGACAACT-CTAACTCCAAACCCGGGCAGATGGAGCTCGTTTAGCCCTGTAAGGCCATCCATCTAAGAGAAGGATACTCT--AACTAAACCTACGTCCTGAGGACTTCGCTGTCACTGTCCAAGCTTGCTGGGCCCTGGCAGATGAACCTTAGGA-GTAAAGGGTGGGGCCAGTTCCGTGCACGCTGCGCCTCACCTAAAAAAGCCACAGCGCAGGCTCGAAGGGTGAACCCACACTTGTAAAGCCCCTGCAGCGACAGGCGAGGGWCG-AAACGGCAGGGGA-AAGGTG-CACTGGAAGCCGCAGACCCAACCCTGCATGCAGG-CGGCTCAGGA-CATTGGTCGCTCGAGACTGACCCAGGAGATGACAGTCTTGTTCGGCAGCATCCTGAGTGACCAAGCAGCC-TTTTTCAAGGAGAGCACTGCTTGCTCCACATGGAGAGGGGCCTAGAAAAGGTGGCCTAACCAAA-GCTCATCTCCACCCCCCACCCGGTTGGCTASCCACGGTCAACGGGCATCTTC---TGATGCAGTCGAACAAAGACAAAG------AGA---CAAAGGCATACACCTGCCTCTAAAGGTGTGTTCAGATTGACA---------CTCGCATGTTGGAACATCAGAACCATGCTTGATACAGCGGACAGTGGGCGTCCTGAGCGTCGTTCTGCTCTAATTGCYCACGAACTGTCACGACTTAACATCGACATTGCTGCTCTCAGTGAAGTTCATCTTCATGAGGAAGGCAGTCTTAAAGAACATGGTGCCAGCTACACACTCTATTGGTCAGGCAAACCCAAAACCGAAAGACACCTCTCAGGAGTTGGCTTCATGATTAAAAACTCCATCGCCTCCAAACTTGAAAATTTGCSGACAGGTCATTCCGATCGCATTATTTCCTTACGCCTCCCACTACACAACAAGCAACATGTTGTTCTCTTCAGTATATATGCCCCAACCCTCCAAGCTGACCATGCAGAAAAAGTCAAATTCTACACTGACCTGCGCCGCCTCACCCAAAAGGTTCCTGCAGGTGATAAGATCATAATCCTTGGTGACTTCAACGCCAGAGTAGGAAAGAACTATGAAGCCTGGAAAGGAGTACTAGGCAAGCATGGTGTTGGAAACTGTAATGACAATGGACGTCTCCTGCTAGAGTTTTGTGCTGAGCAGCAGCTCACCATCACCAACACTATCTTCCAACAGAAAGACAGCCTGAAGACAACCTGGATGCATCCTCGATCCAAGCACTGGCACCTCAYTGACTATGTCTTAGTGCGCCAGAGAAATGTTGGCGATGTCCGTCATACCCGAGCGATGCCCAGTGCAGAATGTCATACAGACCACCGCCTTGTGCGATGCAAACTTACCCTCTACTTTAAGCCCAAACCTAAGAGGGGTGGCATCCCAAGGAGGAGGCTCAAAGTTAACGATCTTCAAAAAGATACAGTGAGAAACAGCTTCCAGGTAAACCTTCAAGCTAGACTTTTAGAT---------CATCCCATAGATCCCTCT------CCTGAAGCGCTTTGGCAACACATTAAAAATAGCATCCTGCAGTCCTCTGAAGAATCCCTAGGGTTCTCCTCAAAGAAAAACAAAGATTGGTTTGATGAAAACAACCAAGAGATCCAAGAATTGTTGACAAAGAAGAGAACCGCTCACCAAGCACACCTTGCTCAGCCATCTTGCCATGTAAGAAAAGCAGCCTTTCATCTTGCATGCAGTAAGCTCCAACAGAAACTTCGAGACATCCAGAACAAGTGGTGGATCAACCTAGCAGAAAAGACTGAACTATGCGCAGTTACGGGTGACCACAGAGGGCTCTATGAAGTGCTGAAAGCAGTGTATGGACCCACACACCAGGTCCAAAGCCCCCTACTCAGCGCAGATGGCCAAATGCTTCTCACAGATAAAACCTCCATCCTGAACCGATGGTCTGAACATTTTCAGACTCTCTTCAGTGCCAGCTGTGTAGTCCAAGGCTCAGCAATTCAGCACATTACACAACAACCGGTGAAAACTGAATTGGACATAGCCCCTACTTTGGGAGAGACTCTTAAGGCCATACAGCARCTGAAAACTGGCAAGGCAGCTGGGGTTGATGGAATCCCATCTGAAGTATGGAAGCATGGAGGCCAAGCACTCCATGCTAAATTTCACGAGCTCCTTGTGAGTTGTTGGGAACAAGGCAAATTACCACCAGATCTCCGTGATGCAGTCATCATCACCCTGTACAAGAAGAAAGGAGAAAAGTCAAACTGCTCCAACTACCAAGGTATAACTCTGCTCTCCATTGCTGGAAAAATCCTTGCAAGAATACTTTTGAAYAGATTAGTACCTGCTATAGCAGAGGAAGTTCTACCTGAAAGCCAATGTGGTTTCAGAGCCAATAGGAGTACCACAGACATGGTATTTGTTCTCAGACAACTGCAAGAGAAGTGTAGGGAACAGAACAAAGGTCTTTATGTGACATTCATTGACCTCACTAAAGCTTTTGACACTGTGAGTAGAAAGGGCCTGTGGCAAATCTTGGAACGATTAGGATGYCCCCCCAAGTTCCTCAAAATGATCATCCTGCTACATGAGGATCAGCAGGGCCAAGTCAGATATGGTGATGCACTCTCTGAATCCTTCCCAATAATCAATGGTGTGAAACAAGGCTGCGTTCTCACACCCACTCTATTCACAATCTTCTTCAGCACGATGCTCCAAAGGGCCACGGCAGACCTCGATGAA---GAAAATGGCATTTACATCCGATATSGTACCGATGGGAGCCTATTCAACCTAAGGCGACTGAAGGCCCACACCAAGACCCTAAATCACCATGTCCCAGAGTTGCTTTTTGCTGACGATGCTGCCCTCGTTGCTCACACAGAAGCAGCTCTGCAGCGCATAACATCCTGCTTTGCAGAGGCTGCAGATCTTTTTGGGCTGGAAGTCARCTTGAAGAAGACAGAAGTTCTCTACCAGCCTGCACCACAGGAAGACTTCCATCATCCCCACATCACCATAGGCGAATCAGAGCTTAAGTCAGTCCAGCAGTTCAGCTATCTGGGATGCATTATTTCCTCGGACGCCAAGATCAACAAAGAGATAGACAACAGATTAGCAAAGGCATACAGAGCATTCGGAAGACTTCATAAAAGAGTCTGGAGCAATAAACACCTGAAGAAAAGTACAAAGATTAGTGTCTACAGAGCCATTGTACTGTCTACTCTTTTATATGGGTCTGAATCATGGGTCATCTACCGCCACCACCTGCGACTCCTTGAACGCTTCCATCAGTGCTGCCTCCATACAATCCTAAACATCCACTGGACTGACTGTGTGACCAATGTYCCTGTCCTTGAACAGGCAGGGGTCACCAGTATTGAGGCCATGATACTGAGGACACAGCTGTGCTGGGCAGGGCACGTCTCCAGGATGGAGGATCACCACCTCCCTAAGATTGTGCTCTRTGGTGAACTTGCCACCGGCTGCCGCAACAGAGGAGCCCCAAAGAGGAGATACAAGGACTCCCTGAAACAATCCCTCAGCTTTGGCCATACTGACTGCCATCAGTGSTCCACTCTGGCCTCCAGTCGGGAGACATGGAGACACACCATCCATAACGCTGCTGCCTCCTTTGRGAACACACATAGAATCAGTCTGGAGGAGAAAAGACAGCACAGAAAGAACCGTGCCTTG---GCTGTCCCCTCACAGGAGACTTTCTGCTGTGCCTTTTGCARCCACAC-TGCCTGTCCCACATTGGCCTTATCAGCCATCAGTGTGCTTGCAGCAAGCGTGGGGAGAG-CCCTTCTGAA-A-TCTTCGTTCGTGAAGCCAAGCCATG
>AviRTE_Gymnopithys_rufigula
-----------------------TTTCGTGG-GGAAAGAGCTTGCCTGCCCTCATGATGTTGAGAGCTATGTTGGCAGTGGTTTGTGCCATCGGTAGGGTCTCCCATGCCAGACAGGTCTCAGCTGAAGGGTCAGACAAAGGGTGTCCATGGGCAGGGTGGGCACGCTAGCCATCTGGCAACCATCCTAGGAGAAGAACAACT-CCAACCCCAAACCTGGGCAGATGGAGCCTGCTTAGCCCTGCAAGACCATCCATCTAAGAGAAGGATACTCT--AACCAAACCTACGTCCTGAGGWMTTCGCTGTCACTGTCCAAGCTCGCTTGGCCGTGGMAGATSAACCTTAGGR-GTAAAGGGTGGGGYCAGTTCTGCGCWCGCTGTGCCTCACCTAAAAARKCCAYTGCGCAGRCTKGAAGGGYWCACCCACA-TTGCAAAG-CCCTGTAGCGACCATCGAGGGTCGAAAATGGCAGGTGATAGGAAGCAGCTGGAAGCTGCAGACCCAACCCTGCATGCAGG-TGGTTCAGGA-TATTGATCATTTGAGACTGACCCCGGAGATGACAGTCTCTTGAGGCAGTATCCTGAATGATCAAGCAGCC-TTTTCTAGGGACAGCACTGCTTACTCTACACAGAGAGGGGTCTGGCAAAGGTGACCTAAACAAA-GCTCATCTCC-----ACACCTGTTTGGATAACCATGGCCAACCGGCATCTTCC----ATGCAGTTAAACAAAAACAAAG------AGATTTCAAAGGCATACACCTGCCTGCAAAGGTGTGTTTAAACTTACA---------CTCGCATGTTGGAACATCAGAACCATGCTTGATACTGGGGATAGTGGATGTCCTGAGCATTGTTCTGCTCTAATTGTCCACAAACTGTCACGACTCAACATCGACATTGCTGCTCTCAGTGAAGTTCGTCTTCATGAGAAAGGCAGCCTTAAAGAACATGGTGCTGGCTACACACTCTACTGGTCAGGCAAACCCAAAACCGAAAGRCAYCTYTCAGGAGTTGGCTTCATGATTAAAAACTCCATTGCCTCCAAACTTGAAAATTTGCCGACAGGTCATTCCGATCGCATTATGTCCTTACGCCTCCCACTACACAACAAGCAACATGTTGTTCTTTTTAGCGTATATGCCCCAACTCTCCAAGCTGACCCAGCGGAAAAAGACAAATTCTACACTGACCTGCGCCACCTCACCCAAAAGGTTCCTGCAGATGATAAGATCATAATCCTTGGTGACTTCAACGCCAGAGTAGGTAAGAACTCTGAAGCCTGGAAAGGAGTCCTGGGCAAGCATGGCGTTGGAAACTGCAACGACAACGGATGCCTCCTGCTAGAGTTTTGTGCAGAACAGCAGCTCACCATCACCAACACTATCTTTCAACAGAAAGACAGCCTGAAGACAACCTGGATGCATCCTCGATCCAAGCACTGGCACCTCATTGACTATATCTTAGTACAACAGAGAAATGTCAGCGATGTCCGTCATACTCGAGTGATGCCGAGTGCAGAATGTCAAACAGACCATCGCCTTGTGCGTTGCAAACTTAACCTCCACTTCAAGCCCAAACCTAAGAGAGGCGGSATTCCAAGGAGGAGGCTCCAAGTCAGCAATCTTCAAACAGCCACAGTGAGAGACAGCTTCCAGGTAAACCTTCAAACTAGACTTAAAGAT---------AATCCCATAGATCCCTCT------CCTGAAGCGCTTTGGCAACATATTAAAAGTTGCATCCTGCAGTCCTCTGAAGAGTCCCTAGGGTTCTCCTCCAAGAAAAACAAAGACTGGTTTGATGAAAACAATCAAGAGATYCAGGAATTGTTGAAGAAGAAGAGAACTGCTCACCAAGCACACCTTGCTCAGCCATCTTGCCATATAAGAAAAGCTGCCTTTCGTCTTGCATGCAGTAAGCTCCAACAGAAACTTCGAGACATCCAGAACAAATGGTGGCTCAACCTAGCAGAAAAGACACAACTATGCGCAGACTTGGGTGACCAAAGAGGATTCTATGAGGCCCTGAAAGCAGTGTACGGACCCACACACCAGGTTCAAAGCCCCCTACTCAGTGCAGATGGTCAAATGCTTCTCACAGATAAAACCTCCATCCTGAATCGATGGTCTGAGCACTTTCAGACTCTCTTCAGTGCCAACCGTGTAGTCCAAGGCTCAGCAATTCAGCACATTACACAACAACCGGTGAAACATGAATTGGATGCAGCCCCTACTATGGGAGAGATACTCAAGGCCATACAACAGGTGAAAACTGGCAAGGCAGCTGGGGTTGATGGAATTCCACCTGAAATCTGGAAGCATGGAGGTCAAGCACTCCATGCTAAATTTCACGAGCTTGTTGTGCGTTGCTGGGAACAAGGCGAACTACCATCAGATCTCCGTGACGCAGTCATCATCACCCTGTACAAGAAGAAAGGAGAAAAATCAGACTGCTCAAATTACCGAGGTATTACTTTGCTCTCCATTGCTGGTAAAATCCTTGCAAGAATACTTCTGAACAGATTAGTACCCGCTATTGCAGAASAWCTTCTACCTGAAAGCCAGTGTGGTTTCAGAGCCAATAGGAGCACCACAGACATGGTRTTTGTTCTCAGACAACTGCAAGAGAAGTGTAGGGAACAGAACAAAGGWCTCTATGTAACCTTCGTTGACCTCACCAAAGCTTTCGACACTGTGAGCAGAAAAGGCCTGTGGCAGATCTTGGAACGTTTAGGATGTCCCCCCAAGTTCCTCAAAATGATCATCCTGCTACATGAGGATCAGCGTGGACAAGTCAGATATGGCGATGCACTCTCTGAGCCCTTTCCAATAACCAATGGTGTGAAACAAGGTTGTGTTCTTGCACCAACTCTATTCACAATCTTCTTCAGCATGATGCTCCAAAGAGCCACGGCAGACCTCGATGAA---GAAAACGGCATCTACATCCGATATCGTACCGATGGAAGCCTATTCAACCTAAGGCGACTGAAGGCCCACACCAAGACCCTGAATCACCTTGTCCGTGAGCTGCTTTTTGCTGATGATGCCGCCCTCGTTGCTCACACAGAAGCAGCTCTGCAGCGCTTAACATCCTGCTTTGCAGAGGCTGCTGAGCTTTTTGGGCTGGAAGTCAGCCTGAAGAAGACAGAAGTTCTCTACCAACCTGCACCTCAAGAAGTCTTCCATCATCCTCACATCACCATAGGCAATTCAGAGCTTAAGTCAGTCCAGCAGTTCACCTATCTGGGAAGTATCATTTCCTCAGACGGTAAGATCGACAAAGAGATAGACAACAGGCTAGCAAAGGCATACAGAGCCTTCGGAAAACTCCATAAAAGAGTCTGGTCCAATAAACACCTGAAGAAAAGTACAAAGATCAGTGTCTACAGAGCCATTGTACTGTCTACTCTTTTATATGGGTCTGAATCATGGGTCATCTACCGCCACCACCTGCGGCTTCTCGAACGCTTCCATCAGCGCTGCCTCCGTTCAATCCTAAACATCCACTGGTCTGATTACGTGACCAATGTGTCTGTTCTTGAACAGGCAGGGGTCACCAGTATCGAGGCCATGCTGATGAGAATGCAGCTGTGCTGGGCAGGGCACGTCTCCAGGATGGAGGATCACCGCCTCCCAAAGATTGTGCTCTATGGTGAACTCGCCACCGGCTGCCGCAAGAGAGGAGCCCCGAAGAAGAGATACAAGGACTCCCTGAAACAACACCTCAGCCTTGGCCATATTGACTGCCACCAATGGTCCACTCTGGCCTCCAATCGGGATTCATGGAGACACACCATTCACGACGCTGCTGCTTCCTTTGAGAATGCACGCAGAGTCAGTCTTGAGGAGAAAAGACAACGCAGAAAGAACCGTTCCTTG---CCAATATCACCTAGGGAGACGTTCCGCTGTGCCTTTTGTGACCGGACCTGCCTATCCCGTATCGGCCTTTTTAGCCACCAGCACGCTTGCAGCAAGCATGGGTAGTG-CCCTTCTCAA-A-TCTTCGTTCGCGAAGCCAAGCCATG
>AviRTE_Loa_loa
---CTTCTCCACGGACACCCCCTTGTCGTGG-GGAAAAAGCTTGCGTGCCCTTATGAGGTTGCGAGCTATGCTGGCGGTGGCAAATGCCTCCGGTAGGGCCTCCCATGCCAGACAGGTCTCAACTGAAGGACCAGACAAAGTGTGTTCACGGGCAGGATGGGCTCGTTAGTCTTCGGGCAACCATCCTAGGAGAAGGACAACT-CTAATTCCAAACCCGGGCAGATGGAGCTCGTTTAGCCCTGTAAGGCCATCCATCTCAGAGAAGGATACTCT--AACTAAACCTACGTCCTAAGGACTTCGCTGTCACCATCCAAGCTCGCTAGGCCCTGGCAGATGAACCTTAGGA-GTAAAGGGTGGGACCAGTTCCGCGCACGCTGTGCCTCACCTAAAAAATCTACTGCGCAGGCTCGAAGGATACACCCACTTTTGTAAAG-TCCTGTAGCGACAGACAAAGGACG-AAACGGCAGGTGATAGGATG-CACTGGAAGCCGCAGATCCAACCCTGCATGCAGGGCGGTTCAGGA-CATTGATCGCTCGAGATTGACCTTGGAGATGACAGCCTTGTTCGGCAACATCCTGAACGACCAAGCAGCC-TTTTTCAAGGAAAGCACTGCTTGCTCCATACGGAGAGGGGCCTAGAAAAAGTGGCCTAACCAAA-GCTCATCTCC-ATCTCCACCCGGTTGGCTAACCGCGGCCAACGGGCATCTTC---TGACGCGRTCGAACAAAGACAAAA------AGA---CAAAGGCATACACCTACCTCCAAAGGTGTACACAAATTGACA---------CTCGCGTGCTGGAACATCAGAACCATGCTTGATAATGCGAACAGTGGACGTCCTGAGCGTCATTCTGCTCTAATTGCTCACGAACTATCACGACTTAACATCGACATTGCTGCTCTCAGTGAAGTTCGTCTCCATGAGGACAGTACTCTCAATGAATATGGTGCCGGTTACACACTCTACTGGTCAGGAAAACCCAAAACCGAAAGTCACCTTTCAGGAGTTGGCTTCATGGTTAAAAACTCCACCGCCTCCAAATTCGAAAATCTGCCGACAGGTCATTCCGATCGTATTATCTCCCTACGCCTCTCACTACACAACAAGCAACAAGTTGTTCTCTTCAGCATATATGCTCCAACTCTGCAAGYTGACCCTATGGAAAAAGATAGATTCTATACCAATCTACGCCGTCTTATCCAAAARGTTCCTCCAAATGATAAGGTCATAATCCTTGGTGACTTCAACGCTAGAGTTGGAAAGAACTCCGAAGCCTGGAAAGGTGTATTAGGCAAGCATGGCATTGGAAACTGCAACGACAACGGACGGCTTCTGCTAGAGTTTTGTGCAGAGCAGCAACTCACCATYACAAACGCTATCTTTCAGCAGAGAGACAGCTTGAAGACAACCTGGATGCATCCTCGATCCAAGCACTGGCATCTCATCGACTATGTCTTAGTGCGCCAAAGAAACGTTCACGATGTTCGTCACACTCGTGTGATGCCTAGTGCAGAATGTCAAACAGACCACCGCCTTGTGCGATGTAAACTTAACCTCCGCTTTAAATCCAAACCTGAGAGAGGTGGAATTCCAAGGAGGAGGCTCAAAGTTAACAATCTCCAAACACCTACAGTGAGAGATAACTTCCAGGTAAATCTTCAAACTAGACTTCAAGAT---------CATCCCACAGATCCCTCT------CCTGAAGCGCTTTGGCAACATATTAAAACCAGCATCCTGCAGTCTTCCGTGGAATCCTTAGGATTCTCCTGCAAGAAAAATAAAGACTGGTTTGATGAAAACAATGAAGAGATCCAGAATTTGTTGACAAAGAAGAGATCTRCTCACCAAGCACACCTCGCTCAGCCATCTTGTCATGTAAGAAAAGCAACCTTTCGCCTTGCATGCAGTAAGCTCCAACAGAAACTTCGAGACATCCAAAACAAATGGTGGATCAACCTAGCAGAAAATATTCAACTGTGCGCAGATTCGGGTGACTACAGAGGATTCTACGAGGCTCTGAAAGCCGTGTATGGACCCACACACCACGTTCAAAGCTCCCTACTCAGCGCAGATGGCCAAACGCTTCTCACTGATAAAACCTCCATCCTGAATCGATGGTCTGAACATTTCCAGACTCTCTTCAGTGCCAACCGTGCAGTCCAAGGCTCAGTAATTCAGCACATTACACAACAACCGGTGAAAAACGAATTGGATATAACCCCCACTATGACAGAGACGCTCAAGGCCATACAGCAGGTGAAAACTGGCAAGGCAGCTGGGATTGATGGTATCCCACCTGAGGTCTGGAAACATGGAGGTCAAGCACTCCACGCTAAGTTTCACGAGCTCGTTGTGCGATGTTGGGAAAAAGGCGAACTTCCACCAGATCTCCGTGATGCAATTATTATCACCCTATACAAGAAGAAAGGAGTAAAATCAGACTGCTCAAATTACCGAGGTATTACCCTGCTCTCTATTGCTGGCAAAATCYTTGCAAGAATACTTCTGAACAGATTAGTACCCGCTATATCAGAAAAAGTTCTACCTGAAAGCCAATGTGGCTTCAGAGCAAATAGGAGTACCACAGATATGGTATTTGTTCTCCGACAACTGCAAGAGAAATGCAGAGAACAGAACAAAGGTCTTTATATAACCTTCGTAGACCTCACCAAAGCCTTTGACACTGTAAGCAGAAAAGTCCTATGGCAGATCTTGGAACGATTAGGATGTTCTCCCAAGTTCCTGAAAATGATCATGCTATTACATGAGAATCAACGCGACCAAGTCAGATATGGCGATGCACTCTCAGAACCTTTCCCAATAATCAATGGGGTGAAACAAGGTTGCGTTCTTGCACCAACTCTCTTCACAATCTACTTCAGCATGATGCTCCAAAGGGCCACGGCAGACCTAGATGAA---GAAAATGGCATTTACATCCGATATCGTATCGACGGAAGCCTATTCAACCTAAGGCGACTGAAGGCCCACACCAAGATCCTAAATTACCACATCCGAGAGCTACTTTTTGCCGATGATGCCGCCCTCGTCGCTCACACAGAAGCAACTCTGCAGCGCTTAACATCTTGTTTTGCAGAGGCCGCAGAGCTTTTTGGGCTAGAAGTAAGCTTGAAGAAGACAGAAGTTCTCTACCAGCCTGCACCACAGGACGATCACTTTCATCCTCACATCACCATAGGCGAATCAGAGCTTAAATCAGTCCAGCAGTTCAGCTATTTGGGCAGCATCATTTCTTCCGACGTCAAGATCGACAAAGAGATTGACAACAGATTAGTAAAGGCATACAGAGCTTTCGGAAAACTCCATAAAAGAGTCTGGTGCAATAAACACCTGAAGAGAAGTACAAAGATTAGTGTTTATAAAGCTATTGTACTGTCTATTCTATTATATGGTTCTGAATCATGGGTCATCTACCGCCACCATCTGCGACTCCTCGAACGCTTTCAYCAGCGCTGCCTCCGTACAATCCTAAACATCCAYTGGTTTGACYACGTATCCAATGTTACTGTTCTCAYACAGGCAGGGGTCACCAGTATTGAGGCCATACTACTGAAGACACAGTTGCGCTGGACTGGACACGTCTCCAGGATGGARGATCATCGCCTTCCTAAGATTGTGCTCTATGGCGAATTGGCCATCGGTTTCCGCAAAAGAAGAACCCCAAAGAGGAGATACAAGGACGCCCTGAAACAATACCTCAGCCTTGACCATATAGACTACCATCAATGGTCCACTCTGGCCTCGAATCGGGAAGCATGGAGACACATCATCCATAACGCTGCTGCTTCCTTCGAGAACACACGCAGAACCAGTCTCGAGGACAAACGACAACGCAGAAAAAACCGTACCTCA---TCAATACCGCCTAAGCAGACCTTCCACTGTGCTTTTTGCATYCGAACTTGTYTATCYCGCATTGGCCTTCTTARCCATCAGCGCGCCTGCAGCAAGCGTGRGTATAG-CCTTTCAYAT-A-TTTTTGTTTGCGAAGCCTAGCCATG
>AviRTE_Manacus_vitellinus
----------------------TTTYAGKGT-GGRAGAAGCTTGTGTGCCCYTATGAGGTTGCGAGCTATGCTGGCGATGGTAYATGCCTTCAGCAGGGTCTCCCATGCCAGACAGGTCAAAACTGAAGGGTCAGAYAAAATGTGTCCATGGGCAGGATGGGCTCACTAGCCTTCCAGCAGTCATCCTAGGAGAAGGACAACT-CTAATTCCAAACCTGGGCAGATGGAGCTCGCTTAGCCCTGTAAGGCCATCCATCTAAGAGAAGAACACTCT--AATTAAACCTATGTCCTRAGGACCTCGCTGYCACCGTCCAAGCTTGCTCGGCCCTGACAGATGAACCTTAGGA-TTAAAGGGTGGGTCCAGTTCTGCGCATGCTGCGTCTCACCTAAAAAATCCATTGTGCAGGCTCGAAGGTKATATCCACATTTGTAAAG-CCCTGTAGMAACAGGCRAGGGTCG-AAACGGCAGGTGA-AAGGTG-CACTGGAAGCCACAGACCCAACCCTGCATGCAGG-TGGTTCAGGA-CATTGGTCGCCTGAGACTGAYYCCGGAGATGACAGTCTCTTTGGGCAGCATCCTGAATGACCAAGCAGCC--TTTTCAAGGASAGCACTGCTTGCTCCACTCGGAGAGGGGCCTAGAAAAGGTGGCCTAAMCAAA-GCTCATCTCC-MCCTTCACCCWGTTGGTTAACCGCGGCCAACGGGCATCTTCTRMTRRTGCGGTCACACAAAGATYAAG------AGA---CAAAGGCACGCACCTGCCTYCAAAGGTGTAYCCAAATTGACW---------CTMGCATGCTGGAACATCAGAACCATGCTTGATACTGCGGATAGTGGACGTCCTGAGCGTCGYTCTGCCCTAATTGCCCATGAACTGTCACGTCTCAACATCGACATTGCTGCTCTCAGTGAAGTTCGTCTCCACGAGGAAGGCAGCCTTAGAGAACATGGTGCCGGTTACACACTCTTTTGGTCAGGTAAACCCAGAACCGAAAGGCATCTCTCAGGAGTTGGCTTCATGATTAAAAACTCTATTGTYCCTAAACTCGAAAATCTGCCGACAGGTCATTCTGAYCGCATTATCTCCYTACGCCTTCCACTACACAACAAGCAACACGTTGTCCTCTTTAGTATATATGCCCCAACTCTCCAAGCTGACCCTGCCGAAAAAGATAAATTTTACACCGACCTGCGCCGCCTTACCCAAAAGGTTCCTGCAGATGATAAGATCATTATCCTTGGTGATTTCAACGCCAGAGTAGGAAAGAACTTTGAAGCCTGGAAAGGAGTATTAGGCAAGCATGGTGTTGGAAACTGCAACGATAATGGTCGCCTTCTGCTAGAATTCTGTGCGGAGCAGCAGCTCACCATCACTAATACTATCTTTCAGCAGAAAAATAGTCTGAAGACAACCTGGATGCATCCTAGATCTAAGCATTGGCACCTCATTGATTATGTCTTGGTGCGACAGAGAGATGTTCGCGATGTCCAYCATACCCACGTGATGCCTAGTGCAGAATGCCAAACAGACCATCGACTTGTGCGCTGTAAACTTAACTTCAAYCTTAAGTTCAAACCTAAAAGGGGCGGTATTCCAAGGAGGAGACTCCAAGTTAACAATCTCCAATCAGCCACAGTGAGAGACAGATTCCAGGCAAATCTTCAAACTAGGCTCRAAAATCATTCCATAGATTCTACAGATCCCTCT------CCTGAAACACTTTGGCACCATATTAAAAACAGCATCCTGCAGTCCTCTGAAGAATCCTTAGGGTTCTCCTTCAAGAAGAACAAGGACTGGTTTGATGAAAACAATCAAGAGATCCAGGAATTGTTGAGGAAGAAGAGAACTGCTCACCAAGCACACCTTGCACAGCCATCYTGTCACGTAAGAAAAGCAGCCTTTCGTCTTGCATGCAGCAAGCTCCAACAGAAACTCCGTGACATCCAGAACAAGTGGTGGATCAATCTAGCTGAAAAAACTCAATTATGCGCAGATACAGGTGATCACAGAGGATTCTATGAGGCCTTGAAAACAGCATACGGGCCTACATACCAGGTCCAAAGCCCTCTACTCAGCGCTGATGGTCAAATGCTTCTGACAGATAAAACCTCCATTCTGAATCGATGGTCTGAACACTTTCAGACTCTTTTCAGTACYAACCGTGTAGTYCAAGACTCAGCAATTCAGTMCATYACACAACAACCGGTGAAGAATGAATTGGATATTGCCCCYACTTTRGGAGAAACCCTTAAGGCCATACAGCAGGTGAAAATCGGCAAGGCAGCTGGGGTTGATGGAATTCCACCTGAAGTCTGGAAACATGGGGGCCWTGCACTCCATGCTAAATTTCACGAGTTTGTGGTGCGCTGTTGGGAACTAGGCGAACTACCATCAGACCTTCGTGATGCAGTCATCATCACTTTGTATAAGAAGAAAGGARWTAAATCAGACTGYTCAAATTACCGTGGTATTACTCTGCTCTCCATTGCTGGCAAAATCCTGGCAAGAATACTYTTGAACAGACTAATACCCGCTATAGCAGAAGGAATTCTACCTGAAAGCCARTGTGGTTTCAGAGCCAACAGGAGTACCACAGACATGGTATTTGTTCTCAGACAACTGCAAGAGAAGTGTAGGGAACAGAACAAAGGTCTCTATGTAACCTTTGTTGAYCTCACCAAGGCTTTCGATACTGTGAGCAGAAAAGGTCTRTGGCAGATTTTGGAACGTTTAGGTTGTCCCCCCAAGTTCCTTAAAATGATCATCTCACTCCATGAGGATCAGCACGGCCAAGTCAGATATGGCAATGCACTTTCTGAGCCCTTTCTAATAACCAATGGTGTGAAACAAGGCTGCGTTCTTGCACCAACCCTATTCACAATCTTTTTCAGCATGATGCTCCAAAGGGCCACGGCAGACCTCGATGAT---CAGGACGGTATCTACATTCGATAYCGTACTGATGGAAGCCTATTCAACCTAAGGCGACTGAAGGCCCACACTAAGACCTTAAATCATCTTGTCCGGGAGCTGCTTTATGCTGATGACGCCGCCCTTGTTGCCCACACAGAAGCAGCTCTGCAGCGTTTAACATCCTGCTTTGCAGACGCTGCTGAGCTCTTTGGGCTGGAAGTCAGCTTAAAGAAGACAGAAGTTCTCTATCAACCTGCACCTCAGGAAGTCTTCCATCATCCCCATATCACCATTGGCCAATCAGAGCTCAAATCAGTCCAGCAGTTTAATTACCTAGGTAGCCTCATCTCCTCGGATGGTAAGATTGACGGAGAGATAGACAACAGGTTAGCAAAGGCATATAGTGCTTTCGGAAAACTCCATAAAAGAGTTTGGCGAAATAAACACTTGAAGAAAAGTACMAAGATCAGTGTTTACAGAGCCATAGTGCTGTCTACTCTCTTATATGGRTCTGAATCATGGGTCATCTACCGCCACCACCTGCGWCTCCTAGAACGCTTCCATCAACGCTGTCTCCGTACAATCCTAAACATCCACTGGTCAGATTATGTGACYAATACGTCTGTTCTAGAACAAGCAGCAGTCACAAGTATTGAGGCCATGTTGCTGAGAACACAGCTGCGCTGGGCAGGRCACGTCTCMAGGATGAAGGACCACCGCCTCCCTAAGATCTTGCTCTATGGTGAACTTGCCACCGGCTGCCGCAAGAGAGGAGCCCCGAAGAGAAGATACAAGGACTCCCTGAAACAACATCTCAGCCTTGGCCATATTGATCATCATAACTGGTCTACTCTGGCCTCCAATCGGGAGGCCTGGAGACACACCATCTATAACGCTGCTGCTKCTTTTGAGAACGCACGCAGGATCACTCTCGAGGAGAAAAGACAACGCAGAAAGAATCGTGTCTTGCAGAATATACCACCTAAGGAGTCTTTCTGCTGTGCCTTTTGCAACCGGACGTGTCTATCTCGTATTGGCCTTTTTAGCCACCAGCGCGCTTGTAACAAACGTGGGTAGAG-CCCTTCCCAA-A-TCTTCGTTCGCGAAGCCTAGCCATG
>AviRTE_Melopsittacus_undulatus
--TCTCTTTCACGGACACCCCCTTGTCGTGG-GGAAAGAGCTTGCGTGCCCTTGTGAGGTTGGGAGCTATGCTGGTGGTGGCATATGCCTCTAGTAGGGTCTCCCATGCCAGACAGGTCTCAACTGAAGGGTCAGACAAAGTGTGTCCATGGGCAGGATGGGCTCACTAGCCTTTGGGCAACCATCCTAGGAGAAGGACAACT-CTAACTTCAAACCCAGGCAGATGGAGCTCGTTTAGCCCTGTAAGGCCATCCATCTAAGAGAAGGATACTCT--AATCAAACCTATGACCTGAGGACTTTGCTGTCACCGTCCAAGCTCGCTAGGCCCTGGCAGATAAACCTCAGGT-GTAAAGGGTGGGGCCAGTTCTGCGCATGCTGTGCCTCACCTAAAAAATCCACTGCACAGGCCCGAAGGGTTTACCCACACTTGCAAAG-CCCTGTAGCGACAGGCGAGGGACG-AAACGGCAGGTGATAAGGTG-CACTGGAAGYCGCAGACCCAACCCTGCATGCAGG-CGGTTCAGGA-CATTGGTCGCTCGAGACTGACCCAGGAGATGACAGTCTTGTTTGGCAACATCCTGAATGACCAAGCAGCCTTTTTTCAAGGAGAGCACTGCTTGCTCCATATGGAGAGAGGCCTAGAAAAGGTGGCCTAACCAAA-GCTCATCTCC-CCCTCCACCTGGTTGGCTAGCCGCGGCCAATGGGCATCTTC---TGTTGCGGTCGATTAAAGACAAAG------AGA---CAAAGGCATACACCTGCCTCCAAAGGTGTGTCCAGATTGACA---------CTCGCATGTTGGAACATCAGAACCATGCTTGATACAGCGAACAGTGGGCGTCCTGAGCGCCGTTCTGCGCTAATTGCCCACGAACTGTCACGACTCAACATCGATATTGCTGCTCTCAGTGAAGTTCGMCTTCATGAGGAAGGTAGCCTTAAAGAACATGGTGCCGGCTATACACTCTACTGGTCAGGCAAATCCAAAACTGAAAGTCATCTTTCTGGAGTTGGCTTCATGATTAAAAACTCCATCGTCTCTAAACTTGAAAATTTGCCGATAGGTCATTCCGATCGTATTATCTCCTTACGTCTTCCACTACACAATAAGCAACATGTTGTTCTTTTCAGCATATATGCTCCAACTCTGCAAGCTGACCCTGCAGAAAAAGACAAATTCTACTCCGATCTGCGTCGCCTCACTCAAAAGGTTCCTATAGATGATAAGATCATAATCCTTGGTGACTTCAACGCCCAAGTAGGTAAGAACTTTGAAGCCTGGAAAGGAGTACTAGGCAAGCACGGTGTTGGTAGCTGCAATGATAACGGTCGCCTCTTGCTAGAGTTTTGTGCAGAGCAGCAGCTTACCATCACCAACACTATTTTCCAGCAGAAAGACAGCCKGAAGACAACCTGGATGCATCCTCGATCTAAACATTGGCACCTTATTGATTATGTCTTAGTGCGCCAGAGAAATGTTCGTGATGTCTGTCACACCCGAGTGATGCCTAGTGCAGAATGTCAAACAGACCACCGCCTTGTGCGTTGCAAACTTAACTTCCACTTCAAGCCCAAACCTAAGAGGGGCGGCATTCCGAGGAGGAGGCTCAATGTTAATAATCTTCAAATAGCTGCAGTGAGGGACAGCTTTCAGGCTAACCTTCAAACTAGGCTTGAAGAC---------CAYCTTATAGATTCTTCT------CCTGAAGCACTTTGGCAACATATTAAAAATAGCATCCTGCAGTCCTCCGTAGAATCCTTTGGGTTCTCCTTAAAGAAAAACAAAGACTGGTTTGACGATAACAATCAGGAGGTCCAGGAATTGCTGACAAAGAAGAGATCTGCCCATCAAGCACACCTCGCTCAGCCACTTTGCCATGTAAGAAAAGCAGCCTTTCGTCTTGCATGYAGTAAACTCCAACAGAAACTTCGAGACATCCAGAACAAGTGGTGGCTCAACCTAGCAGAAAAGACTCAATTATGTGCAGATTTGGGTGACCACAGAGGATTCTATGAGGCTCTGAAAGCAGTGTATGGACCCACATACCAGGTTCAAAGCCCCTTACTTAGTGCAGATGGCCAAACGCTTCTTACAGATAAAATCTCCATCCTGAATCATTGGTCTGAACATTTTCAAACACTCTTTAGTGCTAACCGTGTAGTCCAAGGCGMAGGAATCCAGCACATTTTACAACATCTGGTGAAAAACGAATTGGATATAGCCCCTACCATGGGAGAGACTCTTAAGGCTATACAGCAGGTGAAAACTGGCAAGGCAGCTGGGGTCGACGGAATCCCACCCGAAATCTGGAAGCACGGAGGCCAAGCACTTCATGCTAAATTTCACGAGCTAGTTGTGCGCTGTTGGGAACAAGGTAAATTACCATCAGATTTTCGTGATGCAATCATCATCACTCTGTATAAGAAAAAAGGTGTAAAGTCAGACTGCTCAAGTTACCGAGGTATAACTYTGCTCTCCATTGCTGGAAAAATTCTTGCAAGAATACTATTGAACAGATTAGTACCCGCTATCGCAGAAGAACTTCTACCTGAAAGTCAGTGTGGTTTCAGAKCTAATAGAAGTACCACAGACATGGTATTTGTTCTCAGACAACTGCAAGARAAGTGTAGAGAACAGAATAAGGGGCTCTATGTAACTTTCGTTGACCTCACCAAAGCTTTTGACACTGTGAGCAGAAAAGGCCTGTGGCTGATCTTGGAACGATTAGGTTGTCCCCCCAAGTTCCTCAAAATGATTATTCTGTTACATGAGGATCAGCAAGGCCAAGTCAGATATGGCGATGCACTCTCTGARCCCTTCCCAATAACCARTGGTGTGAAACAAGGTTGCGTTCTCGCACCAACTTTATTCACAATCTTCTTCAGCATGATGCTYCAAAGGGCTATGGTAGACCTCGACGAA---CAAAATGGCATTTATATTCGATATCGTACTGATGGGAGCCTATTCAATCTAAGGCGACTGAAGGCCCACACTAAGACCYTAAATCATCTTGTCCGTGAACTGCTTTTTGCTGATGATGCCGCCCTTGTTGCCCACACAGAAGCAGCTCTGCAGCGTTTAACATCTTGCTTTGCGGAGGCGGCTGAGCTTTTTGGGCTGGAAGTCAGCTTGAAGAAGACAGTAGTTCTCTACCAACCTGCACCACAAGAAGATTATCATCATCCCCACATTACCATTGGCGAGTCAGAGCTTAAGTCAGTTCAGCAGTTCAGCTATCTGGGAAGCATTATTTCCTCGGATGCCACGATCGACAAAGAGATAGACAACAGAATAGCAAAGGCWTATAGAGCCTTCGGAAAACTCCATAAAAGAGTCTGGTGCAATAAACACCTGAAGAAAAGTACAAAGATTAGTGTCTATAGAGCCATTGTACTGTCTACTCTTTTATATGGGTCTGAATCATGGGTTATCTACCGCCATCACCTGCGACTCCTCGAACGCTTTCATCAGCGCTGCCTCCGTACAATTCTAAACATCCATTGGACTGACTATGTGTCAAATGTTACTGTCCTTGAACAGGCAGGGGTCACCAGTATCGAGGCCATATTGCTGAAATTGCAGCTGCGCTGGGCAGGGCACGTCTCTAGGATGAAGGATCATCGCCTCCCTAAGATTGTGTTTTACGGTGAACTTGCCACCGGTTGCCGCAAGAGAAGTGCCCCAAAGAAGAGATATAAGGACTCCCTGAAACAATACCTTAGCCTTGGCCATATTGACTACCATCAGTGGTCCACCTTGGCCTCCAATCAGGAGACTTGGAGACACACTATACATAATGCTGTTGTCTCCTTTGAGAACACACGCAGAATTAGTCTCGAGGAGAAAAGACAACGTAGAAAGAATCGTGCCCCG---CCTATACCACCCAAGGAGACCTTTCGCTGTGCTTTTTGCAACCGGATTTGCCTATCCCACATTGGCCTTTTTAGTCATCAGCGCGCTTGTAGTAAGCGTGGGTAAAA-CCCTTCCCAA-A-TCTTCGTTCGCGAAGTCAAGCCATG
>AviRTE_Mesitornis_unicolor
--------------------------TGCGG-GGGTGAAGCTTGCATGCCCTTATGAGGTTGCGAGCTATGCTGGTGGTGGCATATGCCTTCGGTAGGGTCTCCCATGCCAGTCAGGTCTCAACTGAAGGGTCAGATTAAGTGTGTCCACGGGTAGGATGGGCTTGCTAGCCTCCCGGCAACCATCCTAGG---AGGACAACT-TTAACCCCAAACCCGGGCAGATGGAGCTCGCTTAGCCCTGTAAGGCCATCCATCTCAGAGAAGGATACTCT--AACTAAACCTRCGTCCTGAGGACTTCGCTGTCACCGTCCAAGCTCGCTAGGCCCTGGCAGATGAAGCTTAGGA-GTAAAGGGTGGGACCAGTTTCGCGCACGCTGTGCCTCACCTAAAAAATCCATTGCGCAGGCTTGAAGGATACATCCACATTTGTAAAG-TCCTGTAGCGACAGGCGAGGGTCA-AAACGGCAGGTGATGAGGTG-CACTGGAAGCCGCAGACCCAACCCTGCATGCAGG-CGGTTCAGGA-CACTGGTCGCTTGAGACTGACCCTGGAGATGACAGTCTTGTTCGGCAACATCCTGAATGACCAAGCAGCC-TTTTTYAAGGAGAGCACTGCTTGCTCCACACGGAGAGGGGCCTAGAAAAGGTGGCCTAACCAAA-GCTCATCTCCACYCTCCACCCGGTTGGCTAACCGCGGCCAACGGGCATCTTC---TGATGCGGTCGAACAAACACAAAG------AGA---CAAAGGCATACACCTGCCTCCAAAGGTGTGTTCAGACTGACA---------CTCGCATGCTGGAACATTAGAACCATGCTTGATACTGTGGATAGTGGACGTCCTGTGCGTCGTTCTGCTCTAATTGCCCACGAGCTATCACGACTTAACATCGACATTGCTGCTCTCAGTGAAGTTCGTCTCCATGAGGAAGGCAGCCTCAAAGAACATGGTGCTGGCTATACACTCTATTGGTCAGGCAAACCCAAAACCGAAAGTCACCTCTCAGGAGTTGGTTTCATGATTAAAAACTCCATCGCCTCCAAACTTGAAAAAYTGCTGACAGGTCATTCCGATCGTATCATCTCCCTACGCCTCCCACTACACAACAAGCAACATGTTGTTCTCTTCAGCATATATGCCCCAACTCTCCAAGCTGACCCTGCGGAAAAGGACAAATTTTACACCGACCTGCGCCGCCTCACCCAAAAGGTTCCTGCAGATGATAAGATCATAATCCTTGGTGATTTCAACGCCAGAGTAGGAAAGAACTCTGAAGCCTGGAAAGGAGTACTAGGCAAGCATGGTGTTGGAAACTGCAATGACAATGGCCGCCTCTTGCTAGAGTTTTGTGCAGAGCAGCAGCTCACCATCACCAACACTATCTTTCAGCAGAAAGACAGCTTGAAGACAACCTGGATGCATCCTCGATCCAAGCACTGGCACCTCATTGACTACGTCTTAGTGCGCCAGAGAAATGTTCGCGATGTCCGTCATACCCGAGTGATGCCTAGTGCAGAATGTCAAACAGACCACTGCCTTGTGCGATGCAAACTTAACCTCCACTTTAAGCCTAAACCTAAGAGGGGCGGCATTCCAAGGAGGAGGCTTCAAGTTAACAATCTTCAAAYAGCTACAGTGAGAGACAACTTCCAGGCAAATCTTCAAACTAGACTTGAAGAC---------CATCCCATAGATCCCTCT------CCTGAAGCGCTTTGGCAACATATTAAAAATAGCATCCTCCAGTCTTCTGAAGAATCCTTAGGGTTCTCCTTCAAGAAAAACAAAGATTGGTTTGATGAAAACAACCAAGAGATCCAGGAATTGTTGACAAAGAAGAGAACTGCTCAYCAAGCACACCTCGCTCAGCCATCTTGTCATGTAAGAAAAGCAGCCTTTCGTCTTGCATGCAGYAAGCTCCAACAGAAACTTCGAGACATCCAGAACAAGTGGTGGATCAACCTAGCAGAAAAGACTCAACTATGCGCAGATTTGGGTGATTACAGAGGATTCTATGAGGCTCTGAAAGCAGTGTACGGACCCACACACCATGYTCCAAGCCAACTACTAAGCGCAGATGGCCAAATGCTTCTCACAGATAAAACCTCTATCCTGAATCGATGGTCTGAACATTTCCAGACTCTCTTTAGTGCCAACCGTGTAGTCCAAGGTTCAGCAATTCAGCACATTACACAACAACCGGTGAAAAATGAATTGGATATAGCCCCTACTATGGGAGAGACTCTTGAGGCCATACAGCAGGTGAAAACTGGCAAGGCAGCTGGGATTGATGGAATCCCACCTGAAGTCTGGAAGCATGGAGGCCAAGCACTCCATGCTAAATTTCACGAGCTCATTGTGCGCTGCTGGGAAAAAGGTGAACTACCATCAGATCTCTGTGATGCAGTCATTATCACCCTTTACAAGAAGAAAGGAGAAAAATCAGACTGCTCAAATTACCGTGGTATTACTTTGCTCTCTACTGCTGGTAAAATCCTTGCAAGAATACTTTTGAACAGATTAGTACCAGCTATCTCAGAAGAACTTCTACCTGAAAGCCAATGTGGTTTCAGAGCCAATAGGAGTACCACAGACATGGTATTTGTCCTCAGACAACTCCAAGAGAAGTGTAGGGAACAGAACAAAGGACTYTATGTAACTTTCGTTGACCTCACTAAAGCTTTTGACACTGTGAGCAGAAAAGGCCTGTGGCAGATCTTGGAACGATTAGGATGYCCTCCCAAGTTCCTCAAAATGATTATCCTGTTACATGAGGATCAGCGCGGCCAAGTYAGATATGGCGATGCACTCTCTGAGCCCTTCCCAATAACCAATGGTGTGAAACAAGGTTGCGTTCTTGCACCAACTCTATTCACAATCTTCTTCAGCATGATGCTCCAAAGGGCCACGGCAGACCTCGATGAA---GATAACGGCATTTACATCCGATATCGTACCGATGGGAGCCTATTCAACCTAAGGCGACTGAAGGCCCACACTAAGACCCTTAATCACCTTGTCCGCGAGCTGCTTTTTGCTGACGATGCCGCCCTCGTTGCTCATACAGAAGCAGCTCTGCAGCGCTTAACATCCTGCTTTGCAGAGGCTGCTGAGCTTTTTGGGCTGGAAGTCAGCTTGAAGAAGACAGAAGTTCTTTACCAACCTGCACCTCAGGAAGTCTTCCATCATCCCCACATCACCATAGGCAAATCAGAGCTTAAGTCAGTCCAGCAGTTCAACTATCTAGGAAGTATCATTTCCTCGGATGGTAAGATTGACAAAGAGATAGACAACAGGTTAGCAAAGGCATATAGAGCTTTCGGAAAACTCCATAAAAGAGTCTGGTGCAATAAACACCTGAAGAAAAGTACAAARATTAGTGTCTACAGAGCCATTGTACTGTCTACYCTTTTATATGGGTCTGAATCATGGGTCATCTACCGCCACCACCTGCGACTCCTCGAACGCTTCCATCAGCGCTGCCTCCGTACAATCCTAAACATCCACTGGACTGACTACGTGACTAATGTCACTGTCCTTGAACAGGCAGGGGTCACCAGTATTGAGGCCATGCTGCTGAGGACGCAGCTGCGCTGGGCAGGGCACGTCTCCAGGATGGAGGATCACCGCCTCCCTAAGATTGTGCTCTATGGTGAACTCGCCACCGGCTGCCGCAACAGAGGAGCCCCAAAGAGGAGATACAAGGACTCCCTGAAACAATACCTCAGTTTTGGCCATATTGACTACCATCAGTGGTCCACTCTGGCCTCCAATCGGGAGACATGGAGACACACCATTCATGACGCTGCTGTCTCCTTTGAGAACGCACGTAGAATCAGTCTCGAGGAGAAAAGACAACGCAGAAAGAACCGCGCCTTG---CCAATACCGCCTAAGGAGACTTTCCGCTGTGCCTTTTGCAACCGGACTTGCCTATCCCACATCGGCCTTTTTAGCCATCAGCGCGTTTGCAGCAAGCGTGGGTAGTG-TCCTTCCCTT-A-TCTTCGTTCGCGAAGTCTAGCCATG
>AviRTE_Oreotrochilus_melanogaster
---TCCCTCCACGGGCACCCCCTTGTCGTGG-GGGAGGAGCTTRCGTGCCCTTGTGAGGTTGGGAGCTMTGCTGGCGGTGGCAGATGCCTCCAGTAGGGTCTCCCATGCCAGACAGGTCACAACTGAAGGGTCAGACAAARTGTGTCCATGGGCAGGATGGGCTCACTAGCCTTCAGGCAACCATCCTAGGAGAAGGACAACT-CTAAYTCCAAACCTGGGCAGATGGAGCTCGTTTAGCCCTGTAAGGCCATCCATCTAAGAGAAGGATACTCT--AACTAAACCTACGTCCTGAGGACTTCGYTGTCACCGTCCAACCTTGCTAGGCCATGGCAGATGAACCTTAGGA-GTAAAGGGTGGGGCCAGTTCCGTGCACGCTGCGCCTCACCTAAAAAAGCCACAGCGCAGGCTCGAAGGGTGAACCCACACTTGTAAAGCCCCTGCAGCGACAGGCGAGGGTCG-AAACGGCAGGGGA-AAGGTG-CACTGGAAGCCGCAGACCCAACCCTGCATGCAGG-CGGCTCAGGA-CTTTGGTCGCTCGAGACTGACCCAGGAGATGACAGTCTTGTTCGGCAGYATCCTGAGTGACCAAGCAGCC-TTTTTCAAGGAGAGCACTGCTTGCTCCACATGGAGAGGGGCCTAGAAAAGGTGGCCTAACCAAA-GCTCATCTCCACCCCCCACCCGGTTGGCTASCCACGGTCAACGGGCATCTTC---TGATGCGGTCGAACAAAGACAAAG------AGA---CAAAGGCATACACCTGCCTCTAAAGGTGTGTTCAGATTGACA---------CTCGCATGTTGGAACATCAGAACCATGCTTGATACAGCGGACAGTGGGCGTCCTGAGCGTCGTTCTGCTCTAATTGCCCACGAACTGTCACGACTTAACATCGACATTGCTGCTCTCAGTGAAGTTCGTCTTCATGAGGAAGGCAGTCTTAAAGAACATGGTGCCGGCTACACACTCTATTGGTCAGGCAAACCCAAAACCGAAAGACACCTCTCAGGAGTTGGCTTCATGATTAAAAACTCCATCGCCTCCAAACTTGAAAATTTGCCGACGGGTCATTCCGATCGCATTATTTCCTTACGCCTCCCACTACACAACAAGCAACATGTTGTTCTCTTCAGTATATATGCCCCAACCCTCCAAGCTGACCATGCAGAAAAAGTCAAATTCTACACCGACCTGCGCCGCCTCACCCAAAAGGTTCCTGCAGGTGATAAGATCATAATCCTTGGTGACTTCAACGCCAGAGTAGGAAAGAACTATGAAGCCTGGAAAGGAGTACTAGGCAAGCATGGTGTTGGAAACTGTAATGACAATGGACGTCTCCTGCTAGAGTTTTGTGCTGAGCAGCAGCTCACCATCACCAACACTATCTTCCAACAGAAAGACAGCCTGAAGACAACCTGGATGCATCCTCGATCCAAGCACTGGCACCTCAYTGACTATGTCTTAGTGCGCCAGAGAAATGTTGGCGATGTCCGTCATACCCGAGCGATGCCCAGTGCAGAATGTCATACAGACCAMCGCCTTGTGCGATGCAAACTTACCCTCTACTTTAAGCCCAAACCTAAGAGGGGTGGCATCCCAAGGAGGAGGCTCAAAGTTAACGATCTTCAAAAAGATACAGTGAGAAACAGCTTCCAGGTAAACCTTCAAGCTAGACTTTTAGAT---------CATCCCATAGATCCCTCT------CCTGAAGCGCTTTGGCAACACATTAAAAATAGCATCCTGCAGTCCTCTGAAGAATCCCTAGGGTTCTCCTCAAAGAAAAACAAAGATTGGTTTGATGAAAACAACCAAGAGATCCAAGAATTGTTGACAAAGAAGAGAACCGCTCACCAAGCACACCTTGCTCAGCCATCTTGCCATGTAAGAAAAGCAGCCTTTCATCTTGCATGCAGTAAGCTCCAACAGAAACTTCGAGACATCCAGAACAAGTGGTGGATCAACCTAGCAGAAAAGACTGAACTATGCGCAGTTACGGGTGACCACAGAGGGCTCTATGAAGCGCTGAAAGCAGTGTATGGACCCACACACCAGGTCCAAAGCCCCCTACTCAGCGCAGATGGCCAAATGCTTCTCACAGATAAAACCTCCATCCTGAACCGATGGTCTGAACATTTTCAGACTCTCTTCAGTGCCAGCCGTGTAGTCCAAGGCTCAGCAATTCAGCACATTACACAACAACCGGTGAAAAMCGAATTGGACATAGCCCCTACTTTGGGAGAGACTCTTAAGGCCATACAGCARCTGAAAACTGGCAAGGCAGCTGGGGTTGATGGAATCCCATCTGAAGTATGGAAGCATGGAGGCCAAGCACTCCATGCTAAATTTCACGAGCTCCTTGTGAGTTGTTGGGAACAAGGCGWAYTACCACCAGATCTCCGTGATGCAGTCATCATCACCCTGTACAAGAAGAAAGGAGAAAAGTCAAACTGCTCCAACTACCGAGGTATAACTCTGCTCTCCATTGCTGGAAAAATCCTTGCAAGAATACTTTTGAACAGATTAGTACCTGCTATAGCAGAGGAAGTTCTACCTGAAAGCCAATGTGGTTTCAGAGCCAATAGGAGTACCACAGACATGGTATTTGTTCTCAGACAACTGCAAGAGAAGTGTAGGGAACAGAACAAAGGTCTTTATGTGACATTCATTGACCTCACTAAAGCTTTTGACACTGTGAGTAGAAAGGGCCTGTGGCAAATCTTGGAACGATTAGGATGYCCCCCCAAGTTCCTCAAAATGATCATCCTGCTACATGAGGATCAGCGGGGCCAAGTCAGATATGGCGATGCACTCTCTGAATCCTTCCCAATAATCAATGGTGTGAAACAAGGCTGCGTTCTCGCACCCACTCTATTCACAATCTTCTTCAGCACGATGCTCCAAAGGGCCACGGCAGACCTCGATGAA---GAAAATGGCATTTACATCCGATATGGTACCGATGGGAGCCTATTCAACCTAAGGCGACTGAAGGCCCACACCAAGACCCTAAATCACCATGTCCCAGAGTTGCTTTTTGCTGACGATGCCGCCCTCGTTGCTCACACAGAAGCAGCTCTGCAGCGCATAACATCCTGCTTTGCAGAGGCTGCAGATCTTTTTGGGCTGGAAGTCAACTTGAAGAAGACAGAAGTTCTCTACCAGCCTGCACCACAGGAAGACTTCCATCATCCCCACATCACCATAGGCGAATCAGAGCTTAAGTCAGTCCAGCAGTTCAGCTATCTGGGATGCATTATTTCCTCAGACGCCAAGATCGACAAAGAGATAGACAACAGATTAGCAAAGGCATACAGAGCATTCGGAAGACTTCATAAAAGAGTCTGGAGCAATAAACACCTGAAGAAAAGTACAAAGATTAGTGTCTACAGAGCCATTGTACTGTCTACTCTTTTATATGGGTCTGAATCATGGGTCATCTACCGCCACCACCTGCGACTCCTTGAACGCTTCCATCAGTGCTGCCTCCGTACAATCCTAAACATCCACTGGACTGACCGTGTGACCAATGTTCCTGTCCTTGAACAGGCAGGGGTCACCAGTATTGAGGCCATGMTACTGAGGACGCAGCTGTGCTGGGCAGGGCACGTCTCCAGGATGGAGGATCACCACCTCCCTAAGATTGTGCTCTGTGGTGAACTTGCCACCGGCTGCCGCAACAGAGGAGCCCCAAAGAGGAGATACAAGGACTCCCTGAAACAATCCCTCAGCTTTGGCCATACTGACTGCCATCAGTGSTCCACTCTGGCCTCCAGTCGGGAGACATGGAGACACACCATCCATAACGCTGCTGCCTCCTTTGAGAACACACGTAGAATCAGTCTCGAGGAGAAAAGACAGCGCAGAAAGAACCGTGCCTTG---GCTGTCCCCTCACAGGAGACTTTCTGCTGTGCCTTTTGCAACCACAC-TGCCTGTCCCACATTGGCCTTATCAGCCATCAGCGTGCTTGCAGCAAGCGTGGGGAGAG-CCCTTCTGAA-A-TCTTTATTTGCGAAGCCAAGCCATG
>AviRTE_Tinamus_guttatus
--TCTTCTCTGCGGACACCCCCTTGTCGCGG-GGGAGAAGCTTGTGTGCCCTTATGAGGTTGCGAGCTATGCTGGCAGTGGCATATGCCTCCGGTAGGGTCTCCCATGCCAGACAGGTCTCAACTGAAGGGTCAGACAAAGTGTGTCCWCGRGCAGGATGGGCTCGCTAGCCTCCCGGCAACCACCCTAGGAGAAGGACAACT-CTAACCCCAAACCCGGGCAGATGGAGCTCGCTTAGCCCTGTAAGGCCATCCATCTCAGAGAAGGATACTCT--AACTAAACCTACGTCCTGAGGACTTCGCTGCCACCGTCCGAGCTCGCTAGGCCCTGGCAGATGAACCTTAGGA-GTAAAGGGTGGGGCCAGTTCCACGCACGCTGAGCCTCACCTAAAAAATCCACTGCGCAGGCTCGAAGGATACACCCACATTTGTAAAG-CCCTGTAGCGACAGGCGAGKGACG-AAACGGCAGGTGATAAGGTG-CACTGGAAGCCGCAGACCCAACCCTGCATGCAGG-TGGTTCAGGA-CATTGGTCGCTCGAGATTGACCCCGGAGATGACAGTCTTGTTCGGCAACATCCTGAATGACCAAGCAGCC-TTTTTCAAGGAGAGCACTGCTTGCTCCACACGGAGAGGGGCCTAGAAAAGGTGGCCTAACCAAA-GCTCATCTCCACCCTCCACCCGGTTGGCTAGCCGCGGCCAACGGGCATCTTC---TGATGCGGTCGAACAATGACAAAG------AGA---CAAAGGCATACACCTGCCTCCAAAGGTGTGTTCAGAATGACA---------CTCGCATGTTGGAACATCAGAACCATGCTTGATACAGCGAACAGTGGGCGTCCTGAGCATCGTTCTGCACTAATTGCCCACGAACTATCACGACTCAACATTGACATTGCTGCTCTCAGTGAAGTTCGTCTCCATGAGGAAGGCAGCCTCAAAGAACATGGTGCCGGCTACACACTCTACTGGTCAGGAAAACCCAAAACCGAAAGTCACCTTTCAGGAGTTGGTTTCATGATCAAAAACTCCATTGCCTCCAAACTTGAAAATTTGCGGACAGGTCATTCTGATTGCATTATCTCCTTACGCCTCCCACTACACAACAAGCAGCATGTTGTTCTCTTCAGCATATATGCCCCAACTCTGCAAGCTGACCCTGCGGAAAAAGACAAATTCTACACCGACCTGCGCCATCTCATCCAAAAGGTTCCTGCAGATGATAAGGTCATAATCCTTGGTGACTTCAACGCCAGAGTAGGAAAGAACTCTGAAGCCTGGAAAGGAGTACTAGGCAAGCATGGTGTTGGAAACTGCAATGACAACGGACGTCTCCTGCTAGAGTTTTGTGCAGAACAGCAACTCACCATCACAAACACTATCTTTCAGCAGAAAGACAGCTTGAAGACAACCTGGATGCATCCTCAATCCAAGCACTGGCACCTCATTGACTATGTCTTAGTGCGCCAGAGAAACGTTCGCGATGTCCGTCATACCCGAGTGATGCCTAGTGCAGAATGTCAAACAGACCACCGCCTTGTGCGATGCAAACTTAACCTCCACTTTAAGCCCAAACCTAAGAGGGGCGGAATTCCAAGGAGGAGGCTCAAAGTTAATAATCTTCAAACAGCTACAGTGAGAGACAGCTTCCAGGTAAACCTTCAAACTAGACTTGAAGAC---------CACCCCATAGATCCCTCT------CCTGAAGCGCTTTGGCAACATATTAAAAATAGCATCCTGCAGTCTTCCAAAGAATCCTTAGGGTTCTCCTTCAAGAAAAACAAAGACTGGTTTGATGAAAACAATCAAGAGATCCAGGAATTGTTGACAAAGAAGAGAACTGCTCACCAAGCACACCTTGCTCAGCCATCTTGCCATGTAAGAAAAGCAGCCTTTCGTCTTGCATGCAGTAAGCTCCAACAGAAACTTCGAGACATTCAGAACAAGTGGTGGATCAACCTAGCAGAAAAGACTCAACTCTGCGCAGATTCGGGTGACCACAGAGGATTCTATGAGGCTCTGAAAGCAGTGTACGGACCCACATACCACCTTCAAAGCTCCCTACTCAGCGCAGATGGCCAAATGCTTCTGACAGATAAAACCTCCATCCTGAATCGATGGTCTGAACATTTCCAGACTCTCTTCAGTGCCAACCGTGTAGTCCAAGGTTCAGCAATTCAGCACATTACACAACAACCGGTGAAAAATGAATTGGATATAGCTCCTACTATGGGAGAGACTCTTAAGGCCATACAGCAGGTGAAAACTGGCAAGGCAGCTGGGGTTGATGGAATCCCACCTGAAGTCTGGAAGCATGGAGGCCAAGCACTCCATGCTAAATTTCACGAGCTCGTTGTGCGCTGCTGGGAAAAAGGCGAACTACCACCAGATCTCCGTGATGCAGTCATCATCACCCTGTACAAGAAGAAAGGAGAAAAGTCAGACTGCTCAAACTACCGAGGTATAACTCTGCTCTCCACTGCTGGAAAAATCCTCGCAAGAATACTTTTGAACAGATTAATACCCGCTATCTCAGAAGAACTCTTACCTGAAAGCCAATGTGGTTTCAGAGCCAATAGGAGTACCACAGACATGGTATTTGTTCTCAGACAACTGCAAGAGAAGTGCAGGGAACAGAACAAAGGACTCTATATAACTTTTGTTGACCTCACCAAAGCTTTTGACACTGTGAGCAGAAAAGGCCTGTGGCAGATCTTGGAACGATTAGGATGTCCCCCCAAGTTCCTCAAAATGATTATCCTGTTACATGAGGATCAGCGCGGCCAAGTCAGATATGGCGATGCACTCTCTGAGCCCTTCCCAATAACCAATGGTGTGAAACAAGGTTGCGTTCTCGCACCAACTCTATTCACAATCTTCTTCAGCATGATGCTCCAAAGGGCCACGGCAGACCTCGATGAA---GAAAACGGCATTTACATCCGATATCGTACCGATGGAAGCCTATTCAACCTAAGGCGTCTGAAGGCCCACACTAAGATCCTAAATCACCTTGTCCGTGAGCTGCTTTTTGCTGACGATGCCGCCCTCGTTGCTCATACAGAAGCAGCACTGCAGCGCTTAACATCCTGCTTTGCAGAGGCTGCTGAGCTTTTTGGGCTGGAAGTCAGTTTGAAGAAGACAGAAGTTCTCTACCAACCTGCACCTCAGGAAGTCTTCCATCATCCCCACATCACCATAGGCAAATCAGAGCTTAAGTCAGTCCAAAAGTTCAACTATCTAGGAAGCATCATTTCCTCGGACGGTAAGATTGACAATGAGATAGACAACAGGTTAGCAAAGGCATACAGAGCTTTCGGAAAACTTCATAAAAGAGTCTGGTGCAATAAACACCTGAAGAGAAGTACAAAGATTAGTGTCTATAGAGCCATTGTACTGTCTACTCTTTTATATGGGTCTGAATCATGGGTCATCTACCGCCACCACCTGCGACTCCTCGAACGCTTCCATCAGCGCTGCCTCCGTACAATCCTAAACATCCACTGGACTGATTACGTGACTAATGTGGCTGTCCTTGAACAGGCAGGGGTCACCAGTATTGAGGCCATGCTGCTGAGAACGCAGCTGCGCTGGGCAGGGCACGTCTCCAGGATGGAAGATCACCGCCTCCCTAAGATTGTGCTCTATGGTGAACTCGCCACCGGCTGCCGCAAGAGAGGAGCCCCAAAGAGGAGATACAAGGACTCCCTGAAACAATACCTCAGCTTTGGCCATATTGACTACCATCAATGGTCCACTCTGGCCTCGAATCGGGAGACATGGAGACGCACCATCCATAACGCTGCTGCTTCCTTTGAGAACACACGCAGAATCAGTCTCGAAGAGAAAAGACAATGCAGAAAGAACCGTGCCTCG---CCAATACTGCCTAAGGAGACCTTCCGCTGTGCCTTTTGCAACCGGACTTGCCTTTCCCGCATCGGTCTTTTTAGCCATCAGCGCGCTTGCAGCAAACGTGGGTAAAG-CCCTTCCCAT-A-TCTTCGTTCGCGAAGCCTAGCCATG
>AviRTE_Wuchereria_bancrofti
---NNNNNNNNNNNNNNNNNNNNNNNNNNNN-NNNNNNNNNNNNNNNNNNNNNNNNNNNNNNNNNNNNNNNNNNNNNNNNNNNNNNNNNNNNNNNNNNNNNNNNNNNNNNNNNNNNNNNNNNNNNNNNNNNNNNNNNNNNNNNNNNNNNNNNNNNNNNNNNNNNNNNNNNNNNNNNNNNNNNNNNNNNNNNNNNNNNNNNNNN-NNNNNNNNNNNNNNNNNNNNNNNNNNNNNNNNNNNNNNNNNNNNNNNNNNNNNNNNNNNNNNNNNNNNNNN--NNNNNNNNNNNNNNNNNNNNNNNNNNNNNNNNNNNNNNNNNNNNNNNNNNNNNNNNNNNNNNNNNNNNNNNNN-NNNNNNNNNNNNNNNNNNNNNNNNNNNNNNNNNNNNNNNNNNNNNNNNNNNNNNNNNNNNNNNNNNNNNNNNNNNNNNNNNNNNNNNN-NNNNNNNNNNNNNNNNNNNNNNNN-NNNNNNNNNNNNNNNNNNNN-NNNNNNNNNNNNNNNNNNNNNNNNNNNNNNNNNNNNNNNNNNNNN-NNNNNNNNNNNNNNNNNNNNNNNNNNNNNNNNNNNNNNNNNNNNNNNNNNNNNNNNNNNNNNNNNNNNNN-NNNNNNNNNNNNNNNNNNNNNNNNNNNNNNNNNNNNNNNNNNNNNNNNNNNNNNNNNNNNNNNN-NNNNNNNNNN-NNNNNNNNNNNNNNNNNNNNNNNNNNNNNNNNNNNNNNNNN---NNNNNNNRNNNNNNNNNNNNNNNN------NNN---NNNNNNNNNNNNNNNNNNNNNNNNNNNNNNNNNNNNNNNNNN---------NNNNNNNNNNNNNNNNNNNNNNNNNNNNNNNNNNNNNNNNNNNNNNNNNNNNNNNNNNNNNNNNNNNNNNNNNNNNNNNNNNNNNNNNNNNNNNNNNNNNNNNNNNNNNNNNNNNNNNNNNNNNNNNNNNNNNNNNNNNNNNNNNNNNNNNNNNNNNNNNNNNNNNNNNNNNNNNNNNNNNNNNNNNNNNNNNNNNNNNNNNNNNNNNNNNNNNNAGCAGCTGGCTTCATGATCAAGAACTCAGTCGCCTCCAAATTTGTTAATTTACCGACAGATCATTCCGATCGAATTATCTTCCTATGCCTTCCATTGCACAATAAACAACAATTTGTCCTTTTCAGTATATATGCCTCAACTCTTCAAGCTGATCCCGCAGAAAAAG-CAAATTCTACACCGGCTTTCTCCATCTTATCCGAAASATTCCTGTAGATGATAAAATCATAATCCTTGATGAYTTCAATGCYARAGTAGGAAAGAAYTYTGAAGCCTRGAAAAAAGTACTAGGCAAACATGGTGTTGGAAACTGCAACAATAATGGACGCCTTYTGCTAGAGTTCTGCGCAGAGCAGCAACTTACGATCACAAACACCATCTTTCAGCAGAAAGACAGCCTAAAAACAACCTGGATGYATTCTCGATCCAARCATTGGYACCTCATCGACTACGTTTTAGTGYAYCAAAGATGCATTCGCGATGTTCGTCATACCCGAGTGATGCYTAGTGCAGAATGTCAAACAGACCACCGTCTTGTGCGATGCAAACTCAATYTCCACTTTCAGGCCAAACCTAAAAGAGGCGACATTCCAAGGAAGARGCTCAAAGTCAACAATCTTGAAATTACTACAGTAAGAGACAACTTCCAGGCTAACCTYCAAACCAGACTTGCAGAT---------TATCCCATAGATTCCTYC------CMTGCAGCACTCTGGCAACTCATCAAAAATAGYATCCAGCAGTCCTCCGCAGAATGCTTAGGRTTCTTATCAAAGAAAACCAAAGATTGGTTCGATGAAAACAATCCACAGAWTCAGGAACTGYTATCAAAGAAGAGAATTGCTCATCAAACACACCTCGCTAATCCATCCTATCTTGCAAGAAAAACAACTTTTCATCTTGCAAGTAGTAAACTTCAACAGAAACTTTGGGACATCAAGAACAARTGGCGGATCARTCTAGTACAAAAGATTCAATCATGCGCAGATTCCAGCRACYACAGAGAATTCTACAAARCTTTRRAAGTAGTTTATGGACBAACACATYAGGTTCACAGCCCTCTTCTCAGCTCAGATAGCCACTTCTTTCTCAYAGATAAATCCTCCATTCTCARYCGATGGTYYGAACATTTTCAATYYCTYTYCARTGYCCACCGTTCAATTAAAGACTCAGCAATTCAACACATTACTCAGCAATCAGTGAAAACTGAATTGGACATANNNNNNNNNNNNNNNNNNNNNNNNNNNNNNNNNNNNNNNNNNNNNNNNNNNNNNNNNNNNNNNNNNNNNNNNNNNNNNNNNNNNNNNNNNNNNNNNNNNNNNNNNNNNNNNNNNNNNNNNNNNNNNNNNNNNNNNNNNNNNNNNNNNNNNNNNNNNNNNNNNNNNNNNNNNNNNNNNNNNNNNNNNNNNNNNNNNNNNNNNNNNNNNNNNNNNNNNNNNNNNNNNNNNNNNNNNNNNNNNNNNNNNNNNNNNNNNNNNNNNNNNNNNNNNNNNYNNNNNNNNNNNNNNNNNNNNNNNNNNNNNNNNNNNNNNNNNNNNNNNNNNNNNNNNNNNNNNNNNNNNNNNNNNNNNNNNNNNNGAAGYATTACABATATRATATTTGTTCTCAGATAAYTGCAAGAAAAGTGTAAAGAAYAAAACAAAGGAYTTTATGTGACATTTGTTGACTTCAYCAAAACATTTGACACCATGAGCAGAAAAGGCTTACGGCAAATCTTGCAACGATTATGATGTTCCCCTAAGTTCCTYAAGATGATCGTTCTATTGSACGAGAATCAGCGYAGTCAAATAAGATACGACAATCCACTCTTTMAGTTTTTCTGAATAATCAATGGCGTGAAACAAGGTTGCGTTCTCACAHCAACTCTATTCACATTATTCTTCAACATAATGCTCCAAAGAATTACGGCARACCTCGATGAA---GAAAACGGTATTTACATTCGATATCGTATCAACGGGAACCTATTCAATCTCAAACGATTGAAAACACAMAYCAAAWCTCTACATAATTTTRTCCGAGAATWACTCTTTGYAGATAGTGCCGCCCAYGTTRCCCACAAAGAAGCGTYTTTGGAGCGCATAACTTYCTGCTTTGCAGAAACTGYARAAWTTTTTGGACTGAAWGTCAGTTTAAAGAAGACARAAGTTTTGTACYARCCACYATYACRGGTAGATTAYTRYCATTCTCATATCACCATAGRCTTATCTAAGCTTAAATYARYCCAGTARTNNNNNNNNNNNNNNNNNNNNNNNNNNNNNNNNNNNNNNNNNNNNNNNNNNNNNNNNNNNNNNNNNNNNNNNNNNNNNNNNNNNNNNNNNNNNNNNNNNNNNNNNNNNNNNNNNNNNNNNNNNNNNNNNNNNNNNNNNNNNNNNNNNNNNNNNNNNNNNNNNNNNNNNNNNNNNNNNNNNNNNNNNNNNNNNNNNNNNNNNNNNNNNNNNNNNNNNNNNNNNNNNNNNNNNNNNNNNNNYNNNNNNNNNNNNNNNNNNNNNNNNNNNNNNNNYNNNNNNNNNYNNNNNNNNNNNNNNNNNNNNNNNNYNNNNNNNNNNNNNNNNNNNNNNNNNNNNNNNNNNNNNNNNNNNNNNNNNNNNNNNNNNNNNNNNNNNNNNNNNNNNNNRNNNNNNNNNNNNNNNNNNNNNNNNNNNNNNNNNNNNNNNNNNNNNNNNNNNNNNNNNNNNNNNNNNNNNNNNNNNNNNNNNNNNNNNNNNNNNNNNNNNNNNNNNNNNNNNNNNNNNNNNNNNNNNNNNNNNNNNNNNNNNNNNNNNNNNNNNNNNNNNNNNNNNNNNNNNNNNNNNNNNNNNNNNNNNNNNNNNNNNNNNNNNNNNNNNNNNNNNNNNNNNNNNNNNNNNNNNNNNNNNNNNNNNNNNNNNNNNNNN---NNNNNNNNNNNNNNNNNNNNNNNNNNNNNNNNNNNNNNNNNYNNNNNNNNNYNNNNYNNNNNNNNNNNNNNNNRNNNNNNNNNNNNNNNNNNNNNNNNNNRNNNNNN-NNNNNNNYNN-N-NNNNNNNNNNNNNNNNNNNNNNNNN
>AviRTE_Zimmerius_chrysops
----------------------NNNNNNNNN-NNNNNNNNNNNNNNNNNNNNNNNNNNNNNNNNNNNNNNNNNNNNNNNNNNNNNNNNNNNNNNNNNNNNNNNCCGTGCCAGACAGGTCAAAACTGAAGGGTCAGATAAAATGTGTCCATGGGCAGGATGRGCTCACTAGCCTTCCGGCAGTCATCCTAGGAGAAGGACAACT-CTAATTTCAAACMCGGGCAGATGGAGCTCGCTTAGCCCTGTAAGGCCATCCANNNNNNNNNNNNNNNNNNN--NNNNNNNNNNNNNNNNNNNNNNNNNNNNNNNNNNNNNNNNNNNNNNNNNNNNNNNNNNNNNNNNNNNNNNNNN-NNNNNNNNNNNNNNNNNNNNNNNNNNNNNNNNNNNNNNNNNNNNNNNNNNNNNNNNNNNNNNNNNNNNNNNNNNNNNNNNNNNNNNNN-NNNNNNNNNNNNNNNNNNNNNNNN-NNNNNNNNNNNNN-NNNNNN-NNNNNNNNNNNNNNNNNNNNNNNNNNNNNNNNNN-NNNNNNNNNN-NNNNNNNNNNNNNNNNNNNNNNNNNNNNNNNNNNNNNNNNNNNNNNAGCATCCTGAATGACCAAGCAGCC-TTTTTCAAGGAGAGCACTGCTTGCTCCACACGGAGAGGGGCCTAGAAAAGGTGGCCTAACCAAA-GCTCATCTNN-NNNNNNNNNNNNNNNNNNNNNNNNNNNNNNNNNNNNNNNNNNNNNNNNNNNNNNNNNNNNNNNNNNNN------NNN---NNNNNNNNNNNNNNNNNNNNNNNNNNNNNNNNNNNNNNNNNN---------NNNNNNNNNNNNNNNNNNNNNNNNNNNNNNNNNNNNNNNNNNNNNNNNNNNCCTGAGCGTCGCTCTGCTCTAATTGCCCATGAACTGTCAWGACTCAACATCGACATTGCTGCTCTCAGTGAAGTTCGTCTCCATGAGGAAGGCAGCCTTAGAGAACATGGTGCCGGTTATACACTCTACTGGTCAGGTAAACCCAGATCCGAAAGGCATCTCTCAGGAGTTGGCTTCATGATTAAAAACTCTATTGCCTCTAAACTCGAAAATCTGCCGACWGGTCATTCTGAYCGYATTATCTCCYTTCGCCTCCCACTGCACAACAATCAACATGCTGTTCTCTTTAGTATATANNNNNNNNNNNNNNNNNNNNNNNNNNNNGAAAAAGATAAATTCTACAACGACCTACGCCGCCTTATCCAAAAGGTTCCTGCAGATGATAAGATCATTATCCTTGGTGATTTCAACGCCAGAGTAGGAAAGAACTCTGAAGCCTGGAAAGGAGTACTAGGCAAGCATGGTGTTGGRAACTGCAACGATAATGGTCGCCTTCTGCTAGANNNNNNNNNNNNNNNNCAGCTTACCACCACCAAKRCTATCTTTCAGCAGAAAGATAGGCTGAAGACAACCTGGATGCATCCTAGGTCCARGCACTGGCACCTCATTGACTATATCTTGGTCCGACAGAGAGATATCCGCGATGTTCGTCACACCCGCGTGATGCCCAGTGCAGAATGYCAGACAGACCATCGCCTTGTGCGCTGTAAACTTAACTTCCACCTTAAGTTCAAACCTAAAAAGGGTGGCATTCCNNNNNNNNNNNNNNNNNNNNNNNNNNNNNNNNNNNNNNNNNNNNNNNNNNNNNNNNNNNNNNNNNNNNNNNNNNNNNNNNNNNNNNNNNNNNNNNNNNNNNNNNNNNNNNNN------NNNNNNNNNNNNNNNNNNNNNNTTAAAAATAGCATTCTGCAGTCCTCTGAAGAATCCTTAGGGTTCTCCTTCAAGAAAAACAAGGACTGGTTTGATGAAAACAATCATGAGATCCAGGAATTGTTGAGTAAGAAGAGAACTGCTCACCAAGCCCACCTTGCTCAGCCATCWTGTCATRTMAGAAAAGCAGCCTTTCGACTCGCATGCAGCAAGCTCCAACAGAAACTTCGTGRCATCCAGAACAAGTGGTGGACCAAYCWAGCGAAAAAAATCCAATTATGCGCAGATACAGGTGACTACAGGGGATTCTATGAGGCTCTGAAAACAGYYTACGGTCCTACACACCGGGTTCAAAGCCCTTTACTCAGTGCAGATGGTCAAATGCTTCTCACAGATAAAGTYTCCNNNNNNNNNNNNNNNNNNNNNNNNNNNNNNNNNNNNNNNNNNNNNNNNNNNNNNNNNNNNNNNNNNNNNNNNNNNNNNNNNNNNNNNNNNNNNNNNNNNNNNNNNNNNNNNNNNNNNNNNNNNNNNNNNNNNNNNNNNNNNNNNNNNNNNNNNNNNNNNNNNNNNNNNNNNNNNNNNNNNGACGGAATTCCACCTGAAGTCTGGAAGCACGGTGGCCAAGCACTCCATGCTAAGTTTCATGAATTTGTGGTGCGCTGTTGGGAACGAGGCGAACTGCCTTCAGACCTTCGTGACGCWGTCATCGTCACCTTGTACAAGAGGAAAGGAGATAAATCAGACTGYTCAAATTACAGAGGTATTACTCTGCTCTCCATTGCTGGTAAAATCCTTGCNNNNNNNNNNNNNNNNNNNNNNNNNNNNNCTATAGCAGAAGAANNNNNACCTGAAAGCCARTGTGGTTTCMGAGCCAACAGGGGTACCACAGACATGGTGTTTGTTCTCAGACAACTGCAAGAGAAGTGTAGGGAACAGAACAAAGGTCTCTATGTAACCTTTGTTGATCTCACCAAGGCTTTCGACACTGTGAGCAGAAAAGGTCTGTGGCAGATTTTGGAACGTTTAGGATGTCCCCCCAAGTTCCTCAAAATGATCATCTCGCTCCATGAGGATCAGCGCGGCCAAGTCAGATATGGCRRTGCACTTTCTGAGCCCTTTCCAATARYCAATGGTGTGAAGCAAGGCTGCGTTCTTGCACCAACTYTATTCACAATCTTCTTCAGCATGATGCTCCAAAGGGCCACGGCWGACTTGGATGAA---GAYAATGGTATCTACATTCGATATCGTACCGATGGGAGCCTTTTCAACCTAAGGCGACTGAAGGCCCACACTAAGACCTTAAATCATCTTGTCCGTGAGCTGCTTTACGCTGATGATGCCGCCCTCGTTGCCCACACAGAAGCAGCTCTGCAGCGTTTAACATCCTGCTTTGCAGAGGCTGCTGAGCTTTTTGGGCTGGAAGTCAGCTTGAAGAAGACAGAAGTTTTATATCAGCCTGCACCTCAGGAAGTCTTCCATCATCCCCATATCACCATTGGCGAAACAGAGCTCAAATCAGTCCAGCAGTTTAATTACCTNNNNNNNNNNNNNNNNNNNNNNNNNNNNNNNNNNNNNNNNNNNNNNNNNNNNNNNNNNNNNNNNNNNNNNNNNNNNNNNNNNNNNNNTAAAAGAGTGTGGMGAAACAAACACCTGAAGGGAAGYACAAAGATCTGCGTTTACAAAGCCGTTGTACTGTCTACTCTTTTATANNNNNNNNNNNNNNNNNNNNNNNNNNNNNNNNNNNNNNNNNNNNNNNNNNNNNNNNNNNNNNNNNNNNNNNNNNNNNNNNNNNNNNNNNNNNNNNNNNNNNNNNNNNNNNNNNNNNNNNNNNNNNNNNNNNNNNNNNNNNNNNNNNNNNNNNNNNNNNNNNNNNNNNNNNNNNNNNNNNNNNNNNNNNNNNNNNNNNNNNNNNNNNNNNNNNNNNNNNNNNNNNNNNNNNNNNNNNNNNNNNNNNNNNNNNNNNNNNNNNNNNNNNNNNNNNNNNNNNNNNNNNNNNNNNNNNNNNNNNNNNNNNNNNNNNNNNNNNNNNNNNNNNNNNNNNNNNNNTGGTCTACCCTGGCCTCCAATCGGGAGGCCTGGAGACACACCATCTATAACGCTGCTGCTGCTTTTGAGAACACACGCAGGATCACTCTCGAGGAGAAAAGACAACGCAGAAAGAATCGCGTCTTGNNNNNNNNNNNNNNNNNNNNNNNNNNNNNNNNNNNNNNNNNNNNNNNNNNNNNNNNNNNNNNNNNNNNNNNNNNNNNCCATCAGCGCGCTTGTAGCAAGCGTGGGTAGAG-YCCTTCTCAA-A-TCTTCGTTCGCGAAGCCTAGCCATG
>BuceSINE_Buceros_rhinoceros
---CTCTTTCACGGGCACCCCCTTGCCGTGG-GGAAGGAGCTTGCGTGCCCTTGTGAGGTTGAGAGCTGTGCTGGTGGTGGCATGTGCCTCCGGTGGGGTCTCCCAGGCCAGACAGGTCTCAGCTGAAGGGTCAGACAMAGTGTGTCCACGGGCAGGATGGGCTCACTAGCCTTCGGGCA-CCATCCTAGGAGAAGGACAACT-CTGACTCCAAACCCGGGCAGATGGAGCTCGTTTAGCCCTGTAAGGC--TCCATCTAAGAGAAGGACACTCT--AACCAAACCTACGACCCGAGGACTTCGCTGTCACCGTCCAAGCTCGCTGGGCCCTGGCAGATGAACCTCAGGT-GTAAAGGGTGGAGCCAGTTCCGCGCACGCTGCGCCTCACCTAAAAAATCCACCGCGCAGCCCCGAAGGGTGCACTCAT--------------------------------------------------------------------------------------------------------------------------------------------------------------------------------------------------------------------------------------------------------------------------------------------------------------------------------------------------------------------------------------------------------------------------------------------------------------------------------------------------------------------------------------------------------------------------------------------------------------------------------------------------------------------------------------------------------------------------------------------------------------------------------------------------------------------------------------------------------------------------------------------------------------------------------------------------------------------------------------------------------------------------------------------------------------------------------------------------------------------------------------------------------------------------------------------------------------------------------------------------------------------------------------------------------------------------------------------------------------------------------------------------------------------------------------------------------------------------------------------------------------------------------------------------------------------------------------------------------------------------------------------------------------------------------------------------------------------------------------------------------------------------------------------------------------------------------------------------------------------------------------------------------------------------------------------------------------------------------------------------------------------------------------------------------------------------------------------------------------------------------------------------------------------------------------------------------------------------------------------------------------------------------------------------------------------------------------------------------------------------------------------------------------------------------------------------------------------------------------------------------------------------------------------------------------------------------------------------------------------------------------------------------------------------------------------------------------------------------------------------------------------------------------------------------------------------------------------------------------------------------------------------------------------------------------------------------------------------------------------------------------------------------------------------------------------------------------------------------------------------------------------------------------------------------------------------------------------------------------------------------------------------------------------------------------------------------------------------------------------------------------------------------------------------------------------------------------------------------------------------------------------------------------------------------------------------------------------------------------------------------------------------------------------------------------------------------------CGCTTGCAGTGAGCGTGGGAAAAG-CCCTTCCCAG-A-TCTTCGTTCGCGAAGCCAAGCCATG
>GymnSINE_Gymnopithys_rufigula
--------------------------------------------------------------------------------------------------------------------------------------------------------------------------------------------------------------------------------------------------------------------------------------------------TCCTGAGGACTTCACTGTCACCATCCAAGATCACTCGGCCATGGCAGATGAACCTTAGGAGTTAAAGGGTGGGGCCAGTTTTGTGCACTCTGTGCCTCACCT-AAAAATCCACTGCACAGGCTTGAAGGATGCACCCAC----------------------------------------------------------------------------------------------------------------------------------------------------------------------------------------------------------------------------------------------------------------------------------------------------------------------------------------------------------------------------------------------------------------------------------------------------------------------------------------------------------------------------------------------------------------------------------------------------------------------------------------------------------------------------------------------------------------------------------------------------------------------------------------------------------------------------------------------------------------------------------------------------------------------------------------------------------------------------------------------------------------------------------------------------------------------------------------------------------------------------------------------------------------------------------------------------------------------------------------------------------------------------------------------------------------------------------------------------------------------------------------------------------------------------------------------------------------------------------------------------------------------------------------------------------------------------------------------------------------------------------------------------------------------------------------------------------------------------------------------------------------------------------------------------------------------------------------------------------------------------------------------------------------------------------------------------------------------------------------------------------------------------------------------------------------------------------------------------------------------------------------------------------------------------------------------------------------------------------------------------------------------------------------------------------------------------------------------------------------------------------------------------------------------------------------------------------------------------------------------------------------------------------------------------------------------------------------------------------------------------------------------------------------------------------------------------------------------------------------------------------------------------------------------------------------------------------------------------------------------------------------------------------------------------------------------------------------------------------------------------------------------------------------------------------------------------------------------------------------------------------------------------------------------------------------------------------------------------------------------------------------------------------------------------------------------------------------------------------------------------------------------------------------------------------------------------------------------------------------------------------------------------------------------------------------------------------------------------------------------------------------------------------------------------------------------------------------------------GTGGGTAGAG-CCCTTCCCAA-A-TCTTTGTTTGCAAAGCCTAGCCACC
>ManaSINE1_Manacus_vitellinus
------------------------------------------------------------------------------------------------------------------------------------------------------------------------------------------------------------------------CCGGGCAGATGGAGCTCG-TCAGCCCTGTAAGGCCATCCATCTAAGAGAAGGTCACTCT--AAACAAACCTACGTCCTGAGGACCTCGCTGCCACCGTCCAAGCTCGCTCGGCCCCGGCAGATGAACCTCAGGA-TTAAAGGGTGGGCTCAGTTCAGCGCACACTGTGTCTCACCTAAAAAATCCACTGCGCAGGCTCGAAG------------------------------------------------------------------------------------------------------------------------------------------------------------------------------------------------------------------------------------------------------------------------------------------------------------------------------------------------------------------------------------------------------------------------------------------------------------------------------------------------------------------------------------------------------------------------------------------------------------------------------------------------------------------------------------------------------------------------------------------------------------------------------------------------------------------------------------------------------------------------------------------------------------------------------------------------------------------------------------------------------------------------------------------------------------------------------------------------------------------------------------------------------------------------------------------------------------------------------------------------------------------------------------------------------------------------------------------------------------------------------------------------------------------------------------------------------------------------------------------------------------------------------------------------------------------------------------------------------------------------------------------------------------------------------------------------------------------------------------------------------------------------------------------------------------------------------------------------------------------------------------------------------------------------------------------------------------------------------------------------------------------------------------------------------------------------------------------------------------------------------------------------------------------------------------------------------------------------------------------------------------------------------------------------------------------------------------------------------------------------------------------------------------------------------------------------------------------------------------------------------------------------------------------------------------------------------------------------------------------------------------------------------------------------------------------------------------------------------------------------------------------------------------------------------------------------------------------------------------------------------------------------------------------------------------------------------------------------------------------------------------------------------------------------------------------------------------------------------------------------------------------------------------------------------------------------------------------------------------------------------------------------------------------------------------------------------------------------------------------------------------------------------------------------------------------------------------------------------------------------------------------------------------------------------------------------------------------------------------------------------------------------------------------------------------------------------------------------------------------GGTAATGACCTTTCCCAA-A-TCTTCGTTCGCGAAGACTGGCCATG
>ManaSINE1_Zimmerius_chrysops
------------------------------------------------------------------------------------------------------------------------------------------------------------------------------------------------------------------------CCGGGCAGRTGGAGCTCG-TTAGCCCTGTAAGGCAATCCAT----------------------------CTACGTCCTGAGGACCTCGCTGCCACCGTCCAAGCTCGCTTGGCCCCGGCAGATGAACCTTAGGA-TTAAAGGGTGGGCTCAGTTCCGCGCACACTGTGTCTCACCTAAAAAATCCAATGCGCAGGCTGGAAG-----------------------------------------------------------------------------------------------------------------------------------------------------------------------------------------------------------------------------------------------------------------------------------------------------------------------------------------------------------------------------------------------------------------------------------------------------------------------------------------------------------------------------------------------------------------------------------------------------------------------------------------------------------------------------------------------------------------------------------------------------------------------------------------------------------------------------------------------------------------------------------------------------------------------------------------------------------------------------------------------------------------------------------------------------------------------------------------------------------------------------------------------------------------------------------------------------------------------------------------------------------------------------------------------------------------------------------------------------------------------------------------------------------------------------------------------------------------------------------------------------------------------------------------------------------------------------------------------------------------------------------------------------------------------------------------------------------------------------------------------------------------------------------------------------------------------------------------------------------------------------------------------------------------------------------------------------------------------------------------------------------------------------------------------------------------------------------------------------------------------------------------------------------------------------------------------------------------------------------------------------------------------------------------------------------------------------------------------------------------------------------------------------------------------------------------------------------------------------------------------------------------------------------------------------------------------------------------------------------------------------------------------------------------------------------------------------------------------------------------------------------------------------------------------------------------------------------------------------------------------------------------------------------------------------------------------------------------------------------------------------------------------------------------------------------------------------------------------------------------------------------------------------------------------------------------------------------------------------------------------------------------------------------------------------------------------------------------------------------------------------------------------------------------------------------------------------------------------------------------------------------------------------------------------------------------------------------------------------------------------------------------------------------------------------------------------------------------------------------------GTGTAAAGACCTTCCCCGG-T-TCTTCGTTCGCGAAGACTGGCCATT
>ManaSINE2_Manacus_vitellinus
--------------------------------------------------------------------------------------------------------------------------------------------------------------------------------------------------------------AACTCTAAACCCGGGCAGATGGAGCTCG-TCAGCCCTGTAAGGCCATCCATCTAAGAGAAGGTCACTCT--AAACAAACCTACGTCCTGAGGACCTCGCTGCCACCGTCCAAGCTCGCTCGGCCCCGGCAGATGAACCTCAGGA-TTAAAGGGTGGGCTCAGTTCAGCGCACACTGTGTCTCACCTAAAAAATCCATTGCGCAGGCTCGAAGGCCTTACCCGCATTTGCAAAG-CCCTGTA-----------------------------------------------------------------------------------------------------------------------------------------------------------------------------------------------------------------------------------------------------------------------------------------------------------------------------------------------------------------------------------------------------------------------------------------------------------------------------------------------------------------------------------------------------------------------------------------------------------------------------------------------------------------------------------------------------------------------------------------------------------------------------------------------------------------------------------------------------------------------------------------------------------------------------------------------------------------------------------------------------------------------------------------------------------------------------------------------------------------------------------------------------------------------------------------------------------------------------------------------------------------------------------------------------------------------------------------------------------------------------------------------------------------------------------------------------------------------------------------------------------------------------------------------------------------------------------------------------------------------------------------------------------------------------------------------------------------------------------------------------------------------------------------------------------------------------------------------------------------------------------------------------------------------------------------------------------------------------------------------------------------------------------------------------------------------------------------------------------------------------------------------------------------------------------------------------------------------------------------------------------------------------------------------------------------------------------------------------------------------------------------------------------------------------------------------------------------------------------------------------------------------------------------------------------------------------------------------------------------------------------------------------------------------------------------------------------------------------------------------------------------------------------------------------------------------------------------------------------------------------------------------------------------------------------------------------------------------------------------------------------------------------------------------------------------------------------------------------------------------------------------------------------------------------------------------------------------------------------------------------------------------------------------------------------------------------------------------------------------------------------------------------------------------------------------------------------------------------------------------------------------------------------------------------------------------------------------------------------------------------------------------------------------------------------TCACCAGCGCGCTTGTAACAAATGTGGGTAGAGACCTTTCCCAA-A-TCTTCGTTCGCGAAGACTGGCCATG
>MeloSINE_Melopsittacus_undulatus
-------------------------------------------------------------------------------------------------------------------------------------------------------------------------------------------TAGGAGAAGGAAAACTCCTATCTTCAAACCCGGGCTGATGGAGCTCGTCCAGCCTTGTATGGTCTTCCATCTAAGAGAAGGACACTCT--TACAAAACCTATGACCTGCAGACTTTGCTGTCACCGTCCTAGCTCGCTAGGCCGTGGCAGTTAAACCTCAGGT-GTAAAGGGTGGGGCCAGTTCTGCGCAAGCTGCGCCTCACCTAAAAAATCCACTGCGCAGGCTGGAAGGGCTTGCTCTCACTTGT-------CGGTATGGACAGGTGAGGGTCG-AATCGGTAGGTGACAAGGTG-CATGGGAAGCTGCAGATCCAACCTTGCATGTGGG-CGGACCAGCG-CATGGGTAGCTCGAGATT-ACTCAGGAGATGACAGTCCTGGTCGGACACTCCCTGATTGCCTAAGCACCC-TTTTCMAA------------------------------------------------------------------------------------------------------------------------------------------------------------------------------------------------------------------------------------------------------------------------------------------------------------------------------------------------------------------------------------------------------------------------------------------------------------------------------------------------------------------------------------------------------------------------------------------------------------------------------------------------------------------------------------------------------------------------------------------------------------------------------------------------------------------------------------------------------------------------------------------------------------------------------------------------------------------------------------------------------------------------------------------------------------------------------------------------------------------------------------------------------------------------------------------------------------------------------------------------------------------------------------------------------------------------------------------------------------------------------------------------------------------------------------------------------------------------------------------------------------------------------------------------------------------------------------------------------------------------------------------------------------------------------------------------------------------------------------------------------------------------------------------------------------------------------------------------------------------------------------------------------------------------------------------------------------------------------------------------------------------------------------------------------------------------------------------------------------------------------------------------------------------------------------------------------------------------------------------------------------------------------------------------------------------------------------------------------------------------------------------------------------------------------------------------------------------------------------------------------------------------------------------------------------------------------------------------------------------------------------------------------------------------------------------------------------------------------------------------------------------------------------------------------------------------------------------------------------------------------------------------------------------------------------------------------------------------------------------------------------------------------------------------------------------------------------------------------------------------------------------------------------------------------------------------------------------------------------------------------------------------------------------------------------------------------------------------------------------------------------------------------------------------------------------------------------------------------CCAGATTTGCATATCCCAC-TCGCCCTTG------GTCATCGTGCTTGTAGTAAGCGTGGTTAAAG-CCCTTCCCAA-AATCTTTGCTCGCGAAGCCAAGCCATC
>RTE-4_AMi 
AGCCTCTCCCTGGATTGCAACCTTGTCATGGTGGAAGAGGCTTGCGTGTCCCGATGATCCTGAGAGCGATGCCATC--TGGAATTTTTTCCTGGTAGGGTCTCCCATGGCGGCAAGGTCAAAGGTGAGGTTCCAGACAAATAGCGACC--------------------------------------------------CAACC-CAAAT----AACTAGGGTAGGTGGAACTCTTTAGCCCTGGTTCGGCAATCCACCTAGGAGAAGGATACTCCGAAACTAAACCTACAGCCTGGAGATCTCTCTGCCGCCGTCCTAGTTCGCCAGGCCACGGCACATGAGTTTCAGGC-CTAAAGAGTGGGGCCAG-TCAGCGCAAACTGCACTCCACTTTAAAGCTTCA-TGCGCAGGCAGGAAGGAAA----CAAGTCCCCCAAG-TCCTACAGCGCCGGGAGCGGGGCAAAAACAGCAGGTGT-AAGATGACACTGGAAGCCGCAGTCCCAATCCTGCATGCAGG-CGGCTCAGGAGTACGGGTCGTTCTGATGACGACCCGGAGATGACGTCATCACCCGGCAGCACCCTGAGCATCCGAGCAGCC-TTTTTGAAGGATAGCACTGCTCGCTCC-TAAATAGAAGGGCCTAGAAAAGGTGGCCTAAAGAAACGCTCGTCTCC--CTACCACCCAGCTGGCTCACCGCGGTCAGCGGGCATCTTCA----AAGCGGCCGAATTACAACGAAA---AGGAAAATGAAAACTCCAACCCCCACCTCAAAAGGCGGGGAAAAAAGAAAACCTCTGCACCTTGCATGTTGGAATATCCGTACAATGCTGGACTCTGAAGATAGTAGCCACCCTCAGCGACGCTCAGCCTTGGTTGCCCATGAGCTAGCTAGGCTAGACATTGACATAGCAGCCCTGAGTGAGGTGCGCCTCCCAGAACAAGGCAGCCTAATAGAACACAGTGCTGGTTACACCCTCTACTGGTCAGGTAAATTGCAGGTGGAGAGGCGCCTCTCGGGTGTTGGCTTCATGATAAAGAACTCCATTGCTTCCAGGCTACAAAGCTTACCAATCGGCCTTTCTGATTGCATCATGTCCCTATGCCTTCCTTTGCGTGACCAGCAGCATGCCACCATTATTAGTGTGTATGCTCCAACCCTTCAGGCAGACACAGTTGACAAACTTAAGTTCTATACTGACCTCCGCGATCTCATCCAGAAAATACCATCCAAAGATAGGATCGTCATCATGGGCGATTTTAACGCAAGAGTTGGCGGTGACTATCTAGCATGGAAAGGCGTGCTTGGAAGACATGGATTGGGAAATTGTAATGACAACGGACGCTTGCTTCTGGAACTCTGTGCGGAAACGCAGATGGCAATAACCAACACCCAGTTTCAGCAGAAAAACCGCTACAAGACCACTTGGATGCATCCCCGCTCCAGACATTGGCACCTGATAGATTACATCTTGGTGCGTCAGCGTGATCTTGGGGATGTCCTGCACACCAGAGTTATGCCTAGTGCTGACTGCCATACTGACCACCGACTCGTTCGCTCAAAGTTGTCCTTCCACTTCAAGCCTCAGCCCAAGCACAGAGGCAACCCCCCAAAGAAATTTGATGTTTCCAAGCTGCAAAACCAATCTTGCCAACAAAAATTTCAAAAAACACTTCAGTCGAAGCTTGAAAGCCAA---GCCCATACTGCAGACACCTCA------CCCGATGGACTCTGGGAACACATCAAGTCAGTAGTCTTGGAGACCACCAAGGAGACCGTTGGGCTCAGTACCAAGAGAAACCGGGACTGGTTTGATGAAAATGACAAAGACATCCAAGCCCTGCTCACAAAAAAGAGGACCACTCATCAAGCCCTTCTAGCACAGCCAACTAGCCGAGAGAGAAAGGCGGCTTACCGCCAGGCATGTAACACCCTTCAGCGGAAACTGCGTGACATCCAAAACGAATGGTGGACTAATCTTGCGGAAAGAACGCAACTGTATGCTGATAATGGAGACACCAGAAGCTTCTACGAAGCACTGAAATCTGCCTATGGCCCCACCTTCCTGATCCAAAGCCCACTGAGGAGCTCTGACGGCCGGACCCTACACATTGACAAAGACTCTGTCATGGACCGATGGTCTGAGCACTTTCAAACTCTCTTTAGCGCTGAATGCACAGTACATGAGTCTGCCATCAACCGAATCAAGCAACTGCCTGTCAAGGAGGAACTAGATGAGCGTCCTACACTGGAAGAAACCTTCACCGCTATCGACCAGATAAAAAGCAACAAAGCCCCTGGAATTGATGGAATTCCACCCGAAGCCCTGAAATACGGCGGTCCCGCTCTACACTCCAAGCTCCATGAACTCTTTATAGCCTGCTGGGAGCAGGGGAAAATTCCACAGGATCTGCGTGATGCTGTAATCATCACCCTGTACAAGAATAAAGGCGACAAGTCAGACTGTTCCAACTACCGAGGGATCACCCTTCTGTCCATCGCCGGGAAGATCCTAGCTAGAATCCTCCTCAACAGGCTGGTGCCTGCCATAGCAGAAGAGGTCCTCCCGGAGAGCCAATGTGGCTTCAGAGCAAACAGAGGCACGATAGATATGGTATTTGTGCTCAGACAAATACAGGAAAAGTGCCGGGAGCAGAACAAGGGGCTGTACATCACTTTCATCGACCTTACTAAGGCGTTTGACACCGTAAGCCGAAATGGCCTCTGGAAGATTCTCGAGAAGCTTGGATGCCCACCTAAGTTCCTCACCATGGTCAGGCAACTCCATGACAGTCAGCGTGGACAAGTCAAGTACAACAGCAGCCTCTCGGGTCCCTTCCTGATCTCCAGTGGAGTTAAGCAAGGCTGTGTACTCGCCCCTACCTTGTTCACCATTTTCTTCGCCATGATGCTGCAGCAAGCATCGGACAATCTTGGGGAAGGTGAGGAAGGTGTCTACATCCGCTTCCGGGCAGACGGAAACCTCTTCAACCTCAGACGGCTACAGGCCTACACAAAGACCTCGCAACAGCTCATCCGTGAACTTCTGTTTGCAGATGATTGTGCCCTGGTGGCCCACACCCAACACGATCTGCAGCACATGACCACTTGCTTTGCTACTGCAGCACAACTCTTCGGACTTACCATCAGCCTGAGGAAGACTGAAGTTCTTCATCAGCCAGCTCCACGCCAAGCTTATGTGCCACCGAAGATGACTATCGAAGGAACTGAGCTAAATGCTGTCAAGCAGTTCACCTACCTGGGGAGTGTCATCTCGTATGACGCCACGATCGACAAGGAGGTAGACAACAGACTCTCAAAAGCTAGCAGTGCCTTCGGCAGACTCTACAAGCGGGTCTGGAACAGTCACAGCCTACGGGCACAGACCAAAGTCAAGGTGTACAGAGCTGTTGTTATCTCCACCCTACTGTACGGTGCTGAGTCATGGGTCTTATATCGCCGCCATGTACACCTCCTTGAGCGCTTTCATCAGCGCTGCCTCCGCACCATTCTCAAGATCCGCTGGCAGGATTATGTCACCAACGTGGAGGTGCTACAAAGAGCCAATACCACCAGCATCGAGGCGATTCTCCTGCAGACTCAGCTGCGGTGGGCAGGCCACGTGGCCCGGATGGATGACAACCGCCTACCAAAGGCCGTGCTGTACGGGGAACTGACGACTGGGAAACGCGACAGAGGGGCCCCACGCAAGCGCTTCAAGGACACCCTGAAGAGGTCCTTTTCTGCCTGCGGTATTGACCACAAACTGTGGGAAACACAGGCTGCAGATCGTGATGCCTGGCGGCTCCAAATCAAAAAGGCAACAGCCTTCTTTGAATGTCAGCGCAGAGCCAGCATCGAGGAGAAGAGGAGAGGAGGAAAGATACACCCT------CATCTAGCAGCAATC-AGCCATACACGTGTAACCGTTGCAGCAGGATTTGCCTCTCTGCAATTGGACTGATTAGTCACCAGCGGGCCTGCAACCGGCGTGGGCAGTT-ACCTTCCTAACA-TCTTCGTCTGCGAAGAACCGCCAAG
>Aplysia_californica_RTE_fragment_XM_005091978
---------------------------------------------------------------------------------------------------------------------------------------------------------------------------------------------------------------------------------------------------------------------------------------------------------------------------------------------------------------------------------------------------------------------------------------------------------------------------------------------------------------------------------------------------------------------------------------------------------------------------------------------------------------------------------------------------------------------------------------------------------------------------------------------------------------------------------------------------------------------------------------------------------------------------------------------------------------------------------------------------------------------------------------------------------------------------------------------------------------------------------------------------------------------------------------------------------------------------------------------------------------------------------------------------------------------------------------------------------------------------------------------------------------------------------------------------------------------------------------------------------------------------------------------------------------------------------------------------------------------------------------------------------------------------------------------------------------------------------------------------------------------------------------------------------------------------------------------------------------------------------------------------------------------------------------------------------------------------------------------------------------------------------------------------------------------------------------------------------------------------------------------------------------------------CCCTTGTTGTCCTCGGATGGCAAAACCCTGATCAAGAACCAAGAAGGGCTCCTCAAGCGCAGGACCGAGCATTTCAGCTCTCCTTTGAACAGACCTTCCGCTGTTGACCTAGATGCTCTCAGTCAAATACCCCAGCAACCACCCCTGGAGGACCTAGAAGCTCCTCCAACTATAGATGAAATCAAAAAGGCAATAAGCAAGACCAACTCTGGCAGAGCTTCTGGAAAAGACAGCTTTCCAGCTGAGATCTTCAAGGCAGCAGGGCCTTCAGCCCTGGAAACCTTCCATGATATCTTGCTGCAGATCTGGGAAGAAGAGCAAATACCTGCTGATTTCAAAGACGCGCACATAGTTGCGCTGTACAAAAACAAAGGCAGTAAAGCGGACTGTGGTAACTACAGGGGCATCTCCCTTCTCTCCATAGCAGGGAAAATATTTGCAAGGGTTATCCTCAACAGACTAATA---ACCATCTCAGAAAAGATCCTGCCAGAGGCTCAGTGTGGCTTTAGGCCAGGGAGAAGCACTGTAGACATGATCTTTGTCATGAGACAAATTCAAGAAAAGTGCACAGAACAGAATATACCTCTTTACTCAGTCTTTATTGACCTTACCAAGGCTTTCGACACGGTCAACAGAGAAGCCCTGTGGACTGTCCTAGAACGGATTGGCTGCCCTCCCAAGTTCCTAAAGATCATCCAGCTCTTCCACACAGGCATGAGAGGGCAAGTCCTTGCAAGCGGCAACATGAATGACGAATTCGAAATCACTAATGGCGTCAAACAGGGCTGTGTCCTGGCACCAGTCCTCTTCAATATCTTCTTCACCGCCATGCTTTCCCACGCCTGCAAGGATCTTGAC---------AAGGGAATATACCTAAATTATCGACTGGATGGCTCTCTTTTTGATCTACGTCGCCTACAAGCCAAGACAAAAATCAGCACAAAGCTCCTTCAGGCGGCGCTCTTCGCCGATGACTGCTCCTTGAATGCTCACTCCGAAGAGGACCTGCAAACAATGCTCTCTCGCTTTGCAGAAGCCTCAAAGCTCTTTGGGCTTACAATAAGCATCGAGAAAACTGAAGTTCTTCACCAGCCTGCCCCACATACTAACCCACTGTCTCCAAACATCACTATCAATGGCAACAGCCTGAAGAACACCAAGAACTTTAAATATCTTGGAAGTATCATCTCTGCAGACGGCTCCATCGATCAGGAAATTTATTCAAGAATCAGCAAAGCCAGCCAAGCTCTCGGTAGACTGAAAAACAAGGTACTGAAACAGCACAATGTCCGGCTGTCAACAAAAATCAAAGTGTACGAAGCCGTTGTGCTCTCCTCCCTCCTCTACGGTTCGGAGACCTGGACACTCTACAGGAAGCACATCAACAAATTAGAGCAGTTCCATCAAAGGGCTCTCCGCAACATACTCGGCATCCGGTGGCAAGACAGCATCACCAATATTGAGGTCCTCAACCGATCAAGCTCACAAAGCATAGAAAGCATGCTCGTCAAAGCCCAACTGAGATGGGTCGGCCATGTCATCCGCATGGAAGACCACCGAATGCCCAAACAGCTGCTGTACGGTGAACTCGAAAGTGGCAAAAGAAATCTCGGGAGGCCAAAAAAGCGGTTCAAAGACACGATAAAGGAAAACCTTCA------------------------------------------------------------------------------------------------------------------------------------------------------------------------------------------------------------------------------------------------------------------------------------------------------------
>Latimeria_chalumnae_RTE_fragment_XM_006007892
-------------------------------------------------------------------------------------------------------------------------------------------------------------------------------------------------------------------------------------------------------------------------------------------------------------------------------------------------------------------------------------------------------------------------------------------------------------------------------------------------------------------------------------------------------------------------------------------------------------------------------------------------------------------------------------------------------------------------------------------------------------------------------------------------------------------------------------------------------------------------------------------------------------------------------------------------------------------------------------------------------------------------------------------------------------------------------------------------------------------------------------------------------------------------------------------------------------------ATGCTGAGGATTCAGAGAAGAAGACATTCTATGCCTCCCTCAACAGAGTACTCGCAGCTGTACCTAATAAAGACAAGGTCATCCTTCTCGGGGACTTCAACGCTAGAGTCAGTAAAGAC--AAACCTATGGAGTGGAGTCATTGGGAAGGAGGGTGTTGGTAAGGCCAACGCCAACGGCCTTCTCCTTCTCAGTAAATGTGCGGAGTATGATCTTATCATCACAAACACATTATTCCAACAGAAGGACAAGTACAAGACCTCCTGGATGCATCCTTGGTCTAAGCACTGGCATCTCATAGATTATGTGATCGTGCGTGCGAGGGATCACCATGAAGTCCTCATTACTAGAGCTATGC------------------------------------------------------------------------------------------------------------------------------------------------------------------------------------------------------------------------------------------------------ACGCCTGTGCGGAAACTGTTGGATATACCAGCAAGAAACAACAGGATTGGTTTGATGATAATGATAGCCAAATAAAGGAACTTATAGATAGGAAGCATGCTGCCTTTGTAGACTGGCAAAACAACCCACAGTCCTTGGCCAAGAAAGAGCTATACCATCAGCTATGGGCAAAAACACAATGTAGGATTCGCACAATGAAGAACCAGTGGTGGATTGATAAAGCCAAAGAGATTCAAGGATACGCAGACAGCCACGATTCGAGAAACTTCTTTAATGCCATCAATGCCATTTACGGGCCAACATCAAATGGGGCTGTACCCTTACGATCAAGTGATGGCACAATTCTTATCAAGGATAATGAAGGCATTCTCCAACACTGGAAAGAGCACTTCCACAAGCTTCTTAATTGGGACATAGGTTTCGACTCTCCGACCATCAACAAAATCCCTCAGCGTCCCTTAATAACTGAACTCGATGAGTCACCAACCCTTACTGAGGTGCTCAAGGCAATTAATCAGATGAAAAACAACAAAGCTGCTGGACCAGACGGGATACCCAGCAAAGTGTATAAGTACAGAGGCCCCTTACTCACCCATCACCTCCACCTTCTTCTTGAGAGTGTCTGGGCCCAAGAAGAAGTCCCTCAAGATCTGAAAGATGCCATCATCATCACTATTTTCAAGAAAAAGGGCGACAAGTCAGACTGTGGTAATTACCGTGGTATCGCCCTGCTCTCCATCGCAGGCAAAATCCTGTCCAGAGTTCTTCTGAACAGGCTACTT---CCCATAGTGGAGGACTTTCTCCCTGAATCGCAGTGTGGCTTTAGGCCTAATAGAGGCACCACAGACATGATTTTCACTGCTCGGCAACTTCAAGAGAAAAGTCGAGAGCAACATAACGACTTATATATGGCCTTCATTGATCTTACCAAGGCCTTTGACTCAGTGAACAGAAAGGTTCCGTGGAAGATCCTTCAGCACTTTGGCTGTCCCCCAAAGTTCATCTCTATCATTAGACAGCTCTACAACAACATGAACGGTTGTGTCCTCCATTGTGGTAGTCGATCCGATTACTTCCCCATCAAAATTGGAGTTAAACAGGGATGTGTCCTTGCACTAACACTTTTCTCTGTCTTTCTGGCAACTTTTCTCACCCGTGCCACTACCAACTTGGCC---------TGCTGTGTGGATATTCAATACTGTACAGATGGGAAGCTTTTCAATCTGAGGCGCCTTCAGGCGAAGACAAAAGTCTCCGTTACCACCATCACAGAGCTACAGTATGCTGACAAGTGTGCCATTGTCGTCCATTTGGAGTCTGACCTTCAGAGGATACTGGACAGCTTCGTTAACACCTACAGTCTGTTCAGAATGGATGTAAATGTCAGGAAGACACAAGTGTTGCTCCAGCCAGCCCCCAACTCTGTTGCTTCCTCTCCATCTATCACTATCAACGGAACCACCCTTGAGAACGTTGAACACTTCCTATACTTGGGCAGTTATTTGTCTAAGACTGTGCTTATTGACGAAGAGATCCAATACCACATCAAGTGTGCCTCCACAGCCTTTGGTCACCTAAGACATCGCGTTTTTAATGAAAAAGGTTTAACAATTTCAACCAAACTGGCAGTTTACCAAGCAGTTATTATTCTTATACTGCTATATGGTTGTGAGACTTGGGTGACGTATAGTAGGCATCTTAACACCCTGGAACGTTTTCACCAGCGCACCCTACGTGTTATCCTGCGCATCCGCTGGCAAGACTATAGAACGAACGCCAGCATCCTTTCAGAGGCTGGATGCACCAGCATTGTGGCAATGATCATTAGGGCTCAATTGTGCTGGGCCGGCCACGTATGCTGTATGCAGGACTCCAGACTCCCAAAACAATTGTTCTTCTCCCAACTTAGTACTGGCCAAAGAAGCGCCGGTGGCCAGATAAAAAGATACAAAGACACTCTCAAGGCCAACATGAAGAAGTGTGGCATCAATACTGATGCATGGGAAGAACTGGCCTCTGATCGTACAACATGGAAGGCCACT-----------------------------------------------------------------------------------------------------------------------------------------------------------------------------------------------------------------------------------------
>Oryzias_latipes_RTE_fragment_AB232924
------------------------------------------------------------------------------------------------------------------------------------------------------------------------------------------------------------------------------------------------------------------------------------------------------------------------------------------------------------------------------------------------------------------------------------------------------------------------------------------------------------------------------------------------------------------------------------------------------------------------------------------------------------------------------------------------------------------------------------------------------------------------------------------------------------------------------------------------------------------------------------------------------------------------------------------------------------------------------------------------------------------------------------------------------------------------------------------------------------------------------------------------------------------------------------------------------------------------------------------------------------------------------------------------------------------------------------------------------------------------------------------------------------------------------------------------------------------------------------------------------------------------------------------------------------------------------------------------------------------------------------------------------------------------------------------------------------------------------------------------------------------------------------------------------------------------------------------------------------------------------------------------------------------------------------------------------------------------------------------------------------------------------------------------------------------------------------------------------------------------------------------------------------------------------------------------------------------------------------------------------------------------------------------------------------------------------------------------------------------------------------------------------------------------------------------------------------------------------------------------------------------------------------------------------------------------------------------------------------------------------------------------------------------------------------------------------------------AGGAGCACAACTGACATGGTGTTTGTTCTCCAACAACTTCAAGAAAAGTTTCGTGAGCAGAACAAGGCACTCTATGTAACCTTTG--------------GCGTTTGACACTGTGAGCTGAAAAGGCATGTGGCAGATCATGGAACGTCTTGGCTGCCCGCCCAAATTCCTCAACATGGTTGTTCAGCTGCATGAAGACTAGCACAGGCNNNNNNNNNNNNNNNNNNNNNNNNNNNNNNNNNNNNNNNNNNNNNNNNNNNNNNNNNNNNNNNNNNNNNNNNNNNNNNNNNNNNNNNNNNNNNNNNNNNNNNNNNNNNNNNNNNNNNNNNNNNNNNNNNNNNNNNNN---NNNNNNNNNNNNNNNNNNNNNNNNNNNNNNGATGGCAGCTTGTTCAACCTGAGAGGACTGAAGGC----ACCAAGATCCGTTAGCAATTGATCAGTGACCTCCTCTTTGCCGATGACGCAGCTCTCCTAGCTCACACTCAGAAAGCACTTCAGCGATTAACTTCCTGCTTTGCAGATGCTACCAAGCTCTTCGGACTTGAAGTTAGTCTAAAGAAGACAGAGGTCCTCCACCAGCCAGCACCTCGGGAAGCGTACCAGCTTCCCCATGTCTATCTCGGAGAGACAGAACTGAAAGCAATCCAGCAGTTTACCTACTTGGGGTGCACAATTACCTCAGATGCCAGGATCGACAAAGAGTTTGACAACAGGCTCACCATGGCAAATAGTGCCTTTGGCAGACTCCACAGTCGGGTGTGGAACAACAAGCACCTGAAGAGACCCACCAAGATCAGTGTTTACAGGGCACTTGTGGTGACCACCCTTCTTTACGGCTCTGAGTCTTGGGACATCTACCAGCACCACCTGCGAGTCCTCGAACATTTCCACCAGCGCTGTCTACGCACCATTCTTGGCATCCATTCGAGCGACTATGTCACCAATGTCGAAGTCCTCGAGAGGGAAGACATCCAAAGCATAGAGGCCATGCTTCTTAAGTTGCTACTGCGGTGGGCTTGACATGTACACAGGATGGAGGACCACCGACTGCCAAAGATCACTCTGTATGGTGAACTTGCATCAGGCCAGAGAGATAGAGGGGCACCGAAAAAAAGATACAAAGACTCTCTCAAGAAATCCCTTGGTGCTTGCAACATCGACCATCATCAGTGGTCCAC---------------------------------------------------------------------------------------------------------------------------------------------------------------------------------------------------------------------------------------------------------------------------
>RTE_fragment1_Pelodiscus_sinensis_XM_006137352
------------------------------------------------------------------------------------------------------------------------------------------------------------------------------------------------------------------------------------------------------------------------------------------------------------------------------------------------------------------------------------------------------------------------------------------------------------------------------------------------------------------------------------------------------------------------------------------------------------------------------------------------------------------------------------------------------------------------------------------------------------------------------------------------------------------------------------------------------------------------------------------------------------------------------------------------------------------------------------------------------------------------------------------------------------------------------ATGATCAGGGACTCCATCGCTATCAAGCTTGTAAGCCTGCCAACCGGCCACTCTGACCACATCATCTCAATGCATCTACCACTTCGTGACCAGCAACACGCCACACTGTTTAGTGTGTATGCTCCAACTCTCCAGGCAGACCCTGCTGACAAAGACAAGTTTTATTCTGACCTACGCAGCCTTCTGCAGGATGTTCCAGCTGATGACAAGATTGTCATCCTGGGCGACTTCAACGCCAGAGTGGGCAGAGACTCGGAAACCTGGAAAGGCGTACTTGGAAGGCATGGTGTGGGCAGCTGCAATGATAATGGATGCTTGTTACTTGAACTCTGCGCGGAACAGCAGCTTTCCATTACGAACACTATATTCCAGCAGAAAGACAGTCTGAAGACAACCTGGATGCACCCTCGGTCAAAACACTGTCATCTCATAGACTACATCCTAGTGTGCCAGCGTGATCTAAAAGATGTCTTTCACACCAGGA------------------------------------------------------------------------------------------------------------------------------------------------------------------------------------------------------------------------------------------------------------------------------------------------------------------------------------------------------------------------------------------------------------------------------------------------GCAAGCTTCGAGAGATTCAGAACGAGTGGTGGACCAACCTTGCAGTAAGAACTCAGCTTTGCGCTGATACTGATGACTACAGGGGATTCTACGAAGCTCTAAAAGCAGTATATGGCCCCTCATACCAAATCCTGAGCCCCTTGCGGAGTGCAGATGGGAAAGAACTGCTCACCGAAAAGGACTCTATCCTGAACTGCTGGTCTGAGCGCTTCTACACCCTCTTCAATGCTAGCCGCTCAGTCCAAGAACCAGCGATTGACCGCATCCCACAACAACCAGTGAAAACTCAACTGGATGTGGCACCAACATTACAAGAGACTGAGGAAGCCATTGAACAGCTGAAGAGTGGTAAAGCTGCAGGAGTTGATGGCATCCCTCCTGAGGTATGGAAGAACGGAGGCCCAGCACTGTATACCAAACTCCATGAATTCTTCGTCTGCTGCTGGGAGCAGGGTAAACTCCCTCATGATCTCAAGGACGCAGTCATCATCACCCTGTACAAGAACAAAGGGGAGAAGTCAGACTGTTCCAATTATCGCGGCATAACACTTCTGTCTGTTGCCGGCAAAATCCTCGCAAGAGTACTGCTGAATAGACTGGTACCCGCGATAGCAGAAGATCACCTCCCAGAGACACAGTGTGGCTTCAGAGCCAACCGGGGAACCACAGACATGGTGTTTGTCCTGAGGCAGATTCAGGAGAAGTGCCGGGAGCAAAACAAAGCGTTGTACGTCACCTTTGTGGACCTGACAAAAGCGTTTGACACCGTGAGCAGGCAGGGACTTTGGAAAATCCTGGAAAAACTAGGCTGCCCACCGAAGTTCCTCACCATGATCATCCAGCTTCATGAAGACCAGCTTGGACAAGTCAGACATAGCAGCGACCTCTCGCAGCCTTTCCCTATTGCAAACGGTGTGAAACAGGGCTGTGTTCTTGCTCCCACACTGTTCACCATTTTGCTCAGCATGATGCTCCAGCAGGTCACAGAGGACCTCGACGAC---GCTGATGGCGTATACATCCATTTTCGTCTCGACGGGCACGTGTTCAACCTGAGGCGTTTGCAGGCCCACACAAAGACCATGGAGAAACTGATCAGGGAGCTGTTGTTTGCCAACGATGCCGCCCTCCTTGCTCACACAGAGGCAGCTATGCAGCGAATTACGTCTTGTTTCGCAAAAACTGCTCAGATCTTTGTTCTTGAAGTCAGCCTGAAGAAGACTGAAGTTCTTCATCAGCCCGCACCCCACGAGGAGCACCATCCACCAAGCATCTTCATTGAACAAACAGAACTGAAAGTTGTCCACCAGTTCAGCTACTTGGGGTGCGTGGTCTCGTCTGACGCCAAGATTGACAAAGAAGTCGATAACAGGCT---------------------------------------------------------------------------------------------------------------------------------------------------------------------------------------------------------------------------------------------------------------------------------------------------------------------------------------------------------------------------------------------------------------------------------------------------------------------------------------------------------------------------------------------------------------------------------------------------------------------------------------------------------------------------------------------------------------------------------------------------------
>RTE_fragment2_Pelodiscus_sinensis_XM_006119485
--------------------------------------------------------------------------------------------------------------------------------------------------------------------------------------------------------------------------------------------------------------------------------------------------------------------------------------------------------------------------------------------------------------------------------------------------------------------------------------------------------------------------------------------------------------------------------------------------------------------------------------------------------------------------------------------------------------------------------------------------------------------------------------------------------------------------------------------------------------------------------------------------------------------------------------------------------------------------------------------------------------------------------------------------------------------------------------------------------------------------------------------------------------------------------------------------------------------------------------------------------------------------------------------------------------------------------------------------------------------------------------------------TAAGTTGTAGTTACTTGAACTCTGAGCGGAACAGCAGCTTTCCATTACCAACACTATCTTCCAGCAGAAAGACAGTCTGAAGACAACCTGGATGCACCCTCAATCAAAACACTGGCATCTCATAGACTACATCCTAGTGTACCAGCGTGATCTAAAAGATGTCTTTCACACCAGGGTAATGCCCAGCGCCAAGTGTCACACAGACCACCGCCTTGTCCGCTGCAAACTCAGCTTCCACTTTGAGCCCAAACCAAGGAAAGGTGGTGCCCAGAGGAAGAAGCTCAAAGTCTGCAGTCTTCAGTCTGCCGCAGTCAAGGCGGTTTTCCAGGAGAGCCTATGATCCAGTCTAGAGGAACTG---AGCTGCCTAGCAGACTCGCCTCCGGCTCCAGAAGTGCTGTGGGATCGTATCAAAACCGTTGTTCTGCAAACATCTGAAGATATCCTTAGATTCTCCACGAAGAAGAACAGGGATTGGTTCGATGAGAACAACTTAGAAGTCCAAGAGCTGCTGTCAAAGAAGAGGTCAGCACACCAGGCCCACATGGTCCAACCATCCTGCCCGCACAAAAAAGCAGCCTTCCGCCTGGAATGCAGCACTTTCCAGCGCAAGCTTCGAGAGATTCAGAACGAGTGGTGGACCAACCTCGCAGTAAGAACTCAGCTTTGCGCTGATACTGGCGACTACAGGGGATTCTACGAAGCTCTAGAAGTGGTATATGGCCCCTCGTACCAAAGCCTGAGCCCCTTGCGGAGTGCAGATGGGAAAGAACTGCTCACCGAAAAGGACTCTATCCTGAACTGCTGGTCTGAGCGCTTCTACACCCTCTTCAATGCTAGCCGCTCAGTCCAAGAACCAGCGATTGACCGCATCCCACAACAACCAGTGAAAACTCAACTGGATGTGGCACCAACATTACAAGAGACTGAGGAAGCCATTGAACAGCTGAAGAGTGGTAAAGCTGCAGGAGTTGATGGCATCCCTCCTGAGGTATGGAAGAACGGAGGCCCAGCACTGTACACCAAACTCCATGAATTCTTCGTCTGCTGCTGGGAGCAGGGTAAACTCCCTCATGACCTCAAGGACGCAGTCATCATCACCCTGTACAAGAACAAAGGGGAGAAGTCAGACTGTTCCAATTATCGCGGAATAACATTTCTGTCCGTCGCCGGCAAAATCCTCACAAGAGTACTGCTGAATAGACTGGTACCTGCGATAGCAGAAGATCACCTCCCAGAGACACAATGTGGCTTCAGAGCCAACCGGGGAACCACAGACATGGTGTTTGTCCTGAGGCAGATTCAGGAGAAGTGCCAGGAGCAAAACAAAGCATTGTACGTCACCTTTGTGGACCTGACAAAAGCGTTTGACACCGTGAGCAGGCAGGGACTTTGGAAAATCCTGGAAAAACTAGGCTGCCCACCGAAGTTCCTCACCATGATCATCCAGCTTCATGAAGACCAGCTTGGACAAGTCAGACATAGCAGCGACCTCTCGCAGCCTTTCCCTATTGCAAACGGCGTGAAACAGGGCTGTTTTCTTGCTCCCACACTGTTCACCATTTTGTTCAGCATGATGCTCCAGCAGGTCACAGAGGACCTCGACGAC---GCTGATGGCGTATACATCCGTTTTCGTCTCGACGGGAGCGTGTTCAACCTGAGGTGTTTGCAGGCCCATACAAAAACCATGGAGAAACTGATCAGGGAGCTGCTGTTTGCTGATGATGCCACCCTCCTTGCTCACACAGAGGCAGCTATGCAGCGAATTACGTCTTGTTTCGCAAAAACTGCTCAGATCTTCGGTCTTGAAGTCAGCCTGAAGAAGACTGAAGTTCTTCATCAGCCCGCACCCCACGAGGAGCACCATCCACCAAGCATCTTCATTGAACAAACAGAACTGAAAGTTGTCCACCAGTTCAGCTACTTGGGCTGCGTGATCTCGTCTGACGCCAAGATAGACAAAGAAGTCGATAACAGGCTGGCCAAGGCAAACAGTGCATTTGGCAGACTATACAAACGTGTCTGGAACAACAGCAACCTCAAAAGAGACACAAAGGTCAGCATCTACAAAGCTGTTGTGCTGACCACTCTCTTGTATGGCGCTGAGTCCTGGGTCACGTACCGTCGTCACCTGAGTCTCCTCAAGTGTTTCCATCAGTGCTGCCTCTGCACAATCCTCAATATTCATTGGAGTGACTTCGTCGCCAACACTGAAGTCCTCAAGTTAGAGGAGGTCACCAGCATCGAGGCCATGCTCCTCAAGATATAGCTTCGCTGGGCAGGGCACATCACCAGGATGGAGAACCACAGCCTACCCAAGATCGTGCTGTATGGGGAACTGTCCTCTGGCTACCGTGACATAGGGGCACCACGAAAGCAGTACAAAGACTCCCTGAAGAAGTCCCTCACTGCTTGTTGTATCGATCACCGTCAGTGGGCAACACAAGCAGCTGATCGCAACTCCTGGCGGAACACAGTCCACCAGGCCGCCTCCTTCTTCGAAGATACCCGCAGGGCCTGTATGGAGGACAAAAGGAGAAGGAAGAAGAACTATGACCCCTAAGCACCTATCCCGGATCAGACCTATATTTGCAGCCATTGTGGCAGGACCTGCCTGTCCCACATAGGCCTCGTCAGCCACCAGCGTGCCTGCAGAAGACGTGGAT---T-TCCTTCCTAG-A-TCTTCGTTCGCAAAGCCAAGCCATG
