# Supplementary material for: Ancient horizontal transfers of retrotransposons between birds and ancestors of human pathogenic nematodes
Source: Nat Commun. 2016 Apr 21;7:11396. doi: 10.1038/ncomms11396 (PMC4844689; doi:10.1038/ncomms11396)
Supplement: Supplementary Data 7 — Nucleotide sequence alignment of AviRTE subfamilies, all RTE families present in RepBase, and additional GenBank BLASTn hits. This alignment was used for the phylogenetic analysis shown in Fig. 1c and Supplementary Fig. 1. [file ncomms11396-s7.txt]

Supplementary Data 7 | Nucleotide sequence alignment of AviRTE subfamilies, all RTE families present in RepBase, and additional GenBank BLASTn hits. This alignment was used for the phylogenetic analysis shown in Fig. 1c and Supplementary Fig. 1.

>AviRTE_Amazona_vittata
GCATGTTGAACATGAACTNNNNNNNNNNNNNNNNNNNNNNNNNNNNNNNNNNNNNNNNNNNNNNNNNNNNNNNNNNNNNNNNNNNNNNNNNNNNNNNNNNNNNNNNNNNNNNNNNNNNNNNNNNNNNNNNNNNNNNNNNNNNNNNNNNNNNNNNNNNNNNNNNNNNNNNNNNNNNNNNNNNNNNNNNNNNNNNNNNNNNNNNNNNNNNNNNNNNNNNNNNNNNNNNNNNNNNNNNNNNNNNNNNNNNNNNNNNNNNNNNNNNNNNNNNNNNNNNNNNNNNNNNNNNNNNNNNNNNNNNNNNNNNNNNNNNNNNNNNNNNNNNNNNNNNNNNNNN--NNNNNNNNNNNNNNNNNNAAACACCTAAGATTATAGAGCCAYTCATGGGTATCAGCGTGGACTGATGYGCTGGGGCACGTTAAGGGCCTCCAA
>AviRTE_Ara_macao
GCATGTTGAACATGAACTGGCTTTTTTATCCTTGTTCAACGCGGTCACCTCTTAAAGAATGTCTTGACCATCCTGCAGTCATTTGGGTGAGAACATTTCAAACTCTCTTCAGGCCATTCAAAAACGCAGCATCCCCCCGATGTTGGGAACAAGGATCTCTYATCAAAAGGAGCGGTATCTCTGCTTACCTGAGGTTTCAGGAAGTACACAGAGAACAGAATCTATGTTTCATGCAGATCTTGGAACGGGATGCCCCCCAAAATGGTGTCAAGGTTGTTGCACTCTTCTTCAGGGCATCTATATGCTGACGACCCACATCAGCAGAAGATAGTTC--GAGTCGTCCAGCAGTTCAAAACACCTAAGATTATAGAGCCATTCATGGGTATCAGCGTGGACTGATGCGCTGGGGCACGTTAAGGGCCTCCAA
>AviRTE_Melopsittacus_undulatus
GCATGTTGAACATGAACTGGCTTTTCTATCCTTGTTCAACGCGGTCGCCTCTTAAAGAATGTCTTGACCATCCTGCAGTCATTTGGGTGAGAACATTTCAAACACTCTTTAGGCTATACAAAAACGCAGCATCCCCCCGATGTTGGGAACAAGGATTTTTCATCAAAAGGTGTGGTATCTYTGCTTACCTGAGGTTTCAGGAAGTACACAGAGAACAGAATCTATGTTTCGTGCTGATCTTGGAACGGGTTGCCCCCCAAARTGGTGTCAAGGTTGTCGCACTCTTCTTCAGGGCATTTATATGCTGATGACCCACATCAGCAGAAGATAGTTC--GAGTCGTTCAGCAGTTCAAAACACCTAAGATTATAGAGCCATTCATGGGTATCAGCGTGGACTGATGCGCTGGGGCACGTTAAGGGCCTCCAA
>AviRTE_Buceros_rhinoceros
GCATGTTGAACATGAACTGGCTTTTCTATCCTTGTTCAACGCGGTCGCCTCTTAAAGAATATCTTGACCATCCTGCAGTCATTTGGGTGAGAACATTTCAAACTCTCTTCAGGCCATACAAAAACGCAGCATCCCCCTGATGTTGGGAACAAGGATCTCTCATCAAAAGGAGTGGCATCTCTGCTTACCTGAGGTTTCAGGAAGTACACAGAGAACAGAATCTATGTTTCGTGCAGATCTTGGAACGGGATGCCCCCCAAAATGGTGTCAAGGTTGTCGCACTTTTCTTCAGGGCATTTATATGCTGACGACCCACATCAGCAGAAGATAGTTC--GAGTCGTCCAGCAGTTCAAAACACCTAAGATTACAGAGCCATTCATGGGTATCAGCGTGGACTGATGCGCTGGGGCACGTTAAGGGCCTCCAA
>AviRTE_Apaloderma_vittatum
GCATGTTGAACATGAACTGGTTTTTCTATCCTTGTTCAACGCGGTCGCCTCTTAAAGAACGTCTTGACCATCCTCCAGTCATTCAGGTGAGAACATTCCAGACTCTCTTCAGGCCATACAAAAACGCAGCATCCCCCTGATGCTGGGAAAAAGGATCTCTCATCAAAAGGAGAGGTATCTTTGCTTACCTGAGGTTTCAGGGAGTACACAGAGAACAGAATCTATGTTTCGTGCAGATCTTGGAACGGGATGCCTCCCAAAATGGTGTCAAGGTTGTCGCACTCTTCTTCAGGGCATTTACATGCTGACGACTCACATCAGCAGAAGAAAGTTC--AAATCGTCCAGCAGTTCAAAACACCTAAGATTACAGAGCCATTCATGGGTATCAGCGTGGACTGATGCGCTGGGGCACGTCAAGGGCCTCCAR
>AviRTE_Mesitornis_unicolor
GCATGCTGAACATGAGCTGGTTTTTTTATCCTTGTTCAACGCGGCCGCCTCTTAAAGAACGTCTTGACCATCCTCCAGTCATTTGGGTGAGAACATTCCAGACTCTCTTTAGGCCATACAAAAACGCAGCATCCCCCTGATGCTGGGAAAAAGGATCTCTTATCAAAAGGAGAGGTATCTTTGCTTACCTGAGGTTTCAGGGAGTACACAGAGAACAGAATYTATGTTTCGTGCAGATCTTGGAACGGGATGCCTCCCAAAATGGTGTCAAGGTTGTTGCACTCTTCTTCAGGGCATTTACATGCTGACGACTCATATCAGCAGAAGAAAGTTC--AAATCGTCCAGCAGTTCAAAACACCTAARATTACAGAGCCATTCATGGGTATCAGCGTGGACTGATGCGCTGGGGCACGTCAAGGGCCTCCAA
>AviRTE_Tinamus_guttatus
GCATGTTGAACATGAACTGGTTTTTCTATCCTTGTTCAACGCGGACGTCTCCTAAAGAATGTCTTGACCATCCTGCAGTCATTCGGGTGAGAACATTCCAGACTCTCTTCAGGCCATACAAAAACGCAGCATCCCCCTGATGCTGGGAAAAAGGATCTCTCATCAAAAGGAGAGGTATCTCTGCTTACCTGAGGTTTCAGGGAGTACACAGAGAACAGAATCTATATTTTGTGCAGATCTTGGAACGGGATGCCCCCCAAAATGGTGTCAAGGTTGTCGCACTCTTCTTCAGGGCATTTACATGCTGACGACTCATATCAGTAGAAGAAAGTTC--AAATCGTCCAAAAGTTCAAAACACCTAAGATTATAGAGCCATTCATGGGTATCAGCGTGGACTGATGCGCTGGGGCACGTCAAGGGCCTCGAA
>AviRTE_Calypte_anna
GCATGTTGAACATGAACTGGCTTTTCTATCCTTGTTCAACGCGGACGTCTCCTAAAGAATGTCTTGACCATCCTGCAGTCTTACGGGTGAGAACATTTCAGACTCTCTTCAGGCCATACAAAAACGCAGCATCCCTCTGATGTTGGGAACAAGGATCTCTCATCAAAAGGAGAGGTATCTCTGCTTACCTGAGGTTTCAGGGAGTACACAGAGAACAGAATTTATGTTTCATGCAAATCTTGGAACGGGATGCCCCCCAAAATGGTGTCAAGGCTGTCACACTCTTCTTCAGGGCATTTACATGCTGACGACTCACATCARCAGAAGAAAGTTC--GAATCGTCCAGCAGTTCAAAACACCTAAGATTACAGAGCCATTCATGGGTATCAGTGTGGACTGATGTGCTGGGGCACGTCAAGGGCCTCCAG
>AviRTE_Oreotrochilus_melanogaster
GCATGTTGAACATGAACTGGCTTTTCTATCCTTGTTCAACGCGGACGTCTCCTAAAGAATGTCTTGACCATCCTGCAGTCTTACGGGTGAGAACATTTCAGACTCTCTTCAGGCCATACAAAAACGCAGCATCCCTCTGATGTTGGGAACAAGGATCTCTCATCAAAAGGAGAGGTATCTCTGCTTACCTGAGGTTTCAGGGAGTACACAGAGAACAGAATTTATGTTTCATGCAAATCTTGGAACGGGATGCCCCCCAAAATGGTGTCAAGGCTGTCGCACTCTTCTTCAGGGCATTTACATGCTGACGACTCACATCAACAGAAGAAAGTTC--GAATCGTCCAGCAGTTCAAAACACCTAAGATTACAGAGCCATTCATGGGTATCAGTGTGGACTGATGTGCTGGGGCACGTCAAGGGCCTCCAG
>AviRTE_Gymnopithys_rufigula
GCATGTTGAACATAAACTGGCTTTTCTATCCTTGTTCAACGCGGATGCCTCCTAAAGAATATCTTGACCATCCTGCAGTCACTTGGGTGAGAGCATTTCAGACTCTCTTCAGGCCATACAAAAACGCAGCATTCCCCTGATGCTGGGAACAAGGATCTCTCATCAAAAGGAGAGGTATCTTTGCTTACCTGAGGTTTCAGGGAGCACACAGAGAACAGAATCTATGTTTCGTGCAGATCTTGGAACGGGATGCCCCCCAAAATGGTGTCAAGGTTGTTGCACTCTTCTTCAGGGCATCTACATGCTGATGACTCACATCAGCAGAAGAAAGTTC--AATTCGTCCAGCAGTTCAAAACACCTAAGATTACAGAGCCATTCATGGGTATCAGCGTGGTCTGATGTGCTGGGGCACGTCAAGGGCCTCCAA
>AviRTE_Loa_loa
GCGTGCTGAACATGAACTGGCTTTTCTATCCTTGTTCAACGCGGACGGCTTCTAGAGAATGTCTTGACCATCCTGCAGTCATTCGGGTGAGAACATTCCAGACTCTCTTCAGGCCATACAAAAACGCAGCATCCCCCTGATGTTGGGAAAAAGGATCTCTTATCAAAAGGAGTGGTATCCCTGCTTACCTGAGGCTTCAGGGAGTACACAGAGAACAGAATTTATATTTCGTGCAGATCTTGGAACGGGATGTCTCCCAAAATGGGGTCAAGGTTGTTGCACTCTACTTCAGGGCATTTACATGCCGATGACTCACATAAGCAGAAGAAAGTTC--GAATCGTCCAGCAGTTCAAAACACCTAAGATTATAAAGCTATTCATGGGTAYCAGCGTGGTTTGATGCGCTGGGACACGTCAAGGGCCTCGAA
>AviRTE_Manacus_vitellinus
GCATGCTGAACATGAACTGGCTTTTTTATCCTTGTTCAACGCGGTCGCCTTCTAAAAAATGTCTTGACCATCCTGCAGTCATACAGGTGAGAACATTTCAGACTCTTTTCAGGCCATACAAAAATGCAGCATTCCCCTGATGTTGGGAACTAGGACCTTTCATCAAAAGGARWGGTATCTCTGCTTACCTGAGGTTTCAGGGAGTACACAGAGAACAGAATCTATGTTTTGTGCAGATTTTGGAACGGGTTGCCCCCCAAAATGGTGTCAAGGCTGTTGCACTCTTTTTCAGGGTATCTACATGCTGATGACCCACATCAGCAGAAGAAAGTTC--CAATCGTCCAGCAGTTTAAAACACTTAAGATTACAGAGCCATTCATGGGTATCAACGTGGTCAGATGCGCTGGGRCACGTCAAGGGCCTCCAA
>AviRTE_Zimmerius_chrysops
NNNNNNNNNNNNNGAACTGGCTTTTCTATCCTTGTTCAACGCGGTCGCCTTCTAAAGAATATCTTGACCATTCTGCAGTCATACAGGTGANNNNNNNNNNNNNNNNNNNNNNNNNNNNNNNNNNNNNNNNATTCCCCTGATGTTGGGAACGAGGACCTTTCGTCAAAAGGAGAGGTATCTCTGCTNACCTGAGGTTTCMGGGGGTACACAGAGAACAGAATCTATGTTTTGTGCAGATTTTGGAACGGGATGCCCCCCAAAATGGTGTCAAGGCTGTTGCACTCTTCTTCAGGGTATCTACATGCTGATGACCCACATCAGCAGAAGAAAGTTT--GAAACGTCCAGCAGTTTAAAACACCTAAGATTACAAAGCCGTNNNNNNNNNNNNNNNNNNNNNNNNNNNNNNNNNNNNNNNNNNNGCCTCCAA
>AviRTE_Wuchereria_bancrofti
------------------GGCTTTTCTATCCTTGTTCAATGCGGACGCCTTYTAAAGAACGTTTTGACCATCCAGCAGTCATTCCAGCRAGAACATTTCAATYYCTYTYCARNNNNNNNNNNNNNNNNNNNNNNNNNNNNNNNNNNNNNNNNNNNNNNNNNNNNNNNNNNNNNNNNNNNNNNNNNNNNNNNNNNNNNNNNGAAGYATACABAGAAYAAAATTTATGTTTTGTGCAAATCTTGCAACGTGATGTCCCCTAAAATGGCGTCAAGGTTGTCACAHTATTCTTCAAGGTATTTACATGYAGATAGCCCACATCAGTAGAAGAAAGTTT--TTATCRYCCAGTARTNNNNNNNNNNNNNNNNNNNNNNNNNNNNNNNNNNNNYNNNNNNNNNNNNNNNNNNNNNNNNNNNNNNNNNNNNNNNNN
>Oryzias_latipes_RTE_fragment_AB232924
--------------------------------------------------------------------------------------------------------------------------------------------------------------------------------------------------------GGAGCACACTGAGAGCAGAATCTATGTTTTG-GCAGATCATGGAACGGGCTGCCGCCCAANNNNNNNNNNNNNNNNNNNNNNNNNNNNNNNNNNNNNNNNNNNGCCGATGACTCACATTAGTAGAAGAAGGTCC--GAGACATCCAGCAGTTTAAAGCACCTAAGATTACAGGGCACTTCTTGGGAACCAGCGTCGAGCGATGCGGTGTGACATGTCAAAG--------
>Pelodiscus_sinensis_RTE_fragment1_XM_006137352
-----------------------TTTTATCCTGGTTCAACGCGGATGCTTGTTAAAGAACATCCT---------------ATACTGATGAGAGCGTTCTACACCCTCTTCAAGCCATTGAAAGAGGCTGCATCCCCCTGATGCTGGGAGCAGGGATCTCTCATCAAAAGGGGAGGCATCACTTCTTCCCAGAGGCTTCAGGGGGAACACAGAGAGCAAAATGTACGTTTTGTGAAAATCCTGGAAAAGGCTGCCACCGAAAACGGTGTCAGGGCTGTTGCTCTTTTGCTCAGGGCGTATACATGCCAACGACTCACATCAGCAGAAGAAAGTTC--CAAACGTCCACCAGTTCA---------------------------------------------------------------------------
>Pelodiscus_sinensis_RTE_fragment2_XM_006119485
-----------------------TTGTA----------------------GTTAAAGAACATCCTGACCATTCTGCAAACATACTGGCGAGAGCGTTCTACACCCTCTTCAAGCCATTGAAAGAGGCTGCATCCCCCTGATGCTGGGAGCAGGGACCTCTCATCAAAAGGGGAGGAATCATTTCTTCCCAGAGGCTTCAGGGGGAACACAGAGAGCAAAATGTACGTTTTGTGAAAATCCTGGAAAAGGCTGCCACCGAAAACGGCGTCAGGGCTGTTGCTCTTTTGTTCAGGGCGTATACATGCTGATGACTCACATCAGCAGAAGAAAGTTC--CAAACGTCCACCAGTTCAAGCAACCTAAGGTTACAAAGCTGTTCCTGGGTATCAGTGTGGAGTGATTCGCTGGGGCACATCAAAGGCAGCTGA
>RTE-4_AMi_Crocodylidae
GCATGTTGAATATGAGCTGGCTTTTCTATCATGGTTTAACGCGGACGCTTGCTAAAAAACATCTTGACCATCTTGGAGACATAATGGAGAGAGCATTTCAAACTCTCTTTAGGCTATCGAAAAAGGCCCCATTCCCCCGATGCTGGGAGCAGGGATCTGTCATCAAAAGGCGAGGGATCCCTTCTTCCCGGAGGCTTCAGGAGGCACATAGAGAGCAGAATGTACATTTCATGAAGATTCTCGAGAAGGATGCCACCTAAAGTGGAGTCAAGGCTGTCGCCCTTTTCTTCGCGGTGTCTACATGCAGATGACCCACATCAGCGGAAGAAAGTTC--GGAACGTCAAGCAGTTCACACAGCCTAAAGTTACAGAGCTGTTCATGGGTATCAGCGTGGCAGGATGCGGTGGGCCACGTCAAGGGCTGCAGA
>Aplysia_californica_RTE_fragment_XM_005091978
------------------------------------------------------------------------------------------GAGCATTCAGCTCTCCTTTGAAGCAATAAGAACTCGCTTCTTTCCGCTGAATCTGGGAAGAAGGATTTCTAGTTGAAAGGCAGGGCATCCCTTCTTGCCAGAGGCTTTAGGAAGCACGTAGAGAACAGAATTTACTCTTTATGACTGTCCTAGAACGGGCTGCCTCCCAAAATGGCGTCAGGGCTGTGGCACTCTTCTTCACGGAATATACCTGCCGATGACTCACTTAAGCAGAAAAAAGTTC--GGCAAACCAAGAACTTTACACAATGTAAAATTACGAAGCCGTACCTGGACATCAAAGTGGCAAGATGAGATGGGCCATGTCAAAG--------
>Latimeria_chalumnae_RTE_fragment_XM_006007892
-----------------------TTCTATTCTCGTTCAACGCGGCCTTCTCCTAAGGAATGTGAT----------CACGCACAGCCACGAGAGCATTCCACAAGCTTCTTAAGCAATTAAAAAAAGCTGCATACCAGCAAGTCTGGGCCCAAGGATCTGTCATCAAAGGGCGAGGTATCCCTGCTTCCCTGAGGCTTTAGGAGGCACACAGAGAGCAACATATATATTTCATGAAGATCCTTCAGCAGGCTGCCCCCAAAATTGGAGTCAGGGATGTTGCACTCTTTCTGGCTGTGTGGATATGCTGACAATCCATTTAAATGGAAGAAAGTGTTGGGAACGTTGAACACTTCCAAAGGTTTAAACTTACCAAGCAGTACTTGGGTACCAGCGTGGCAAGATGTGCTGGGCCACGTCAAAGGCCTCTGA
>RTE-14_CPB_Chrysemys_picta_bellii
GGAGCATGAATGTGAACTGGATTTTCTATGCTGGTTTAATGCGGACTCCTCCTAATGAATGTTATGACCATTATTGACACATACAAACAAGAACATTCAATAGTCTACTCAAGCCATCAAAACTCGCCTCATTCCGCAGAATTTGGGAGGAAGGACTTCTTGTATAAAGGCAGGGCATCTCTCCTTGCCAGAGGTTTCAGGTAGTACATGGAGAGCAGAATGTATGCTTCATGGCTATTCTGCATAAGGCTGCCAAGAAGAATGGAGTCAAGGCTGTTGCTCTGTTCTTTGCGGGATATACATGCAGATGACTCATATCAGTGGAAGAAGGTCT--GGCACGTGGATCAGTTCACACAACATAAATTTACAGTGCAGTATGTGGACACATGTGTGGCAGGATTAGGTGGGGCATGTCAAAGGCTCAGAA
>RTE-9_LCh_Latimeria_chalumnae
GGAGCATGAACATGAACTGGCTTTTTTATATTGGTTCAATGCGGACAGCTCCTGCTGAATGTCATGATCATAACAGAAACAAACTAAAAAGAACATTTAATAATCTACTTAGGCTATCAGAATACGCTCCATTACGCTGAGTATGGGAAGTAGGATTTTTTATTCAAAGGCAGGGCATCCCTTCTTACCCGAGGCTTTCGGTAGCACATAGAGAACAGAATTTTTGCTTCATGGAAATCCTTAGAAAGGCTGCCCAGAAAAATGGCGTCAGGGATGTGGCCCTTTTCTTCGCGGCGTTTACATGCAGATGACTCATATTAGCGGAAAAAGGTAC--GGAACGCAGACAATTTTACATAATATAAACTTATAATGCAGTACCTGGACACATGCGTGGCAGGATAAGGTGGGACACGTCAAAGGCCATGAA
>RTE-1_MD_Monodelphis_domestica
GGAGCATGAACATGAACTGGCCTTTCTATACTGGTTCAACGCGGCCTACTGCTGCGAAACATCATGACCATGAAGGAAACATATGAAAAAGAACATTCAGTCAGCTTCTCAAGCCATTAAAGTGCGCACCATCCCACCGAATATGGGAAGAGGGAACTCTCGTAGAAAGGCTCGGCATCACTACTTGCCTGAGGCTTCCGGCAGCACATCGAGAGCAGAATCTACATTTCATGGTGATCCTCAGCAAGGTTGCCAGCAAAAATGGCGTCAAGGCTGTCGCTCTATTTTTCACGGCGTCTACATGCAGATGACCCACCTCAGCGCAAAAAGGTGC--GGCACGTCAACACTTTCAAGAGGTGTAAGCTTACAACGCAGTACATGGACACCAACGTGGCAGGATACGATGGGACACGTCAAGGGCCTCTGA
>RTE-6_CPB_Chrysemys_picta_bellii
GGTGTATGAATGTGAACTGGTCTTTCTATACTTGTTCAATGCGGACTACTTCTGCGGAATGCCATGATCATGACTGACACAGACCCACAAGAACATTTAGCAACCTTCTCAAGCTGTTAGAGTTCGCTCCATACCGCAGAATCTGGGAGGATGGACCTTTTGTCTAAAGGCAGGGCATCCCTCCTTACCTGAGGTTTTCGGGAGCACGTCGAGAACAGAATGTATGCTTCATGACCATTCTAACACGGGCTGCCAAGAAAAACGGCGTCAAGGATGTCGCTCTGTTCTTTGCGGTATATACTTGCTGACGACTCACATCAGCGAAAGAAAGTTC--GGCACGTGGAGAACTTTACACAACATAAACTTACAGAGCTGTACATGGACACATGCGTGGCAAGATACGTTGGGTCATGTCAAGGGCCAGCGA
>RTE-8_CPB_Chrysemys_picta_bellii
GCTGCTTGAACATGAGCTGGAATTTCTATCCTAGTTCAATGCGGTCTCCTACTGCAGAACATCATGATCATACAAAAAGCAAACAAATGAGAACATTCAGCCAACTACTGAAGCAATCAGAGCTCTCCTCATACCGCAGAATCTGGGACAATGGACTTCTTATTCAAAGGCAGGGGATCTCTCCTTACCTGAGGATTCAGGTAGCACATAGAGAACAAAATGTTCAGTTCATGATGATCCTCAGCAAGGTTGCCACCAAAAATGGAGTCAAGGCTGTTGCCCTCTTCTTCACGGCATATACATGCGGATGACACACATCAGCAGAAAATGGTGT--GGAATGTTGACAGTTTTACACAACATAAAATTATAATGCTTTACCTGGACATATGCGTGGCAGGATATGCTGGGACACATCAAGGGCGTTAAA
>RTE-3_NV_Nematostella_vectensis
---GCATGAATGTGAACTGGACTTTTTATGCTCGTTAAACGCGGCCTCCTACTGCAGATTGTTATGATCATCACCGAGACACTCTAACAAGAACATTTAGTCAACTTCTCAAGCCATCAATCATCGCTGCATACCGCGGAATCTGGGACGAGGGACCTATAGTCGAAAGGCACGGTATCCCTTCTTCCCTGAGGCTTCCGGATGCACGTTGAGAGCAGAATCTACGCTTCATGATTATCCTCAGTAAGGATGCCTGCAAAAACGGTGTCAAGGCTGTTGCTCTCTTCTTCACGGTGTCTACATGCCGACGACTCACCTCAGTGTAAGAAAGTTC--GGCACGTCGACTCATTCGCAGGACATAAGCTTATAATGCTATACTTGGACACACACGTGGCAGGATTCGTTGGGCCACGTCAAAGGCGTCCAA
>RTE-2_CPB_Chrysemys_picta_bellii
GGCACATGAATGTGAGCTGGCTTTTCTATGCTTGTTTAACGCGGCCTGTTACTCCTACATGTCATGATCATCCATACAGCACAGGAACGAGAACATTTGAAGCAATTCTCAAGCTATCAATCAAGGCCCCATACCGCAGATTCTGGAAGCAGGGAAT--TCTTGCAAGGGCAAGGAATCGCTGCTTGCCAGAGGCTTCCGGTGGGACATTGAGAGCAGAATCTACACTTTGTGAGGATCATGTCGAAGGCTGCCAGACAGAACGGCGTCAAGGGTGTAGCACTGATATTCTCGGAGTAGGCCTGCCGATGACTAGTATTAACAGAAGAAGGTCATGGGACAGTGGACCACTTCACGAGGGATAAGCTTACCGAGCAGTACGTGGAC-------GTCTGCGACCAGGTGGGACATGTCAAGGGCACTGAA
>RTE-2_CTe_Capitella_teleta
GGATCATGAACATGAACTGGCTTTTCTTTGTTGGTTCAATGCGGCGAACTTCTCCCCAATGTGATGATCATTTATGAGTCACACGCATGAGAGCATTTGAAGCAGTGCTCAAGCCATAAATCAAAGCACCATCCCGCTGATTGTGGCAACAAGAGCTTCTCATACAAAGGAAAGGCATCACTCCTTCCCGGAGGCTTCAGGAGGCACACTGAGAACATCATCTACACTTTGTGAGAATCATGGCGAAGGCTGCCAGAGCAAACGGTGTCAGGGCTGTGGCGCTCATGTTCTCGGCCTCGACATGCAGACGACGACCATCAGCAGAAAAAGGTGA--GGTCAGTGGACCGCTTCACCAGGAATAAACTTACCGAGCTGTTCGTGGACACCTTAATGGCAGGATGCGATGGGTCATGTCAAAGGCCGCAGA
>RTE-3_AMi_Alligator_mississippiensis
GGTGCTTGAATGTGAACTGGGTTTTTTATCCTTGTTTAATGCGGGCTCCTCCTCCAAAACGTCATGACCATCTACTCGGCACAGGAACGAGAACATTCAACAACATCCTCAAGCAATTAATCAAAGCACCATACCGCAGAATGTGGACTCAAGGAGTACTCGTCCAAAGGCAAGGCATCCTTGCTTGCCTGAGGTTTCAGGCGGGACATAGAGAACAGAATGTACATTTCATGAAGATCATGGCAAAGGTTGCCGGAGAAAGTGGAGTCAGGGCTGTGGCCCTGATGTTCTCGGGATTGACATGCTGATGACCAAATTCAACAGAAGAAAGTGA--GGCCAGTGGACAAGTTCAAGAGGCATAAACTTACAAAGCCATACCTGGACACATGGGTGGCAAGATGAGATGGGCCATGTCAAGGGCTCATGA
>RTE-3_PM_Petromyzon_marinus
GGCGCCTGAATGTGAGCTGGTTTTTTTATACTTGTTCAATGCGGCCTTCTGCTCCAAAACGTCATGACCATGCATTCTACACAGTAACAAGAACATTCAGCGCAGTCCTCAAGCCATAAGTCATCGCTCCATTCCGCGGACTGTGGAAATTAGGAGTTCTAATCCAAAGGCAAGGCATCCATACTTACCTGAGGTTTCAGGCGGAACACTGAGAACAAAATATATATTTCGTGAAGATCATGGCCAAGGGTGCCAGACAAAACGGGGTCAAGGCTGTAGCGCTGGTGTTTTCGGGATTAGCTTGCTGATGACTGGCTTCAGCAGAAGAAAGTCC--GGGCAGTTGACAAGTTTAACTGGCATAAACTTACCAGGCTGTGCCTGGACACTTGAGTGGCAAGATTAGATGGGCCACGTCAAGGGCTCAGGA
>RTE-5_AMi_Alligator_mississippiensis
GGTGCGTGAATGTGAACTAGCTTTTCTATCCTTGTTCAACGCGGTCTTCTCCTCCCAAATGTCATGATCATACACTCTGCACCGAAACAAGAACATTCAGCGCCATCCTCAAGCCATACATCTAGGCTCCATTCCGCGGAATGTGGGCGCAGGGAATTCTCGTCCAAGGGAAAGGCATCCCTCCTTGCCTGAGGCTTCAGGCGGAACACTGAGAACAGAATTCTCCTTTCATGGAAATCATGAAGAAGGATGCCCGGAAAAATGGCATCAGGGCTGTCGCACTGGTATTCTCGGTATGGGGATACTGATGACAGGCTTTAACAGAAGAAAGTGA--GGCCAGTCGACAAGTTTGAGAGGCATAAACTTACAAAGCCATACCTGGACACCTGTGTGGCAGGATAAGATGGGCCACCTCAAGGGCTCATGA
>RTE-7_LCh_Latimeria_chalumnae
GCGGCTTGAATGTGAATTGGCTTTTTTATCATGGTTTAATGCGGAACATTGCTTCAAAACATCCTGACCATATACTCTGCACAAGAATGAGACCATTCAAGAACCTCCTAAAGCTATCAATCAAGGCACCATTCCGCTGAATGTGGCGTAAAGGAGTACTCATCCAAAGGCAGGGAATCCCTACTTCCCAGAGGATTCAGGAGGTACACCGAGAACAAAATTTACTGTTTGTGAAACTGCTTGCCAGGGTTGCCCGAAAAAATGGCGTCAGGGCTGTAGCTCCCCTGTTTGCGGAATCTACATGCTGACGACCCACATCAGCAAAAGAAAGTAA--GGACAGTGGACAAGTTTAAGGGGCATAAACTTATAAGGCAACAGCTGGACATCTTGGTGGTGGGATAAGGTGGGCCACTTTAAGGGCTTGTGA
>RTE-10B_CPB_Chrysemys_picta_bellii
GCCACTTGAATGTGAACTGGTTTTTCTATCATGGTTCAGTGCGGCATTCTTCTAGGGAATGTCATGACCATTCACAAGGCATCAGCATGAGAGCATTCGAGACTCTATTGAAGCCATCACAGAAAGCGCCATCCCGTGGAATTTGGGTTAATGGACCTATTGTGAAAAGGGGAGGTATCCCTCCTTTCCGGAGGTTTCAGGGGGCACACCGAGAACAACATGTTTATTTTATGAAGGTGCTGTCTAGGGTTGCCATTGAAACTGGTGTCAGGGCTGTTGCCCTCTATCTTGCGGAATTGGGATGCTGACGACGCACATCAACGGAAGAAGGTGC--GGTGAGTTGAGCATTTCCAGAGATCTAAGATTACAATGCAGTACATGGGTA-CAGCGTGGGAAGATTCMCTGGGTCATTGCAAGGGCTGGCAA
>RTE-1_Crp_Crocodylus_porosus
GCCACATGAATGTGAACTGGCTTTTCTATCATGGTTCAACGCGGTATCCTCCTAGTGAATATTATGACCATTCACAAGGCATCAACATGAGAGCATTCAAGACTCTACTCAAGCCATCACAAGAAGCGCCATCCCGCAGAATATGGGTTAACGGACTTATTGTGAAAAGGGGAGGCATCCCTCCTTTCCAGAGGCTTTAGGGGGTACACCGAGAGCAACATGTTTATTTCATGAAGGTGCTGGCTAGGGTTGCCACTGAAACTGGTGTCAGGGCTGTCGCCCTCTATCTTGCGGAATTGGGGTGCTGACGACGCACATTAACGGAAGAAGGTGC--GGAGAGTCGAGCATTTCCCGAGATCTAAGATTACAATGCAGTACGTGGGTATCAGCGTGGGAAGATCCGCTGGGCCACTGCAAGGGCTGGTAA
>RTE-10_CPB_Chrysemys_picta_bellii
KCCACCTGAAKGTGAACTGGCTTTTTTATCCTGGTTCAATGCGGTATTCTCCTAGTAAATGTTATGACCATTCACAGTGCACCAGGATGAGAGCATTTGAGAGCCTACTAAAGCCATCACAAAAAGCACCATCCCGCTGAATCTGGACCTGCGGACTTTTTGTTAAAAGGGGAGGTATCCCTCCTTCCCCGAGGCTTCAGGAGGCACACTGAGAGCAACATGTTCATTTCATGAAGGTGCTGTGTAGGGCTGCCACAGAAACTGGTGTCAGGGCTGTTGCTCTTTACCTTGCGGAATCGGGATGCAGATGACACACATCAACGGAAAAAGGTAC--GGAGAGTGGACCATTTTCAGGGATCTAAGATTACAAGGCAGTACCTGGGTAGCAGCGTGGGAAGATCCGCTGGGCCACTGCAAAGGCGCGGAA
>RTE-11_Crp_Crocodylus_porosus
----------------------------------------------------------------------------------------------------------------KCCATCAAAAGAAGCCAM-----GCTGAATTTGGAACAACGAACCTGTTGTGAAAAGGAGGGATATCCCTCCTTGCTGGAGATTTCAGGTGGGGCACTGAGAACAACA-------TTCACGAAAGTACTGGCCAGGGATGCCTGAAAAACTGGGGTCAAGGATGTTGCCC-TTTTTTGACGGAATTGACATGCTGACAACACACATCAACAGAAGAAAGTGC--GGAAAGTCGAGCACTTCCTGTGATCTAAGATTACAATGCAGTATGTGGGTACCAACGTGGGAAGATTCGCTGAGACATTGCAAGGGCTGCCGA
>RTE-1_Gav_Gavialis_gangeticus
GCAACATGAACGTGAACTGGCTTTTCTATCCTCGTTCAGCGCGGCATCCTTCTAGTGAATGTTATGATCATCCATATGGCACAAACATGAGAGCATTTGAGGCACTCCTGAAGCCATCAAAAGAAGCTACATACCGCTGAATTTGGAACAACGGACCTGTCATGAAAAGGAGAGGTATCCCTCCTTGCCGGAGGTTTCAGGTGGGGCATTGAGAACAACATGTATATTTCATGAAAGTACTGGCCAGGGATGCCTGAAAAACTGGGGTCAAGGATGTCGCCCTTTTTTTGACGGAATTGACATGCCGACGACGCACATCAACAGAAGAAAGTGC--GGAAAGTCGAGCACTTCCCGCGATCTAAGATTACAATGCAGTACGTGGGTACCAACGTGGGAAGATTCGCTGGGACATTGCAAGGGCTGCCGA
>RTE-15_CPB_Chrysemys_picta_bellii
GCTACATGAATGTGAGCTAGTTTTTCTATCCTCGTTTAACGCGGCATCCTCCTAGTGAATGTTATGACCATTCTCTCGGCATAAACATGAGAGCATTTGAGTTACTCCTGAAGCCATTATAAGAAGCAGCATACCGCTGAATCTGGTATAATGGACTTGTTGTTAAAAGGAGAGGCATCCTTGCTTGCCGGAGGTTTTAGGCGGGACACCGAGAGCAAAATGTACATTTCATGAAGGTGCTGGCCAGGGCTGCCTCCAAAACTGGGGTCAAGGATGTTGCCCTCTATTTAGCGGAGTTGACATGCTGATGACGCACATCAATAGAAGAAAGTGC--GGTCAGTTGAGCACTTTTCGTGACCTAAGATTATAAGACAATACCTGGGTACCAACGTGGCAAGATTTGCTGGGACATTGCAAAGGCCACCAA
>RTE-10_Crp_Crocodylus_porosus
---------------------------------------------------------------------ATCCATGAGGCACAATCATGAGAGCATACCGAAAKCTCCTGAGGCGATAA-AAGAAGCKTCATACMGCTGAATCTGGAACACTGGACCTATTGTCAAAGGGAGAGGTATCCCTCCTTTCCTGAGGCTTCAGGAGGCACATGGGGAACAACATGTATATTTTATGAAGATCTTATCAAAGGCTGCCAGGGAAACTGGCGTCAGGGCTGTTGCACTCTTTCTTGCGGCATCGGCATGCTGATGACACATATTAACGAAAAAAGGTGC--GGACAGTTGAACACTTTGCACGACATAAGCTTATAAGGCTGTGCTTGGGTACCAGTATGGGAGGATGCGGTGGGGCACTGCAAGGGCCTGGGA
>RTE-12_Crp_Crocodylus_porosus
GCATCCTGAATGTGAACTGGTTTTTTTATCCTTGTTCAATGCGGCATCCTTTTCGTGAACGTCATGATCATCCATGAGGCACAATCATGAGAGCATACCAAAAGCTCCTGAAGCGATAAGAAGAAGCATCATACCGCTGAATCTGGAACACTGGACCTATTGTCAAAGGGAGAGGTATCCCTCCTTTCCCGAGGCTTCAGGAGGCACATGGAGAACAACATGTATATTTTATGAAGATCTTATCGAAGGCTGCCAGGGAAACTGGCGTCAGGGCTGTCGCACTCTTTCTTGCGGCATCGGCATGCCGATGACACATATTAACGAAAAAAGGTGC--GGACAGTTGAACACTTTGCACGACATAAGCTTATAAGGCTGTGCTTGGGTACCAGCGTGGGAGGATGCGGTGGGGCATTGCAAGGGCCCGGGA
>RTE-3_LCh_Latimeria_chalumnae
GCAACCTGAATGTGAACTGGTTTTTTTATCCTCGTTCAATGCGGCATCCTCTTCGTGAATGTCATGATCATCCATGTGGCACAATCATGAGAACATACCAAAAGCTCCTGAAGCAATAAGAAGAAGCACCATACCGCTGAATCTGGAATACTGGACCTATTATCAAAGGGAGAGGTATCCCTCCTTCCCCGAGGCTTTAGGAGGCACACGGAGAACAACATGTATATTTTATGAAGATCTTATCAAAGGCTGCCAGGGAAACTGGCGTCAGGGCTGTCGCACTCTTTATTGCTGCATCGGCATGCCGACGACACATATCAACATAAAAAGGTAC--GGACAGTTGAACACTTTGCACGACATAAGCTTATAAGGCTGTGCTTGGGTACCAGTGTGGGTGGATGCGGTGGGGCACTGCAAGGGCCCGGGA
>RTE-7_CPB_Chrysemys_picta_bellii
GCAACTTGAATGTGAACTGGCTTTTCTATCTTAGTTTAACGCGGCACCCTTCTAGCAA--GTCATGACCATCCATGAGGCACAGACATGAGAACATACCAAAAGCTTCTAAAGCAATTAAAAGAAGCACCATACCGCTGAATCTGGCGCACCGGACTTATCGTCAAAGGGAGAGGCATCCCTCCTTTCCAGAGGCTTCAGAAGGCACACCGAGAACAACATGTATATTTTATGAAAATCATGTCAAAGGCTGCCAAGCAAACTGGCGTCAAGGCTGTGGCACTTTTCTTAGCGGCATTGGCATGCAGATGACACACTTGAACGCAAAAAAGTTC--AAAGAGTAGAATACTTTGCACAACATAGACTTATAAAGCGGTACTTGGGTACCAGCATGGGAGGATGAGGTGGGGCACTGTAAAGGCCCAGGA
>RTE-8_PM_Petromyzon_marinus
GGATCCTGAATGTGAGCTGGGTTTACTATCCTCGTTCAATGCGGTCACCTTCTAAGAAACGTGATGACCATTATAACCAGATTCCAATAAGAACATTCAGCACTCTTTTCAAGCTGTCAAAAAGAGCTAGATTCCGCTGAATCTGGAATGATGGAACTGTTGTCAAAAGGTGAGGAATCTCTTCTTTCCTGAGGCTTTCGGGGGAACTCAGAGAGCAGAGTGTACATTTCTTGAGAATCCTTCTGAGGGCTGCCAACAAAACCGGTGTCAAGGCTGTTGCACTCTTCCTGGCGGCATAAATATGCTGATGACCTGCTTGAATGCAAAAAGATCC--AATGCGTTCCCAGTTTCCCACGACATAAAGTTATAATGCTGTACCTGGACATCAACGTGGGAAGATCAGATGGGTCACCTCCGTGGCTCTTGA
>RTE-7_AMi_Alligator_mississippiensis
GGAAGCTGAACGTGAGCTGGTTTTTTTATCCTCGTTCAATGCGGCCAACGACTAAAGATTGTTATGACCATCCATGAAACACACAGGAAAGAACATACTCAGAGCTATACTCGCCATTGATCAAGGCTCCATCCCGCGGATGCTGGAAAGAGGGACATGTCGTCAAAAGGAGAGGTATCGCTACTACCCTGAGGATTCAGGATCAACATAGAGAGCAAAATGTACATTTCGTTGCAGTCCTAGAAAAGGATGCCACCAATAGCGGAGTCAAGGATGTTGCCCTCTTCTTCTCGGAGTGTACCTGCTGATGACCCACGTCAGCAGAAAATTGTAC--GAGAAGTCCAAAAGTTCATCAAAGCTAAAATTACAAAGCTTGACATGGACACCTGCGTGGCAAGATGCGCTGGGCCATCTCAAAGGCAAGCGA
>RTE-21_Croc_Crocodylidae
GGAAGCTGAATGTGAGCTGGATTTTCTATCCTAGTTTAATGCGGCCAACGTCTAAAGATCATGATGACCATCCAGGAAACACGCAGGAAAGAACATACTTAGAGCTTTACTCGCCATAGAGCAAGGCACCATCCCGCTGATGCTGGAAGGAAGGACATGTCATCAAAGGGAGAGGCATCTCTCCTACCCGGAGGATTCAGGATCAACGTGGAGAACAAAATGTACGTTTTGTCAAGGTCCTGGTAAAGGATGCCCCCAACAGTGGAGTCAGGGTTGTGGCGCTCTTCTTTTCGGCATATACCTGCTGACGACCCATGTCAGCAGAAGATGGTCC--AACACGTGAACAAGTTCTACAAAACTAAGCTTACAAAGCCTGACATGGTCACCTACGTGGCAAGATACGCTGGGCCATCTCAAAGGCAGGAGA
>RTE-3_BF_Branchiostoma_floridae
GGTAGTTGAATGTGAGCTGGCTTTTCTATCCTAGTTTAATGCGGACAAAGACTAAAGCTTGTCATGACCATATACAGTGCCAACTGGAGAGAACATACCTGGACATTTACTCGCCATTGATCAAAGCGCCATCCCGCTGATGCTGGAAAGAGGTCAATGTAGTCAAAGGGAGAGGCATCTCTGCTACCCGGAGGCTTCCGGGTCCACACTGAGAACAGCATATACATTTTATCCAACTGCTGAGGAAGGTTGCCCCCACATCAGGTGTCAAGGGTGTGGCCCTTTTCTTTTCGGTGTCCACCTGCCGACGACACATGTCAGCAGAAAATAGTCA--TCGGAACAGATCACTTCAAGCCACCTAAACTTACCGTTCTTGACCTGGACATCTTCGTGGAGGGATACGCTGGGACACGTTAGAGGCAGCAGA
>RTE-12_LCh_Latimeria_chalumnae
GCTGGATGAATGTGAACTGGATTTTTTATTATTGTTTAATGCGGCACTCTCCTGCCAAATGTTATGATCATGTACAAGGCACCATCATGACGACATTTAGTGGAGTTCTGAAGCCATCAATCCAAGCTCCATACCGCTGATGCTGGTGTCAAGGACTTCTTGTCCAAAGGGGAGGGATCCCTGCTTTCCTGAGGTTTTCGGAGGCACATGGAGAGCAACATTTTTGCTTTGTGCAAATCCTAAAGAAGGCTGTCAGATAAAATGGCGTCAAGGGTGTGGCTCTCCTTTTTGCGGTGTTATGATGCTGATGACTCATATCAGCAGAAGAAGGTGC--GATCAGTTGAGAAGTTCACACGAAGTAAGCTTACAAGGCCGTACCTGGACATTTGCGTGGCAGGATGAGATGGGACACCTGAAGGCTCAAATC
>RTE-1_DR_Danio_rerio
GGATGCTGAATGTGAACTGCTTTTTTTATTCTGGTTCAATGCGGCCAACGCCTAAGCCTCATCTTGACCATGCAACGCACGCGGGGAACAGAACATACTCCGACCT------GCTATCGAGCCTCGCCCCATTCCCCAGATGTTGGAAAGAAGGATATGTCATCAAAGGGTGAGGCATCCCTTCTACCCGGAGGTTTTCGGGTCAACGTAGAGAACAGCATATACATTTTATTAAAATCCTCCCCAAGGCTGCCACCAAAAGTGGCGTCAAGGCTGTTGCCCTTTTCTTTGCGGAATCTACCTGCTGACGACACACATCAGTAAAAAAATGTCT--GATTAGTCCACCAGTTCACATAGGCTAAGATTACAATGCTTGACATGGACACCTAAGTGGCAGGATGCGCTGGGCCATGTTAAAGGCAGCAGA
>RTE-12_AMi_Alligator_mississippiensis
GGAAGTTGAATGTGAACTGGCTTTTCTATGCTCGTTCAACGCGG---ATGTTTAAACCTGATTATGATCAGCTATCAAACACCCTA----GAACAT---------------AGCCATTGAGCTTGGCCCCATACCGCTGATGTTGGAGAGAAGGACATGTAGTCAAAAGGTGAGGTATCCTTACTACCCTGAGGTTTCAGGATCCACACGGAGAACAAAGTGTACATTTTGTCCGAATCCTGAAGAAGGCTGCCTCCTAAAGTGGTGTCAGGGCTGTAGCTCTTTTCTTCGCGGAGTATACCTGCCGATGAGTCATTTTAGCAGAAGATAGTCA--GATGAGTTGAAAAATTCAAGAGTGCTAAGATTACAGCGCTTGACGTGGACATCTTCGTGGCATGATCCGTTGGGACATGTTGTTGGCTTCGGA
>RTE-4_NV_Nematostella_vectensis
GGGAGTTGAATGTGAACTGGTTTTTCTATCCTCGTTTAACGCGGGCAACGCCTAAGCTTAATTATGACCACCTATGAGGCACACT-----GAACAT---------------AGCCATCAATCTTCGCCCCATCCCGCAGATGCTGGGAGCTGGGATTTCTTACCAAAGGGGGAGGCATCACTTTTACCCTGAGGCTTCCGGCTCAACGTTGAGAACAGCATCTTTGTTTTATTCACATCCTACCTTTGGCTGCCTCCGAAATCGGCGTCAAGGATGTGGCACTCTTCTTCTCGGCATCCTTCTGCTGACGACACACATCAGCAGAAGAAAGTGA--GACTTGTTCCTCAGTTTAAAGAAACTAAGATTATCGCGCCTGTCTTGGACATATGCGTGGTCGGATGAGGTGGGCCACGTCAAGGGCCGAGGA
>RTE-5_Hmel_Heliconius_melpomene
GCAACGTGAACGTGAGCTGGTTTTTTTATCTTGGTTTAATGCGGGTTTGATCTCCTGAACGTTATGATCATCTATAGATGATACAAATCAGAACATTTTATGATGTTCTGAAGCGCTCAGAAGAAGCACCTTGCCTCTGAATATGGGAGTGTGGACTGGTCTGCAAAAGGAGAGGTATCTCTTCTTCCCAGAGGCTTCCGGAGGTACGTTGAGAACAATATGTACATTTTATGATTGTCCTTGAGAAGGTTGCCAGCAAAAGTGGTGTCAAGGCTGTGGCTCTATACTTTGCAGAATCGAGATGCCGATGACCGATTTAAGCGTAAGAAAGTTT--GGCACGTCTCAAACTTCACACGACCTAAAATTACAAATCAATACGTGGTGACCTTAATGGCAGGATAAGATGGGTCACGTTAAAGGCATGTCT
>RTE-8_Crp_Crocodylus_porosus
-----------------------------------------------------ACTGAATAT-ATGACCATGTGCCACATACAGGCACCAAGA-ATTCCAGCATCTGCTCAGGTGGTGGCAAAGAACACCATCCCGCTGAATTTGGGATACAGGACTTA------AAAGGGGAGG-ATCTCTGCTTTCCAGAGGGTTCTGACTACATGTAGGGAGCAAAATCTACGTTTTATGAGAACCGT-----ATACTGCCAAGAAAAGTGGCGTCAAGGATATAGGGCTGTTCTATGCGGCATTGGGATGCTGATGACCCACTTCAGTGGAAA---------GAAACGTTCAT--GTTCATGTGGGATAAATTTACAGWGATGT---------------------------------------------------
>RTE-16_BF_Branchiostoma_floridae
GCAACTTGAACGTGAACTGCCCTTTCTTTTCTTGCTTAATGCGGCAAGAGACTAAGTCATATCCTGGCTGCACAAC-CGCGCTGCCCGCAGAGCATTCGAGAACCTGCTCAAGCCATACAAAGCCGCTGCATCACCCTGA-TCTGGAGCAGCGGACTGGTCCTTCAAGGGTCAGGAATCCCTACTAGAGAAAGGCTTCACGCTCGACGTTGAGAATTTCGTCTTCGCTACGTGAAGATCCTCAAGACGGTGTCCAGCAAAAGTGGTGTCAGGGTTGTAGCACCAGCCATTGA-----------GCGGATGACTGAAGTCAGCGAAAGAAGGTCC--TCTAAGCTGACAAGTTCTAGCAAGATAAGATTACAACAGCCTACTTGGACATACTAATGGCATGATACGACTGGTCACAT-----ACAGCTGC
>RTE-5_LVa_Litopenaeus_vannamei
GGGGCATGAA---ATGCTACGCTTTCTATCCTTGTTCAATGCGGACTGATGCTGCAGAATGTTATAATCATCTTTAGTGCCAACCCACGAGAACATTCAAAAGTGTCCTAAAGCTGTGAAAACACGCACCATT-------ATCTGGGAAGTAGGGCTTCTTGTGCAAGGGAGAGGGATCACTTTTCCCTGAAGGATTTCGGGGTGGGCACAG--------TCCACTKTTTGTGAAGATTCT-GCAAAGGGTGCAGACAAGAATGGAGTCAGGGCTGTTGCCCTCCTGTTTGCGGAGTATACATACTGATGACACACTTCAGCGAAAAAAAGCCCA-AATACGTGGATAATTTCT--------AAGATTACAGAGCTATACATGGACACCAACGTGTCAGGATGAGATGGGACACGTCAAAGGCCTGTGA
>RTE1_ZM_Zea_mays
GGAGTGGGGACGTCAGTTGGTTCGCTTGTTTCGGAGGGATAAACATCCGAAGTTCCGAGCGTCAGGA-----------------------AGGTATTTGACAATCTTTTCAAGCTTTAAAAAAGGGCGATATCCCATAGAATTTTTCGATCAAGAGTGGTAGTACAAGGGAGAGGGATAGCTCATTCACCATGGATTCATGGTCAACATGGAGAGCAGAATGCACATTTTATGTGGGCATTGGATAAAAAGTCCAACAAAATAGGACTCAAGGTTCTGAGCCTAGTGATAGA-----------GCTGACGAATGA-------GTCAGATAGAGT--GA---GATGTAAGCTTGGTGCGACAAGAAAGTACAGGACAACTGTTGGCCGCGTTGGAGATTGGATGAGATGGGGCATGTGGAGGA-GTGCTT
>RTE-15_SP_Strongylocentrotus_purpuratus
-----------------------TTCTATGCAGGTGGAATGCGGCTTGAGGCTAAACCACATCATGGCCATGACAGAAACGGAAAAATAAGAGTATGTTCCGAATTGTATACGCAGTAAAAAGAATCGGCATTTCTCGGAATCTGGCAGACAGCCTTGGTCATCAAAGGGCAAACCATGCCTGATTCAAAGAGGTTTCAGGGAGCACACTGACAACACCATCTACCATTCGTGGCAACCATGAGGCTAACATAACGCCAAATCGGAGTCAAGGATGTCTCCCTCTTTTTAGAACAGTCAGCAT---GTCAA------TCAGTAAAAGA--------GGCAAGTCCGTAGCTTTAAAAAACATAAGATATGCGCTCCCTACGTGGACAGATGAGTATAGAGATGAAGTGGGGCACGTGGAAG--------
>RTE-5_BF_Branchiostoma_floridae
----------------------------------------------------------------------------------------------------------------GCAATTCGAAACCTCGCCATCCCGGAGAATTTGGGAGAAGAGAGTGGTCATTCAAAGGAAAACCATGCTTAATTCACAGAGGCTTTAGGGAGCACACTGAGACCACCATACGGCATTCATGAAGGTCATGAGAGAGATGATCAC----GTTGGTGTCAAGGATGTCTCCCTTTTCCTAGA-----------GCTGATGACCGGATTTAGCCTAAAAAAGGTATGGGTGAGTGGACTTTTTCAAAGAACATAAGATTACAGAACACTAGCTGGACAGATGAATACCTGCATGAACTGGGCCACATGCTGGGCAGAGGA
>RTE-18_Hmel_Heliconius_melpomene
GCTTTTTGAATGTGAAATGGGCTTTCTATCATGGCTGAACGCGGAGAACGTTTAGAGAACCTTGCGACCAATACAGAAGCATTCTGGAAAGAGCATTTTCGGAAGTCTTCGGGCTATTC-AAGGTGCACCATAACGCAGAATCTGGGATTCTGGACTGGTCATAAAAAGGTGAGGAATCTCTACTTTCGCAAGGCTTCCGGTTCGTGATAGAGAATGGCATATACCTTTTGTGTCCCGCCTGATCACGGTGTCCGCCAAAGCCGGTGTCAAGGTTGTCTCACTTGCATTGGA-----------GCTGATGAGCCATATTAACGAAAAAAAGGGATGACAGAGTTCACAACTTCACGTAAATTAAACTTTTGGCTCTAAACGTGGAATAAATCGTGGCCCGAGGAACTGGGGCACACGAGACGCTCAAGA
>RTE-19_BF_Branchiostoma_floridae
----------------------------------------GC-----------------------GACCAACAGTGAAACCTAGAGGGGA-AACATTTGAAGAAGTGCTCAAGCAATAA-AAGAAGCCCCATTCAGCAGAATCTGGAAACACGGACTGGTCGTCAAAGGGAGTGGTATCACTTTTTAAGGGAGGATTCCGGCGGCTGTCGGAGAATGGAATGCTAATTTCATGAAGATTCTGAGGGCGGTATCCACACAATCTGGTGTCAGGGGTGTTTCGCTCACTATTGA-----------GCCGATGACATCCATTAACAGAAGAAAGTTATGGGAGAGTAGGGGTCTTCAAAACAATAAAAATTACAATAGTAAAGTTGGAGACAACAATGGCCTAATAAAATGGGCCATGTGAGGAGCACAGGA
>RTE-2_BF_Branchiostoma_floridae
GGAACTTGAATGTGGAGTGCAATTTCTATGCTCGTTCAATGCGGACTACGTCTAAGCCATATTCTGATCATGAAAGCTGCGAAGCAATAAGAATATGTCGGGAGCTGTACAAGCCATTA-AAACATCACCGTTCCGCAGAGTCTTCAAAACTGTCCTGGTTATTCAAAGGCAAACCATGCTTGATTGGCAGAGGTTTCAGGATCCTGGCTGAGAACTAGGTATACCATTCGTG-------GCAGTGACCGCTCAGAATTAGTGGGAGTCAGGGCTGTGTCGCTATTCCTAGA-----------GCAGATGAATGGCTTGAGCACAAGATGTGCCTAGTACAGTCGGGGAGTTCAAAAAATATAAAATCTACGCTCTCTACATGGACAGATGAATGGA----TTCAGTGGGACATGCGATAAGCAGATGA
>RTE_BOV_B_AC_1_Anolis_carolinensis
GGAACCTGAATGTGAGATGCCTTTTCTATTACAGTGGAATGCGGACGTAGGCTCAACCACATCCTGACCAAGGAGGCAGCGAATAGGAAGGAATAACAGAAGATCTGTATA-GCCTTAAGCAACA-CAGCATCCCGCTGAATATGGAAAACACGATTGGACATCCAAGGGAAAACAGTCACTTATTGCCAGAGGGTTCAGGAGGAACAGAGAGAGTTTCATCTACTTTTTATGCATGTCCTTGGTGGGGGATCCAAGTCAAAAGGAGTCAGGGCTGTATCGCTGTACGCAGA-----------GCAGATGA------TAAACAGAAAAAAATCATGGGAGAGTGACAGACTTTAAGAGACATAAGGTGTCAAAGCCATAGCTGGACAACTCTGTGGACCGCTGAAGTAGGCCACATGATGGACGGCCGA
>BovB_Ac_Anolis_carolinensis
AGAACCTGAATGTGAAATGCCTTTTCTATTACAGTGGAATGCGGACGTAGGCTCAACCACATACTAATCAAGGAGGCAGCGAATAGGAAGGAATAACAGAAGATCTGTATA-GCCTTAAGCAACA-CAGCATCCCGCTGAATATGGAAAACACGACTGGACATCCAAGGAAAAACAGTCACTTATTGCCAGAGGGTTCAGGAGGAACAGAGAGAGTTTCATCTACTTTTTATGCATGTTCTTGGTGGGGGATCCAAGTCAAAAGGAGTCAGGGCTCTTTCACTGTACGCAGA-----------GCAGACGA------TAAACAGAAAAAGACCATGGAAGAGTGACAGACTTTAAAAGACATAAGGTGTCAAAGCAATAGCTGGACAACTCTGTGGACCGCTGAAGTAGGCCACATGATGGACGGCCGA
>RTE-11_SP_Strongylocentrotus_purpuratus
-----------------------ATCCT--------------------------------------------------------------------------------------------AAACTGAGAAATCACGGAGAATATGGCGGGAAGGACTGGTAACACAAACAAATGGTATGCCTGCTTGTCCGAGGATTCCGGTTCCACATGGAGAAAGAAACCTATGCTTCATGAAAGCAATGAACTTGGATATCATCAAAGTTGGGGTCAAGGATGTGTCCCTCTTACTCGA-----------GCTGATGACTGACATAAACCCAAAAAAGTACAAGGAGAGTAGATAAGTTCAAAAGATATAAGGTTACAAAGTCCTACATGGACAGATGGCAGATTTGATGAGATAGGACATATGACAG--------
>RTE-13_CPB_Chrysemys_picta_bellii
GTTTTTTGAACGTGTCACGCCATTTCTATCATGGCTGAATGCGGAGAAAGGCTTGTGAATATCATGACCA--GCAGTGAACTGCTCGTGGGAGCATTCAAAGAATTGCTGAAGCCATCAAAAAAAGCTCCTTGAAGCAGAGTCTGGGAAAGGGGAGTGGTAGTGAAAAGGAACGGTATCACTTTTTCAGAAAGGTTTTCGGTGGATGACAGAGAATGGCATCTACATTTCATGCGCATTCTGCGGGCGGAATCC-TTTCCACAGGAGTCAGGGGTGTGTCTGTTGCCATCGA-----------GCAGATGACACATATCAACATAAGAATATCATGGATAGGTAGAAACATTCACAAAATACAACTCTATCAGAGCTGTGCTGGGGATACAACTGG-----GGAGATGGGTCATGTGCGAAGCCAGAAA
>RTE-24_LMi_Locusta_migratoria
GGAACTCAAACATCTAATGCCCTTTCCTTCATGGCTAAATGCGGAGAACAGCTAGGGAACATTATGATCATTGTTACAGAACTGTCAAGGAACCATTCAACTCGCTGTTGAAGCTCTGAGCGAAATCTCCCTAAGTCAGAATCTGGACAAACAGACTGGTCATTCAAAGGAGAGGTATCCCTACTTAGAAGAGGCTTCAGGAAGTACATAGAGAACATGGTAGTGATTTCTTGAAATGCCTGGAAGAAAAGTCC-CAATTAGGGGAGTCAGGGAAGTATCACTTGTAATGGA-----------GCAGATGAGAGAAATCAGCCCAAGATTGAGATGGAACA-----CCACTTTCAAAAAAGTAAGTTTATAACACTTAACATGTACAAATGAGAGGAGAGA---AGTGGGCCATGTGATAGTATCAAGA
>RTE-36_LMi_Locusta_migratoria
GGGTCMCCAATGTACKATGGTATTTCTGACGGTGTTGAATGGGGAGAGAATATTCTGAGCACMTTAATAA---TGGAAAG------AAGGGACTATTCCAGAAGTTGCTGAAGCATTAGGAAAAAGCGGTGTGCCGTAGAATATATGAAGAAGATATGGTGGTACAAAGGAGAGGAATAGCTAAC----GGAGGGTTCATGAGGAACATGGAGAGCGACATACACCTTTTATGAGAAGCCTGAGAGCGGTGTCCAGAAAAGTTGGACTCAAGGGTCTAAGTCTAGTGATGGA-----------GCAGATGAAGGAGATTAGCAGAAGAAATACCTGGAGTT-------AATTCAAAAAGAATAAAGGTTTAATCGGTGATCTGGCCAGATGCGAGGATGGA---AATGGGGCACGTGATGG--------
>RTE-1B_DAn_Drosophila_ananassae
GGACAATGAATGTGAGATGGAATTTCTATCATGGTTCAACGCGGCGACAGGCTAAGGAATCTGTGGACCATGAGGAGCACACGCCAACAACAACATTCTTAGAAATCAGCCAGCAATCAGAAGAAGCAGCTTACCGCAGAATATGGGAGAACGTCCTGGTCGTAAAAAGGAGAGGAATCCCTGCTTACGCGAGGCTTTAGGAAGCTGGTAGAGAATGGCGTGTACCTTTCATGCGGGCGCTTGCAAGGGAGTCCACTCAAACTGGCGTCAAGGATGTGTCAC----------GAAGTGTGCAGGCGGACGACTCATATTAATCAAAAAAAGCGA--GGGAAGTCGACAGCTTCGCAGCAGATAAGCTTTCAATGCGTGACCTGGCTTCAATAATGGCCAAAGGAAATGGGTCATGCCGCGAGCGCAGAA
>RTE-1C_DAn_Drosophila_ananassae
GGACAATGAACGTGAAATGGAATTTCTATCATGGTTCAACGCGGTGATAGACTAAGGAACATCTGGACCATGAGAAGCACACGCAAACAACAACATTCATGGAGATCAGCTGGCAATCAGAAGAAGCGGCATATCGCCGAATATGGGAAAGTGTCCTGGTCGTCAAAAGGAGAGGAATCCCTGTTTGCGAGAGGATTCAGGGAGTTGGTAGAGAATGGCGTGTATCTTTCATGCGAGCACTTGCAAGGGAGTCCAGTGAAACTGGAGTCAAGGATGTATCAC----------GAAGTATGCAGGCGGATGACTCATATCAACCAAAAAAGGCGA--GGAAAGTCGACAGTTTTACAGCAAATAAGCTTTCAACTCGTGACGTGGCTTCAATAATGGCCTACGGAAGTGGGCCACGCCGCGAGCACCAAA
>RTE-1_DBp_Drosophila_bipectinata
GGACAATGAACGTGAAATGGGATTTCTATCATGGTTCAATGCGGTGACAGGCTAAGGAACATCTGGACCATGAGGAGCACACACGAACAACAGCATTTATGGAGATCAGCTGGCAATCAGAAACGGCGGCATACCGCCGAATATGGGAAAGTGTCCTGGTCATTAAAAGGAGAGGCATCCCTGTTTACGAGAGGTTTCAGGGAGCTGGTAGAGAATGGCGTGTACCTTTCATGAGGGCACTTGCAAGGGAGTCCAGTGAAACAGGCGTCAAGGATGTATCAC----------GAAGTATGCATGCGGATGACTCACATCAACCAAAAAAAGCTA--GATAAGTCGACAGCTTCACAGCAGATAAGCTTTCAACTCGTGACGTGGCTTCAATAATGGCCAGAGGAAATGGGCCACGCCTAGAGCGGCAAA
>RTE-3_DF_Drosophila_ficusphila
GGACAATGAACGTGAGATGGGATTTCTATCATGGTTCAACGCGGAGATAGGCTAAGGAATATCTGGACCATGAGGAACACATGCCAACAACGACATTCATGGAAATTAGCTAGCGATCAGAAGAGGCAGCATACCGCCGAATATGGGATAACGGCCTGGTTATCAAAAGGAGAGGAATCCTTACTTTCGGGAGGATTTAGGGAGCTGGTAGAGAATGGCGTGTACCTTTCATGCGGGCACTTGCAAGGGAGTCCAACAAAATTGGCGTCAAGGTTGTATCGC----------GAAGTGAGCAAGCAGACGACTCATATCAATCCAAAAAAGCAA--GGCAAGTCGATAGCTTTGACGCAGTTAAACTTTCAATGCGTGACGTGGCTTCAACAATGGCCTGCGGAACTGGGCCACGCCAGGAGCGCCGAA
>RTE-1_DAn_Drosophila_ananassae
GGACAATGAACGTGAGATGGGATTTCTATCATGGTTCAATGCGGAGACAGGCTAGGGAACCTGTGGACCATGAGAAGTACATACAAACAACAACATTCATGGAGATCAGCTGGCAATCAGAAGAGGCGGCATATCGCCGAATATGGGAAAGTGGCTTGGTCGTTAAAGGGAGAGGGATCCCTGTTTTCGAGAGGTTTTAGGGAGCTGGTAGAGAATGGCGTATACCTTTCATGCGTGCACTTGCAAGGGAGTCCAATCAAACTGGCGTCAAGGCTGTATCAC----------GAAGTAAGCATGCCGACGACACACATCAACCAAAGAAGGCGA--GGTAAGTCGACCACTTTACAGCAAATAAGCTTTCAATGCGTGACGTGGCTTTAACAATGGCCCAAGGAAATGGGTCACGCCAAGAGCACCAAA
>RTE-12_SP_Strongylocentrotus_purpuratus
---------------------------------G-----------------------------------------------------------------------------------------------------------------------------TGATAAAAGGGGGACCCATGCCTCCTAACCAAGGGCTTCAGTCTCAACATGGAGAGTTCAATATGCGTTTCGTGAAGGCACTTCAAGAGGAATAACAATGCAAGGGAGTCAGGGAGAGCTCACCTTGCCTAGAGGAATCAACATGCAGACGACTCACATGAACAGAAGAAAGTCATGGGTACGTAGAGGAGTATA--------AAAAATATAACCAGTGACATGGACACACAACTACAAAGAGGAATTGGGCCACATGCGAGGCGCTGAA
>RTE-4_LCh_Latimeria_chalumnae
GCTACGTCAATTGGAACTGGGTTTTCTATTATGGTTTAACGCGGTGACCGTCTAAAGCTTATTTTGATCATTATGGAAAGGTAAGAAAAAGAATTTATGCCGATCTTTACAAGCCATCAAAAGAGGCACCGTATCATCGATGCATCAAGCAAAAGTTGGTCATACAAAGGGGACCAATGCCTTTTAACCAAGGGATTTAGACAGTACATGGAGAGTATGATATGCTTTTCATACAGATGCTTTGAGGGGGAATGAGGAGAAGAGGAGTCAAGGTGATTTCTCCAATATTGGAGGGAT------GCTGACGACATCAATGAACCCAAAAAAGTGATGAATTTGTCATGGAATATACACAATGCAAAAGTTTGACCAATGACCTGGCGGAGAAGCCGAAGGGAGGCAGTGGGCCACATGATGGGCTCAAGA
>RTE-13_AMi_Alligator_mississippiensis
GGATGCTGAATGTGAGCTGGACTTTCTATACTGGTTCAGTGCGGAGAATTACTATGCCATGTCATGATCACTGTCGATGAATACTAATAAGAACATTTGCGACCCTCCTCAAGCACTTATGCAAAGCAGCATCCCGCTGAA--------ACGAATTTCATCGTAAAAAGGAGAGGCATCGCTCCTTCCCTGAGGTTTTCGGCAGCACGCCGAGAACAACATGTACATTTTGTGTGCCTTCTTGCAAAGGCTGCCAGACAACATGGGGTCAGGGCTGTTGCCCTGTTCTTGGCACTACCACTACGCCGATGACCCTTTTTAATAGAAAAAAGTCCTGAGAAAGTCAAGTCCTTTTCTATGGACAAAGTTACAGAGCTGTACCTGCCCAACAACGTGGTCTGATGACCTGAGCCACGTCAAGGGCCCATGA
>RTE1_ET_Echinops_telfairi
-GAACTCGAATGTGGAA------TTCTATTATTGTGGAATGCGGAGATCGCATCAACAA------GACCATTCATGAAGAAAACTGAAAGGAATAAC---------------GCACTGAAGCCAAGCTCCATACCATTGAATTTGGAAGACAGGACTGGTTGTACAAAGGTGAACAATCATTGATTGCCAGAGGATTCAGGTGGAACAGGGAGAATACCATTTACTTTTTATGATAACCTTGAGAAGGGAATCCAGAACAAAAGGTGTCAGGGTTGTCTCACTGTATGCTGAGGCATCAGGATGCAGATGACTGAAATCAACAGAAGAAAATCCT-GGAGAGTCAAGGATTTCG---------------------------------------------------------------------------
>RTE1_LA_Loxodonta_africana
GGAACCTGAATGTGGAACGCATTTTTTATTACTGTGGAATGTGGAGATCGAATCAACAA------GACCATACATGAAGAAAGCTGAAAGGAATAACAG-------------GCTCTGAAGCGAAGCTCCATATCATTGAATATGGAAGACAGGACTGGTTATGCAAAGGTGAACAATCATTAATTGCCAGAGGTTTCAGGTGGAACAGGGAGAATACCATTTACCTTTTATGATAACACTGTGAAGGGAATCCAGAACAAAAGGTGTCAGGGTTGTTTCACTGTATGCTGAGGCATCAGGATGCAGATGACTGAAATCAACAGAAAAAAATCCT-AGAGAGTCAAGGATTTCAAAAGATGTAAGGT-CCCAAGCCATAGCTGGACAATTGTGTGGACTGCTTACATAGGACATGTCAGTGGCTCAGGA
>BovB_La_Loxodonta_africana
GGAACCTGAATGTGGAACGCATTTTTTATTACTGTGGAATGCGGAGATCAAATCAACAA------GACCATACATGAAGAAAGCTGAAAGGAATAACAG-------------GCACTGAAGCGAAGCTCCATATCATTGAATATGGAAGACAG-ACTGGTTATGCAAAGGTGAACAATCATTAATTGCCAGAGGATTCAGATGGAACAGGGAAAATACCATTTACCTTTTATGATAACACTGCGAAGGGAATCCAGAACAAAAGGTGTCAGGGTTGTTTCACTGTATGCTGAGGCATCAGGATGCAGATGACTGAAATCAACAGAAAAAAATCCT-GGAGAGTCAAGGATTTCAAAAGACGTAAGGT-CCCAAGCCATAGCTGGACAATTGTGTGGACTCCGTACATAGGACATGTCAGTGGCACAGGA
>RTE1_Pca_Procavia_capensis
GGGACATGAATGTGGAACGCGTTTTTTATTACTGTGGAATGCGGAGATCGCATCAACAA------GATCATCCATGAAGAAAGCTGAAAGGAATAACAG-------------GCATTGAAGCGAAGCTCCATATCACTGAATTTGGAGGACAGGACTGGTTATGCAAAGGTGAACAATCGTTGATTGCCAGAGGGTTCAGGTGGAACAGGGAGAATACCATTTACTTTTCATGCTAACGTTGCGGAGGGAATCCAGAACAAAAGGCGTCAGGGTTGTTTCACTGTATGCCGAGGCATCAGGATGCAGACGACTGGAATCAACGGAAAAAAATCCT-GGAGAGTCAAGGATTTCAAAGGATGTAAAAC-CCCAAGCCATAGCTGGACAATTGTGTGGACCGCTTACATAGGACATGTCAGTGGCGCAAGA
>BovB_Pc_Procavia_capensis
GGAACATGAATGTGGAATGCATTTTTTATTACTGTGGAATGCGGAGATTGCATCAACAA------GATCATCCATGAAGAAAGCTGAAAGGAATAACAG-------------GCATTGAAGCAAAGCTCCATATCATTGAATTTGGAGGACAGGACTGGTTATGCAAAGGTGAACAATCATTAATTGCCAGAGGATTCAGGTGGAACAGGGAGAATACCATTTACTTTTCATGCTAACATTGTGGAGGGAATCCAGAACAAAAGGTGTCAGGGTTGTTTCACTGTATGCCAAGGCATCAGGATGCAGATGACTGGAATCAACAGAAAAAAATCCT-GGAGAGTCAAGGATTTCAAAAGATGTAAAGT-CCCAAGCCATAGCTGGACAATTGTGTGGACTGCTTACATAGGACATGTCAGTGGCACAAGA
>BovB_Et_Christinus
GGAACTTGAATGTGGAATACATTTTCCATTATTGTGGAATGAGGAGATCACAT-AACAA------GACCATTCAAGAAGAAAACGGAAAGGAATAGT---------------GCACTGAATCCAACCTCAATGCCATTGAATTTGGAAGACAGAACTGGTGGTGCAAAGATGAACAATCCTT-ATTGCCAAAAGATTCAGGTGAAACAAGGAGAACACCATTTACTTTTCACAAGAACACTCAAAAGGGAATCCACAACAAAAGGTGGCAGGGTTGTATCACAATAGGCAGAGACATCAGGATGCAGACGACTGAAATCAATACAAGAAAAGCCT-GGAGAGTCAAGAATTTTG---GATCTAAGGT-CCCACGCCAT---------------------------------------------------
>RTE-2B_PPo_Papilio_polytes
----------------------------------------------------------------------------------------------------------------GCTATACTAAAAAGCACCATTCAGGCGAATCTTGACACATGGACTGGTTTGCCAAAGGTGAGGGATCCCTCCTT------GGATTCCGGATTCACATCGAGAGTTCAACTCATCATTTATCCAGGCTATGGCAGAGGGATCCAACAAAGATGGCCT------CATATSATTTGCTCTTGAGGTAACATATTGCAGATGAGCAGGATCAACACAAGAAGTATCT-AGTAGGTCGAAAATTTTGAAAATACTAAAAT-ATWAGACACTTGTTGGGTAG-----TATGGAGCTACGCTGGGACATGTGCAAGGCCCAAGA
>RTE_Ele2_Aedes_aegypti
GGTACCTGAATGTGAACTGGTTTTTCTATTATCGGCGAACGCGGCCTACGACTAAGGAATATTCTGATCATGAGTGAAACAGGCGCAAAAGAGCATTCG-----------AAGCGATTAAAAGAAGCTGCCTCCCGCCGAATATGGGAGGAAGAGCTGGTTTGCCAAAGGGCAGGAATCACTCCTT------GGTTTTCGGATCGACTCGGAGAGTACAACTCATCATTCATGGAAATAATGATGGAGGCTTCCGACGAAGACGGATTCAGGGCGATTTCAATAGCGTTAGAGGCACTATTATGCGGACGAGGATTGTCAATCGAAGAAGT-----GGTGAGTTGAAGAATTTGCGCAGCTTAAACT-ACAAGACTCTTCTTGGACAA-----CTCGGCGGTGCGGTGGGGCATGTGCTTTGCCCAGGA
>RTE_Ele2B_AAe_Aedes_aegypti
GGTACCTGAATGTGAATTGGATTTTTTATTATCGGCCAACGCGGCCTAAGGCTAAAGAACGTTTTGATCATGAGCACAGCAGGCGCAAAAGAACATTCG-----------AGGCGATTAAAAGAAGCTGCCTCCCGCCGAATATGGGAGGAAGAGCTGGTCTGCCAAGGGCCAGGAATCGCTCCTT------GGTTTTCGGATCAACACGGAGAATACAACACATCATTCATGCAGATAATGGTAGAGGTTTCCGGCGAAGATGGATTCAAGGAGATTTCGATTGCTCTCGAGGTACCATCGTGCGGACGAGAATTGTCAACGCAAAAAGT-----GGTGAGTGGAAGAATTTGCGTAGCCTAAATT-ATAAGACTCTTCCTGGACAG-----CTCGGCGGTGCGTTGGGTCACGTGCTTTGCTCAGGA
>RTE_Ele2C_AAe_Aedes_aegypti
GGTACCTGAACGTGAATTGGTTTTTTTATCATCGGCTAATGCGGCCTACGTTTAAGGAATGTTCTGACCATGAGCACAGTAGGCGCAAGAGAGTATTTG-----------AGGCTATCAAAAGAAGCTGCCTCCCGCCGAATATGGGAGGAAGAGTTGGTTTCCCAAAGGGCAGGGATCACTCCTT------GGTTTTCGGATCAACACGGAGAGTACAACTCATCATTTGTGCAAATTATGTCCGAGGCTTCCGGCGAAGATGGATTCAGGGTGATTTCTATAGCGCTCGAGGTACCATTATGCGGACGAGGATTGTCAACCAAAAAAGT-----GGTGAGTGGAAGAATTTGCGTAGCCTAAACT-ACAAGACACTTCATGGACAA-----CTCGGCGGTGCGTTGGGTCACGTGCTTTGCCCAGGA
>RTE_Ele5_Aedes_aegypti
GGATCTTGAACGTGAACTGGCTTTTCTATCATTGGCAAATGCGGCCTGCGGCTAAGAAACGTGCTGATCATGACAACAACACGCACAAGAGAGCATTCC-----------AGGCTATCAGAAGAAGCTGCATCCCGTCGAGTATGGGAGGACGGGCTGGTCCGCCAAAGGGCAGGAATCCCTGCTT------GGTTTTCGGTTCGACACGGAGAGTATAACTCACCATTTATGCAGATAATGTCTGAGGTTTCCGGCGAAGACGGATTCAGGGAGATTTCGATTGCACTTGAGGCACTATTATGCGGACGAGAATCGTCAATCCAAGAAGT-----GGGGAGTTGAAGAATTTGCGCAGCTTAAATT-ATAAAACATTGCGTGGACAG-----CTCGGTGGTTCAGTGGGTCACTTGCTGTGCCCAAGA
>RTE-6_BM_Bombyx_mori
----------------------------------------------------------------------------------------------------------------GCAATAAAAAGAAGCCACATTCCATTGAATATGGCAGTCTGGACTGGTCGTCCAAAGGCTCCTCATCGTTGATTTGCTCCGGCTTTGTAAGGTACCGAGAGAATTCAACGTACTTTTTGTGGAAACTCTTTTGGCGGTACCCCAAACAGCAGGAGTCAAGGGTGTATCACTAATATATACGGAATAACTATGCAGACGACGTCAGTTAACACAAAAGTG----------GTACAGTCATACACGAAATATAAAAT-TAAGAGCGCTACCTGGACAAATGTGTCGTGGACTCACTTTGGGCATGTGACCGGCCGCGGT
>RTE-9_PPo_Papilio_polytes
GGGACTTGAATATGAGTTGGCTTTTCTCTCATGGTTTAACTCGGAGAACGTCTAACCAACATCATGATCATCAGTTCCGCATGCAGATAAAGTTATGTC-----------AGGCAATAAAAAAAAGCCATATTCCATTGAATCTGGAAAACTGGAATGGTCGTTCAAGGGTTCCTCATCCCTTATTGGCACCGGCTTTGTAAGGCACAGGGAGAGTTTAACTTACATTTTGTGAAAACCCTGTTAGAGGCGCCCTAAACAGCAGGCGTCAAGGATGTATCTC--ACCTACACGGAGTCATAATGCGGATGACGACCATCAACGCAAGAAGA----------GTAAATTCTTATGCGTGACATAAAAC-TAAGATCACTACATGGACAGATGTGCCTTGGACTCACTTTGGTCACGTGACCGGCAGCGTA
>RTE-71_LMi_Locusta_migratoria
GGCTGCTGAATTTAAAATGGGTTTTCTATTATGGTTCGATGCGGGCAAACGTTAGACGACATTACGATCG----------AAAAGGGGGAGAACATTTGCGGAGGTTTTTAAGCA-----AAGAAATGACACTGAGATGAATATGGAAAGAGGGACTGGTAGTCAAAAGGGGAGGTATCCTTGCTTTCGAAAGGATTTCGGCAGTTGGTGGAGAATGGCGTCTACCTTTTGTGAAGACCCTAGAGGAAGAATCCTTCAAATCTGGAGTCAGGGGTGTTTCCCTAGTCCTGGA-----------GCAGACGACACAGCTCAACACAAGAAAGAGATGGGGAAGTTGAGTCCTTCCAGAAACATAAGCTTTCAACAGCAAACGTGGAATAAATAGTGGCCGGAGGCGCTGGGGCACACGAGGAGCCAGGAA
>RTE-47_LMi_Locusta_migratoria
GGGACATGAACGTGAAATGCAATATGTATCATGGTGGAACAGGGAGGAATGCTAGGAAACATACTGATCATGTTAAATACAAACGAAGGAGAATAATAAGGGAACTATATGAGCGATAAAAAGAGGCTACATACCGTGGAATCTACGAAACTGGACTTTTGGTTAAAACAAGCACAATGTCTGATTGGGAGAGGCTTTAGAAGGGACAGAGA--------TTTGCGCTTTATGAACATCCTTAAGGAGGTATAACTGGAGAGGGGAGTCAAGGATGTGTCGCTGTATGGAGAAGGAT------GCAGACGACCAAAATCAATAAAAATAAGTGATGAATCGGTGAATCAGTTCAAAGAGGACGAGCTGGTAAAGTGCTACGTGGACAAATGTGTGGACAGACCAACTGGGACACATCCTGGGCTGAAGA
>RTE-7_SP_Strongylocentrotus_purpuratus
GCAGCCTGAATGTGAGACCTGCCGAGAGTTATGGTTTAATGCGGAGAAAAGCTAAGGATTATCTTGATCACCAATGAGATGCAGCACAGGGAACATTCAGCACCCATCTTAAGCGATCAAAAGAAGCAACATAGCGCTGAGCTTTTACACAAGGAGTGGTTACCCAAGGGGGAGCCATCACTGCTTATCGGAGGATTCCGGAGGAACACTGAGAGAGACATCCATTGTTTGTGAAGTGCCTTCTTTCGGAGTGAGAAGAAACAGGCGTCAAGGCTGTTTCCCTCTTCCTAGA-----------GCAGATGAAACTCATCAACCTAAATGAATCA--GGCAAGTAGAAGACTTTGCAAGATATAAGGTTATAATGCCCTACGTGGACAGATGAGCTTCTAGA----------------------------
>RTE-4_PPo_Papilio_polytes
GTCGGGTTATCGT---------------TTCTACTGTCATGGGGACACTTACTCAAGGATGTCGAGATCATGCAGTCGGTGTTAAATTGGGGGCACTCTACGCAACGCAGGAGCCCTGAAAAGAAGCGCCATCACGCAGAGTCATTCTCGAGGGCATGGTACTGTGATAAAGC---ATCACTTCTTCCCGA-GGTTTCCGTCAGTACGTAGAGAGTATAATATGCTTTTTGTGCAGTCACTCCAGAGGACTAC------GCGCGGTGTCAGGGTGATCTCCC---------CATATTAGTAGTGT-----TCGTATTTGAACACAAGAAAGTCATGGGCCAGTTGACGAGTATGCGCAGTGTAAGACT-TTGACCAGTACGTGGCCAAGGGCACTGCGAGA--CGATGGGCCATAT-----CCGCAAGA
>RTE-19_Hmel_Heliconius_melpomene
-------------------------------------------------------------------------------------------------------------------------------------------------------------------------------------TGTTTGCCGA-GGATTTCGATAKTACATAGAGAGTATAATGTGCCTTTTGTTGAGTCCTTGCAACGGATTGC------GCGAGGAGTCAAGGKGRTTTCTC---------CCTGGAAAGGACGCAGACGACTGAAATGAACATAAAAAGATAATGGGAGTGTTCAGGAATATGCGCAAAGTAAGACT-TTAATGAGTACGTGGACGCGTGCTCTGAAGGA--CAATGGGTCACAT-----CAGCTAGA
>RTE-14_BF_Branchiostoma_floridae
TGCACATTAATATGAACTGGAATTACTATCCTAGTCGAACGCGGTCAGCGGCTCGGAAATATAATGACCAGACAGAGGACGAACTCACAAACACATTCAGTAAACTCCTTGGGCTAAAATCTATGGCATGATCACCCTGAGCTTTCTCCACTGCGCTGGTTGTTCACGGGAGAGGCATGTTTGATTAAGATCGGATTCAGGATCGACGTGGGCACAAGAAGCATTATTTCATGGACATCCTGCGGGCGGAGTCCCGAGAAGCAGGCGTCAGGGTGATGGCGCTTGCACTTGAGGAAGAGCGGTGCAGATGACCGACATGAATAAAAGAAGGTCATGGGCACGTACCCGACTTCA--------AAACGTTTGTCTCTACACCTGGACACACTAGTGGGAGGATGCAGCTGGCCACTATATCGATGAAGGA
>RTE-1_DBi_Drosophila_biarmipes
TGCACCTGAATGTAAATT----------------------GMGGTCTCAGGCTCTCGA-------GACGTCTGCTGAAACGTGCGAGGAAGAGCATT--------CTCCAAGGCTATAACAAAAAGCAGCCTGCCGCAGAATATGGCTAGAAGGATTGGCCTTTGAAGGTGACGGAATGCCTGATCTTAT--GGCTTCAGAGTCCACATAGAGAGAATAACACACCATTTGTTGCCACCATGTCTGAGGTATCCTGCAAACGAGGTTTCAAGGCGATGTCGTTCGTGATGGAATTTTTTACAA----ACTG------TAAACGCAAGAAG------AGCGGGTCAAGGAGTTCA--------AAATTTACAAGACACTGCATGGG-TCGCAAG--------TGCGCTGGGCCACGTGAAGGGCACTGGG
>RTE-4_DF_Drosophila_ficusphila
TGCACCTGAATGTAAATTGACTTTGCCC--CTCGTTCAACGCGGTCTCAGGCTCTCGA-------GACGTCTGCTGAAACGTGCGAGGAAGAGCATT--------CTCCAAGGCTATAACAAAAAGCAGCCTGCCGCAGAATATGGCTAGAAGGATTGGCCTTTGAAGGTGACGGAATGCCTGATCTTAT--GGCTTCAGAGTCCACATAGAGAGAATAACACACCATTTGTTGCCACCATGTCTGAGGTATCCTGCAAACGAGGTTTCAAGGCGATGTCGTTCGTGATGGAATTTTTTATAA----ACTG------TAAACGCAAGAAG------AGCGGGTCAAGGAGTTCA--------AAACTTACAAGACACTGCATGGG-TCGCAAG--------TGCGCTGGGCCACGTGAAGGGCACTGGG
>RTE-16_Hmel_Heliconius_melpomene
AAAAATTAAATACGGACTAGGCTCCCTCCTACATACAAAAGTGGAGTCGGCTTAG--AACAAAGCGGCAAACGCACAGGAACGAAAAACAGGGTATACAAAGCCCTATATAGGAGATAAAAAGACAGCACATTTCAATGAATTTTAGAAACTGCAATGGTTATTCAAAGGAGACCAAT-------AACCAATGGCTTTCGTTTCAACATCGAGAAAAGCATCTACATTACGTGATCGCTTTACAAGCGACGTGAACCAGAAGAGGAGTCAAGGAG-----AC---AAATATT-----------GCAGACGACAGAATTGAACCAAAAATGGTCATGAAATCACGAAGAGTGCAAAAATATACAAAAC-----------ACGCGGAACCACACT-----------AGTGGGGCACGTGGAAGGCTCAAGA
>RTE-32_LMi_Locusta_migratoria
GAGAATTGAAAAAAAGGT----------TCATCGTTTAATGC-----------AGACAACATAGCGACCATTACAAAGGC----------GAATATTCAGTGACTTGTTAAACAGATAAAAAAAAAGCCCATCAAGCTGAATTTGGAACACTGGACTGGTCTGCCAAGAATGAGGTATCTCTGCT-------GGATTTCGGATCCACGTCGAGAGTTTGGTACACATTTCGTGAGGTGTCTGGAAGAGGTTTGCCAAGAAACTGGGCTCAGGGAGATATCACTCGCATTAGA-----------GCCGATGACTGGGTTCAATACAAGAAATACATGAACTGGTCAGGGAGTTCAAAGTTTGTAAAATTACAAAACACTACCTGGAGAAAGGAATACGATAATCCAGTGGGGCATGTGAGTGGCCGAAGA
>RTE-1_AC_1_Anolis_carolinensis
GGAACATGAACGTGAGCTGGCTTTTTTATCCTGGTTTAATGCGGCATCTTGCTAAAAAATGTTATGACCATCATCACAGCATACCCATGAGAGCATACCAGAACCTGCTGAAGCCATCAGAAAAAGCCAGATTCCGCTGAGTGTGGATGACCGGACTTCTCATCAAAAGGGGAGGTATCCCTTCTTCCCAGAGGCTTCCGGAGGAACGTGGAGAACAAAATGTACATTTCATGACCATCCTCCAAAAGGGTGCCTGACAATCAGGCGTCAGGGATGTTGCCCTCTTCATCGCGGAGTGGAAATGCTGATGACGCATTTGAACAGAAAAAAGTGCTCGGTGTGTTGACCATTTCCCGGGACATAAGGTTATAAAGCCATACGTGGACATCAGCGTGGGAAGATCCGCTGGGCCACGTTAAAGGCCCTTGA
>RTE-2_Croc_Crocodylidae
GGGACCTGAACATGAACTGGTTTTTCTATTCTCGTTCAATGCGGCATCCTCCTAAAAAATGTCATGATCATCATCAGCGCACATCCACGAGAGCATTTGAAGACCTTCTCAAGCCATCAAAAGAAGCATCATCCCGCCGAATCTGGAATGATGGACCTCTCGTGAAAAGGAGAGGGATCCTTGCTTCCCGGAGGGTTTAGGAGGCACACTGAGAACAACATCTACATTTCTTGAGGATCCTTCTGAAGGATGCCACCGAAACGGGAGTCAAGGCTGTCGCTCTATTCCTTGCGGAGTGGAGCTGCTGATGACTCACTTTAACAGAAGAAGGTCCTCGGTGAGTTGAGTATTTCCCGCGACATAAGCTTATCAAGCAGTACGTGGACATCAACGTGGGAAGATTCGTTGGGCCACGTCAGGGGCCCAGGA
>RTE-2_LCh_Latimeria_chalumnae
GGGACCTGAACATGAACTGGTTTTTTTATTCTTGTTCAACGCGGCATCCTCCTAAAAAATGTCATGATCATTATCAGCGCATATTCACAAGAGCATTCGAAGACCTCCTCAAGCCATTAAAAAAAGCATCATCCCGCCGAATCTGGAATGATGGACCTCTTGTGAAAAGGAGAGGGATCCTTGCTTCCCAGAGGGTTTAGGAAGCACACTGAGAACAACATTTATATTTCTTGAGGATCCTTCTAAAGGATGCCCCCGAAACAGGAGTCAAGGCTGTTGCCCTATTCCTTACGGAGTGGAGCTGCGGATGACTCACTTTAACAGAAGAAGGTCCTCGGGGAGTTGAGCATTTCCCGCGACATAAGGTTATCAAGCAGTACGTGGACATCAACGTCAGAAGATCCGTTGGGCCATGTTAAGGGCCCAGGA
>RTE-30_CPB_Chrysemys_picta_bellii
-----------------------KTMKATCTTAA--------GGAATTCTTCTAAGAAATGTCAT-----TTCATGCTGCAC-------AGAATATTCAAAGACCTTCTGAAGCCATCAAAAGAAGCATCATCCCGCCGAATTTGGAATTCAGGATCTTTCGTGAAAAGGAGAGGAATCCCTGTTTCCCAGAGGATTCAGAAGGTACACCGAGAGCAACATGTACATTTCATGAGAATTCTCCTTAAGGATGCCGCCAAAACAGGAGTCAAGGCTGTCGCTCTCTTCCTTGCGGACTTGACATGCGGATGACCCACTTCAACAGAAAAAAGTACTCAAAGAGTCGAGCACTTCCCGTGACATAAGCTTACCAGGCCATACCTGGGTATCAACGTGGGATGATCCATTGGGTCATGTCAAAGGCCCTCGA
>RTE-4_Croc_Crocodylidae
GGAACCTGAACGTGAACTGGTTTTTCTATTCTTGTTTAATGCAGGGTCCTTCTAGGAAACGTGATGACCATTCTCTCATCACATCCGTGAGAACATTCCAGGACCTTCTGAAGCCATCAGAAGAAGCAGCATACCGCAGAATCTGGAACAAGGAACCTATTGTTAAAGGGGGAGGCATCATTGTTTTCCAGAGGCTTCAGAAGGAACGCGGAGAGCAAAATCTATTTTTCATGAAAATCCTGTCCAAGGCTGCCAAACAAACTGGAGTCAAGGTTGTCGCTCTCTTCATCTCGGAATTGAAATGCGGATGACTCAATTAAACGGAAAAAAGTCCTTGGAGAGTGGATCACTTCGCATGACATAAGCTTATCGAGCCATACTTGGACACCAATGTGGGAGGATTTGCTGGGTCATGTCAAAGGCTCAGGA
>RTE-54_AMi_Crocodylidae
GCAACCTGAATGTGAACTGGTTTTTCTATTCTTGTTCAGTGCGGAATTCTTCTAGCAAACATCATGATCATCCATGAGGCACAGCCATGAGAGCATTTCAAGAGCTCCTGAAGCCATTAAAAGAAGCATGATACCGCTGAATCTGGAAACATGGACTTGTCATTAAAAGGAGAGGTATCACTCCTTACCCGAGGTTTCAGGAGGTACATAGAAAGCAACATTTACATTTCATGAAGATCCTGATGAGGGATGCTGCCAAAACTGGAGTCAAGGATGTTGCACTCTATATCACGGAGTCAGCATACTGATGACCCACTTCAACTAAAAAAGATACTTGGGCAGTTGAGCATTTCCCATGACATAAACTTACCAGGCTGTACTTGGATATCAGTGTGGAAGGATCCATTGGGACATGTCAAGGGCACTGAA
>RTE-1_CPB_Chrysemys_picta_bellii
GGAACTTGAACGTGAATTGGCTTTTTTATTCTGGTTCAATGCGGAATTCTGCTAAGGAACGTCATGATCATCATCAATGCACATCCACAAGAACATTTGAAGATCTCCTTAAGCCACCAAAAGAAGCAGCATCCCGCTGAATCTGGATAAAGGGAAATGTTGTCAGGG---GAGGTATCCCTCCTTACCGGAGGTTTCCGGTGGAACGCGGAGAGCAAAATGTACATTTTATGACTGTACTTTCTAAGGATGCCTGATAAACAGGAGTCAGGGCTGTCGCTCTTTTTATCGCGGCGTTGAAATGCTGATGACCCACTTTAATAGAAGAAAGTGCTCGGAGTGTCGATCATTTCCCACGACATAAGCTTATCAAGCCGTACTTGGACATCAACGTGGGAAGATCCGCTGGGTCACGTTAAGGGCCCAGGA
>RTE-5_LCh_Latimeria_chalumnae
-----------------------TTTTATACTGGTTTAATGCGGTCTCCTCCTAAAGAATGTCATGACCATTCAAGAGACATCATCACGAGAGCATACCAGAACCTTCTTAAGCCATCCAAAGAAGCGTGATTCCGCGGAATCTGGGAAGAAGGACTTCTTGTTTAAGGGCGAGGCATCTCTTCTTTCCAGAGGTTTCCGGGGGAACACAGAGAACAACGTCTACATTTTATGAAAGTCCTCCAGAGGGATGCCAACTAAACGGGCGTCAAGGTTGTTGCGCTCTACCTCAGGGGGTCATAATGCTGATGACCCACATCAACGCAAGAAAATTCTCGGGGTGTAGAACACTTCCAGAGATCTAAGGCTATAACGCCGTACTTGGGTACCAGCGTGGGAAGATCCGCTGGGACATTGCAAGGGCCTTAGA
>RTE-3_Crp_Crocodylus_porosus
GGAACCTGAATGTGAGCTGGTTTTTCTATCCTGGTTCAACGCGGTATCCTGCTAAAGAACATCATGACCATCCAAGACGCACCAGCATGAGAGCATTCGAACTCCTCCTTAAGCCATCCAAAAACGCCTGATACCGCAGACTTTGGGACGAAGGATCTCTCGTGAGGGGA---GGGATCCCTCCTTTCCGGAGGCTTCCGGGGGCACGCGGAGAGCAAAATGTTCCTTTCATGACCATCCTCCAACGGGCTGCCGCTGAAACCGGGGTCAAGGTTGTCGCCCTCTACCTGACGGCGTCAGTATGCGGACGACTCACTTGAACCCAAGAAGGTTCTCGGGGAGTGGAGCACTTTCAGAGACCTAAGGTTACAAGGCTGTACCTGGACACCAGCGTGGGAGGATCCGATGGGCCACTGCAAAGGCTGCTGA
>RTE-7_PM_Petromyzon_marinus
GCCACCTGAATGTGAGTTGGCTTTTCTATCCTGGTTCAATGCGGCATCCTCCTAAAGAATGTCATGACCATACTACACTCACCAGCACGAGAGCATTCGA--CAGCTCCGAAGCCATCAAAAGTCGCCTGATCCCGCTGAATCTGGCACGAAGGACCTCTAGTAAGGGGAC--GGGCCCCCTC--TGCCGGAGGATTCCGGGGGCACGCAGAGAGCAGCATGTTCTTTTCATGAGTATCCTCCAACGGGATGCCGGAGAAACGGGTGTCAGGGTTGTCGCCCTCTATATGGTGGCGTCAGCATGCGGACGACTCACTTGAACCCAAAAAGGTCCTCGGAGAGTGGAGTATTTCCAAAGATCTAAGCTTACCGGGCCGTACGTGGACATCAGCGTGGGAAGATCCGATGGGCCACTGCAAGGGCTGCCGA
>Plat_RTE1_Ornithorhynchus
GCGTCGCGAATATGAACTGGATTTTCTATAATGGTTCAACGCGGCCTACTTTTCCAAAACATCATGACCATNTTCCAGGCACCGCCACGANAACATTCAACGTTCTCCTCAAGCAGTCAGAAAAAGCACCATACCGCTGAATATGGACCACTGGATCTCTCATCAAAAGGCGAGGCATCATTACTTCCCGGAGGCTTCAGGTGGCACGCGGAGAACAGCATCTACACTTCATGAAATTACTNAGCAAGGCTGCCTGAAAAAATGGAGTCAGGGATGTGGGCCTATTCTACGCGGTGTTAGAATGCAGATGACNCACATAAGTAGAAAAAGGTGATGAACACGTCACAGAATTCTCGTGGTATAAACTTACAGAGCTGTACCTGGACATCAGCGTGGCAAGATACGCTGGGACACGTTAAGGGCCGAGGA
>RTE-19_CPB_Chrysemys_picta_bellii
GCTTTGTGAATGTGAACTGGCTTTTCTGTCATGGTTTAATGCGGAACTCTGCTCCAGAACATCATGACCATATATCAAGCACTGTCATGACAGCATTCAGTGATCTTTTGAAGCAATCAGAAGAAGCTCCATTCCGCAGAATATGGAGTACTGGACTTCTTGTCAAAAGGTGAAGTATCGTTACTTACTGGAGGTTTTAGGAGGAACGCAGAGAACAGCATTTACACTTTATGCAATTATTACGTAAGGTTGCCAGAAAAAATGGTATCAGGGCTGTTGGTCTCTTCTATGCGGTATCAGGATGCCGATGACACATATCAATAAAAGAAGGTCATGAACACGTTACAGACTTCTCATGGTATAAGTTTATAAAGCGGTACCTGGACATTTACGTGGCAGGATACGCTGGGTCATGTCAAGGGCAACAGA
>RTE-14_Lch_Latimeria_chalumnae
GCATCGTGAATGTGAGCTGGCTTTTCTATTATGGTTCAATGCGGCTCCCTGCTCCGGAATATCATGATCATATATCAGGCACAGGCATCACAGCATTTGAGGAGTTGCTCAAGCTGTGAGAAGAAGCACCATTCCGGAGAATCTGGAGAGAGGGACCTATCATCAAAAGGAGAGGCATCACTTCTTTCCGGAGGCTTCAGGAGGGACGTGGAGAGCAAAATATATATTTTGTGAGACTTATGAGGAAGGCTGCCGGAGAAAATGGTGTCAAGGATGTGGGCCTCTTTTACGCGGAGTTGGAATGCTGATGACTCATTTTAGTAGAAGAAAGTAATGGAAACGTCAAGGAGTTCACGCGGTATAAACTTATAGGGCGGTACATGGACACCAAAGTGGCAGGATCCGCTGGGACATGTCAAGGGCCACCGA
>RTE-1_NV_Nematostella_vectensis
GCAGCCTGAACGTGAACTGGGTTTTTTATTCTAGTTCAACGCGGTCTTCTCCTCCCACATTCCATGACCATTTACAACACACAGAAACGAGAACATTTGAGAGTGTCCTAAAGCAGTCAATCCAGGCCCCATACCGCGGAATCTGGAATCACGGACTTTTTATACAAAGGAAAGGAATCCCTGCTTACCTGAGGTTTCCGGCGGGACACTGAGAACAAAATGTATTCTACGTGAAAATAATGGCGAAGGCTGCCCAGCAAAACGGAGTCAAGGATGTTGCCCTGATGTTCTCGGCATCGGCATGCTGACGACTACCTTAAACAAAAGAAGGCTATGGGTCAGTTGACAAATTTAAGAGGGATAAGATTATCGTGCCGTACCTGGACACACTACTGGCAAGATTCGCTGGGGCACGTTAAAGGC------
>RTE-2_MD_Monodelphis_domestica
GGTACATGAATGTGAACTGGTTTTTTTATTCTGGTTTAATGCGGTCACTTACTCCTAAATGTCAT--TCATGTACAGCACATAGTAACAAGAACATTCCATAGTGTTCTCAAGCCATTAGTTATGGTACCATTCCGCAGAATATGGCAAGAGGGAGATCTTGTCCAAAGGAAAGGTGTCTCTCTTTACCTGAGGCTTCAGAAGGAATGTTGAGAGCAGAATGTACACTTCATGAAGATCATGGCAAAGGTTGCTAGAGAAAATGGAGTCAGGGCTGTTGCTCTGATGTTTTCGGCATCAAGGTACAGATGACAGCCTTTAACAGAAAAAGGTTCTCGGAGAGTGGATAAGTTCAAGAGGTATAAACTTACAGAGCTATACCTGGACATTTGAATGGCAAGATCTAATGGGCCACATCAAGGGCACAGGA
>RTE-2_ME_Macropus_eugenii
AGCACATGAACGTGAACTGGTTTTTTTGTTCTGGTTTAATGCGGTCATTTACTCCTAAATGTGATGATCATGTAYAGCACATAGTAACAAGAACATTCCATAGTGTTCTCAAGCCATTAGTCATGGCACCATTCCGCTGAATATGGCAAGAGGGAGTTCTTGTCCAAAGGGAAGGGATCTCTCTTTACCTGAGGCTTCAGGAGGAACGTCAAGAGCAGAATGTACACTTTGTGAAAATTATGTCAAAGGTTGCTGGAGAAAGTGGAGTCAGGGCTGTTGCTCTGATGTTTTCAGCATCAAGGTGCAGATGACAGCCTTTAACAGAAAAAGGTGCTCGGAGAGTGGATAAGTTCAAGAGGTATAAACTTACAGAGCCATACATGGACATTTGAATGGCAGGATCTGATGGGCCACGTCAAGGGCACAGGA
>RTE-2_NV_Nematostella_vectensis
GCGTCATGAACGTGAACTGGCTTTTCTATTCTTGTTTAATGCGGTCTCCTCCTCTCGAACGTCATGACCATTCATTCTGCACAGACACGAGTATATTGGACCACC-----------------------------------------------------------------------------------------------------------NNNNNNNNTCTATACTTTGTGAAAATCATGGCGAAGGCTGCCCGAGAGAATGGAGTCAAGGTTGTTGCACTGATGTTCTCGGCATCCCCATGCTGATGACCGTCATCAGTAGAAGAAAGTGATGGGGCAGTAGAAAACTTCAAGAGGCATAAGATTACAGAGCAGTACTTGGACATCTCCGTGGCAGGACACGATGGGACACGTTAAAGGCATCTGA
>RTE-1_SSa_Salmo_salar
GCGACATGAACATGAACTGGACTTTCTATGCTGGTTCAACGCGGCATGAGACTAAGAAACGTCATGATCATCTATCAGGCACAAAAACGAGACCATTTGAAGCACTACTCAAGCTATCCGAAGAAACTCCATCCCGCAGAGTTTGGGACCGGGCAGTGGTTGTCAAAGGGTGAGGGATCCCTTCTTGCCAGAGGCTTCAGGGAGTACGTCGAGAACAACATTTTCATTTTGTGGGCATTCTACTCAAGGCTGCCAGACAAATCGGTGTCAGGGGTGTGGCACTCTTCCTCCTGACTTCAGG--GCTGATGACCCACATCAACCCAAGAAGGTGGTCCACAAGTCCCGTCCTTCAAGGGATCTAAAGTTATCAAGCCGTGCCTGGGTACATAAGTGGTGCGATGCGCTGGGGCATGT--AAGGCTGCCGA
>RTE-6_PM_Petromyzon_marinus
GCAACGTGAAWGTGAACTGGATTTTCTATGCTGGTTCAACGCTGGCATGAGTTAAAGAACATCATCATCATCTATGAGGCACAAAAACKAGAACATTCGAAGCCCTTCTCAAGCAGT--ATGAAAACCCCATCACGCGGAGTTTGGGAGCATGCAATGGTCATCAAAGGGTGAGGCATCAC-ACTTGCCTGAGGTTTCAGGGAGCACGTAGAGAGCAGCATCTTCATTTTGTGGACGTTTTSCTGAAGGCTGCCAAGAAAACCAGCATCAGGGATGTTGCTCTTTTCCTCCTGACTTCAGG--GCTGATGACCCACATGAACTGAAGAAAGTAGTAGAGAAGTGGTATCCTTTAAAGGACCTAAAACTACCAGGCAGTACGTGGACATATTAGTGGCGTGATCCGCTGGGTCACGTCAAGGGCCGCAGA
>RTE-5_PM_Petromyzon_marinus
------TGAACGTGAGCTGGCCTTTTTATGATAGTTCAACGCGGTCGTATGCTAAAGCACATCCTGACCATTCAGGACACACATGGGGGAGAACATTTAGCAGTCTCTTCGCGCCATCAAAAATCGCACCATCCCGCCGATGCTGGGAGAAGGGATCTCTTGTCTAAGGGGGTGGAATCCCTTCTTCCCTGAGGCTTCAGGGGGAACGCAGAGAACAGAATCTATGCTTCATGAGAATACTGTCCAAGGCTGCCTCCCAAAATGGGGTCAAGGTTGTGGCACTATTCTTCAGGGCCTCTACATGCAGATGACACACATCAGCAGAAAAAGGTGTTAAACACGTGGAACAGTTCACACTCACTAAGATTACAGGGCAGTTCCTGGGTACCAGCGTGGCAGGATACGCTGGGCCACGTCAAGGGCCGTGGA
>RTE-8_SP_Strongylocentrotus_purpuratus
GGACAGTGAATGTGAGCTGGATTTTCTATGATGGTTCAATGCGGTGAGCTACTAGGGAACATCATGATCATATATGAGACACAATAATGACAGCATTTGAGACACTACTCAAGCAATTGCGGTGAGCCCCATACCAGCGAGCATGGGCAGAAGGAATGGTTGTCAAAAGGAGAGGAATCGCTATTTGCCGGAGGATTCAGGGAGCACGTAGAGAGCACAATCTATGTTTTGTGCAACTACTCCGAAAGGATGCCCGAGAAAACGGTGTCAAGGATGTGGCCCTCTTCCTCTCGGCGTATACATGCAGATGACTCATATAAACAAAAGAAAGTACTAGGGACGTAGATGACTTCACATCATGTAAGTGTACAGGGCTATAGCTGGACTGATGAGTGGAAGGATACGATGGGCCATGTCAAGGGCAGGCCA
>RTE-11_AMi_Alligator_mississippiensis
GCATGCTGAATGTGAATTGGCTTTTCTATACTTGTTCAATGCGGCCAGCGAGCAAATCTAGTACTGACCATGTACAATGCACGCAGGTGAGAACATATGGAATTNTATACTCGCCATTAACCTGGGCATCTTGCCGCTGATGTTGGAAAGAGGGATTTCTTGTACAAAGGGGAGGTATCCCTGTTATCCTGAGGTTTTCGGCTCCACATTGAGAAAAACGTGTACATTTCATTACTGTTCTGAAGAAGGTTGCCCCCCAAAACGGGGTCAGGGGTGTAGCCCTCTACTTTTCGGCATTTATCTGCGGATGACCCACATTAGTAGAAGATGATCATGGATAAGTTGACAGTTTTTAGCAAACTAAGATTACGAGACTTGACGTGGACACATGAGTGGGAAGATGCGATGGGCCATGTCCACGGCAGAATC
>RTE-23_CPB_Chrysemys_picta_bellii
GCTTGCTGAATATGAGCTGGTTTTTTTATACTTGTTCAATGCGGTCAGAGAGTACATCTGGTACTGACCATGTACAATGCACGCAGGTGAGAGCATATGGAATGATATACTCAGCATCAACCCAAGCTTCTTACCGCTGATGTTGGAAGGAAGGATTTTTCATCCAAAGGAGAGGTATCTCTTCTATCCTGAGGCTTCCGGGTCCACATAGAGAGAAGCGTGTACATTTTATCATTGTTCTGAAGAAGGTTGCCACCTATAATGGAGTCAGGGTTGTGGCTCTTTACTTCTCGGTGTCTATCTGCAGATGACTCACATAAGCAGAAGATTATCATGGGTATGTTGACCAATTTTAACAAATTAAAATTATGAGACATGACATGGATATATCAGTGGCAAGATCAGGTGGGACATGTTCAGGGCAGAATG
>RTE-9_Crp_Crocodylus_porosus
GCTTGCTGAATWTGAGCTWGKTCTTCTATACTTGTTCAATGCGGTCAGAGAGTACATCTGGTACTGACCATGTACAATGCATGCAGGTGAGAGCATATGGAATGATATACTCTGCATCAACCCAAGCTTCTTACCGCTGATGTTGGAAGGAAGGATTTCTCATCCAAAGGAGAGGTATCTCTTCTATCCTGAGGCTTCTGGGTCCACATAGAGAGAAGCATGTACATTTTATCACTGTTCTGAAGAAGGTTGCCACCTATAACAGAGTCAGGGCTGTGGCTCTTTACTTCTCGGTGTCTATCTGCAGATGACTCACATAAGCAGAAGATTATCATGGGTACGTTGACCAATTTTAACAAACTAAAATTATGAGAC--GACATGGATATATCASTGGCAAGATCAGGTGGNTCATATTCAGGGCAGAATG
>RTE-20_CPB_Chrysemys_picta_bellii
GGGTGCTGAACATGAGCTGGATTTTCTATGCTAGTTTAATGCGGTCAGAGACTAAGCCTTATCATGACCATCTACGATGCATACAGGCAAGAACATACTCTGAGCTTTACTCGCCATAGACCCAAGCCCCATACCTCCGATGCTGGAAAGAAGGAAATGTCCTCAAAGGGTGAGGCATCCCTTCTATCCTGAGGCTTCAGGGTCTACATCGAGAACAAAATCTACATTTCATCGCGCTTCTAGAAAAGGATGCCCCCCAAAGCGGAGTCAAGGTTGTTGCCCTCTTCTTCTCGGAATCTACTTGCTGACGACCCACATAAGCAAAAGAACATAATGAACTAGTGAACGAGTTCAAACAAACTAAGATTATTGTGCATGACATGGACATATGCGTGGAGGGATCCGCTGGGGCATGTCAAGGACTCAAGA
>RTE-4_BF_Branchiostoma_floridae
GGTTGTTGAATGTGAACTGGTTTTTCTATACTGGTTCAATGCGGGCAACGTCTAAACCTGGTTATGACCATCCACCGTACAAACAGGCAAGAACATACTCAGAGCTGTATGCGCCGTCGACGCTCGCACCATACCCCTGATGCTGGGAGGAGGGACATGTTGTCAAAAGGAGAGGAATCCTTACTATCCGGAGGCTTCAGGCTCCACATTGAGAACAGAGTTTATATTTCATCAAAATACTTGCCAAGGATGCCTCCAAAAGCGGGGTCAGGGTTGTGGCCCTTTTCTTTGCGGAGTTTACCTGCAGATGACTCACTTAAGTAGAAAAAAGTGATGAATTAGTTCCCAAGTTTACAGAAACTAAGATTATAGGGCGTGACATGGTCACATGCGTGGAGTGATTCGCTGGGGCATGTTAAGGGCAGCAAA
>RTE-2_Gav_Gavialis_gangeticus
TCAACATGAATGTGAATTGGCTTTTTTATCCTGGTTCAGTGCGGACAAAGGCTAAGCC-------GATCATCTATGTCACACACTGGAAAGAACATATCTTGAACTCTATTCGCCATAGAGCCATGCCCCATTCCGCGGATGCTGGACAGTAGGATATGTAGTCAAAAGGCGAGGCATCACTACTACCCTGAGGCTTCAGGGTCCACATAGAGAACAAAGTCTATATTTCATCAAATTATTGGAAAAGGCTGCCACCAAAAGCGGAGTCAGGGCTGTTGCCCTTTTCTTTTCGGAATTTATCTGCTGATGACCCACATCAGCAGAAGAACGTTATGGAAAAGTAAGTAAATTTAAACAAACTAAGGTTATCATGCTTGTCCTGGACACTTACGTGGCGGGATTCGATGGGTCATATCAAAGGCTGAGGA
>RTE-2_PM_Petromyzon_marinus
GCAAGCTGAATGTGAGCTGGGTTTTCTATGTTGGTTCAATGCGGCCAAAGACTAAACCTCGTCATGATCATCTTCAATGCACACTGGCAAGAACATACTCAGAGCTCTACTCGCCATCAAGCCAGTCNCCATCACCCTGATGCTGGGAAGAAGGACATGTCATCAAAGGGTGAGGCATCCCTGCTATCCTGAGGCTTCAGGGTCCACATTGAGAACAGAGTGTACTTTTCATCAAACTCCTCAAAGTGGCTGCCACCGAAAGCGGTGTCAGGGGTGTTGCCCTCTTTTTCTCGGAGTCTTTCTGCTGATGACTCACATCAGTAAAAGAATGTCATGAGCTAGTTCAGGACTTCAAAATCCCTAAAGTTATCGGGCCTGTCCTGGACACCTCCGTGGCAAGATGAGATGGGACACGTCAAAGGCCGGCGA
>RTE-6_LVa_Litopenaeus_vannamei
GCAAATTGAATGTCAACT-----TCTTATCCTTGTAATGCTTGGCCAGCGTTCAAGCCTGATCCTCACCATCCACGACACACACCGGCAACACTATTCAGACCTCTACAAGCGCCACTGACCCTCGCACCCATCCGCCG-TGCTGGGAGGAA-GACATG-CATCAAAAGGTGAGGCATCCTTGCTATCCCAATGCTTTAGATCCCACATTGAAAGCCAAATTTCTGTTTTATCAAAGT-CTTGAAAGGGATTTCAAGAGAAGTTCCGTCA-GGCAGTTGCCC-CATCTTCGCAGATTCTACTTGCGGATGACTCATGTAAGCAGAAACCATTTCTAAACTAAGTCCAAGGTTTA--------------------------------ATAAGCC------------------------------------
>RTE-10_AMi_Alligator_mississippiensis
GCTTGTTGAACGTGAACTAGATTTTCTATTCTCGTTCAATGCGGCCAGCGTGTAGCAGTCATCCTGACCACACTGGCTACAAAGAGGGGAGAGCATACAAAGAACTCTACTCGCTATCAAGCGCCGCAGCATACCCCGGATGCTGGGAAGAAAGATCTGTAATTAAAAGGGGAGGGATCTCTGCTACCCTGAGGGTTCAGGCTCCACACTGAGAACAACATCTATGTTTCGTCAAGATCCTGTCGAAGGCTGCCACAAAAACTGGCATCAAGGCTGTAGCGCTCTTCTTCTCGGCGTACTAATGCAGATGACTAACTTCAGTAGAAAATTGTCATGAATGAGTAGACCACTTCTAAGCTGCTAAGGTTATCAGGCTTGAGCTGGGTACCTTCGTGGGACCATTCGCTGGGACACGTCAGCGGCCCACAA
>RTE-12_BF_Branchiostoma_floridae
GCAACATGAACGTGAACTGCACTTTCTATATTAGTTTAATGCGGCAGCCGGCTAAGCAACATTCT-----ACAACCTGACGAGCTGGCAAGAACATTTTCAACCCTACTGAAGCCATTGGAAGCCGCTGCATCCCCCAGAATTTGGCGAACCGGACTGGTTATCCAAGGGGCCGGAATCTCTGCT-------GGTTTCACGGTCTACGTGGAGAACCA--TCTATGCTACGTGAAAATCCTGAAAATGGCGTCCGTCCAAAGTGGGGTCAAGGGTGTTGCGC----------GACTACGTC--GCCGATGACAGA-GGCAA---AAGAAGGTACAATGGAA--------ATTCAAAACAACTAAACTTATAATAGCTTGCATGGA-ACACAAATGGTATGATACGGATGGCCATCT--AAGAACATGGA
>RTE-25_CPB_Chrysemys_picta_bellii
----------------------------------------------------------------------------------------------------------------GCCATCCATGGAAGCTGCATTCCCCCGAGTGTGGGCATCAGGAATGGTAGTGTAAAGGATCCCAATCATTGCTGTCGTCCGGTTTCACGGTCAACATGGAGAATTTAAT-CATGTTATATGCTCACACTGAAAGGGGTGTCCAGATGTTCAGGTGTCAGGGATGTCGCCC---------------------GCCAACGATGGAGATCTCAAGAAGAAGGTCCAGTCGAGATTGACGAGTTCAAAATGTCTAAGTTTATCAAACCTGACCTGGACATATGCGTGGTTTGATGCTCT-AGCCATGT-------------
>RTE-14_PPo_Papilio_polytes
------------------------------------------------------------------------------------------GTG------------------------------------------GCTGT-------------------------GGATG---GGAATCTCTGCTT--CGGGGGGTTCCGGCAGCACGTAGAGAATACGCTTCATTCCTCGTTGCCATACTTAACAAGGCATCTACAGAAACCGGACTCAAGGAGATGTCCCT---------GACATCGGCATGCTGACGAGACAAATTAACACAAGAAATATCTCGATACACTGATAAATTTAGCTGAGCCAAAATTACAAAACGGTACCTGGACAGTAGCGCAGAGAGATTCGCTGGGCCACTTGCGAGACGCAGGA
>RTE-5_BM_Bombyx_mori
GGCGCGTGAACGTGAACTGGATTTTCTATGCTGGTTCAATGCGGTCAGTTGCTGCCGCATGCTATGACCATCATGGATACACACAAACCAGAGCATTCAATGCCCTGCTGAAGCCATCAGAAAGAGCGGCATACCGGAGAATGTGGGAGGAAGAGCTTTTAACTGAAAGGCGAGGTATCGCTCCTTGCCCGAGGCTTCCGGAGGCACTGCGAGAGCAGGGTGTAC---------------------------------------------------------------------------------------------------------------------------------------------------------GCCTATTT---------------TTCGNTGGGTCATGTCAAGGGCAGCACA
>RTE-10_BF_Branchiostoma_floridae
GCAACTTGAATGTGAAATGCA--TTCTATGTTGGTTCAATGCGGGGAACGGCTCACGATCATCCTGACCATCAAAGCTGCGAAGTAACAGCAGTATGCG-AACAACTGTACCGCCATCAAGAACA----CCTTCCGGTGAGTCCTGAGGACTGGACTGGTCATCAAAGCCAGGACCATCCCTGATTTGCTGAGGGTTCAGTGGGAACAGGGATGAGAGCACTTTATATTTATGAGAGTGATGGAAAGGGAGTCCCAAGTAAAAGGCGTCAGGGATGTCTCTCTCTACTCCGA-----------GCAGATGAC-----TTAGCAGAAGAAGGTCATGGGGGTGTACCAACCTTCAAGAGCCTTAAGCTCTGAAGGCACTGCTTGGACAAATGAATGGACTGATACAGTAGGCCACGTGAGTGGCTAAGAA
>RTE-18_BF_Branchiostoma_floridae
----------------------------TACAGGTTCAATGCGGCCTGCGTCTAAAACTCATTCT-----TGAAAGCTGCAGAACAACAAGAGTATGTT-ATGAGTTGTAC-GCCATCAAAAACTTCACCATACCGCAGAGTATATAAAACAGGCATGGTCATACAAAGGAAAACTATGCCTAATTCGCAGAGGATTTAGGGTCCTGGCTGAGGAAACCAC------TTTGTGGCAGTAATGCGTCGAACATAGTCGGGGGTAGGAGTCAGGGGTGTGTCACTCTTCTTGGA-----------GCTGACGAACGGC-TCAGCAGAAGAAGTGCCTTACTGAGTTAGCGAATTTACACAACATAAAATCTACGTTCCCTTCTTGGACAGATGAATGGTCAACTACAGTGGGCCATGCGACTAGCTGAGGA
>RTE-6_BF_Branchiostoma_floridae
GGAACTTGAATGTGAGCTAGATTTTCTATTCAGGTGGAATGCGGACTGAGACTAAGCTACATCTTGACCATGATGTCCACCAGGGAACAGGAGTATGTG-ATAAGCTCTAC-GC-----AAAGCCTCCCCATCCCGCAGAATTTGGCAGGAGAGAATGGTTATTCAAGGGGAAACCATGTCTGATTGGCAGAGGCTTCAGGAAGCACACTGACAGCACCATGTTTCATTTATGTGGGTCTTGAGGGGGGTGTGAAGAAGGGTCGGGGTCAGGGATGTGTCTCTGTATCTGGA-----------GCAGACGACCGGCATCAGCAGAAAAAGGTGATGGGGGAGTGGGAACATTTAAACAACATAAGTTTACAAAACCCTACCTGGACAGATGAGTACTATGATGCAATGGGGCACGTGCAGGGCTAGGGA
>RTE-8_LCh_Latimeria_chalumnae
GGAACATGGATGTGAACTGCATTTTCTATACAAGTGGAATGCGGATTAAGACTAAAAAACATCTTGACCATCAACAATATATTCTAACAAGAATATGCA-AGGATCTCTAC-GCAATCAAAAAATGCAGTATCCCGCAGAATCTGGCAGATGGAATTGGTCATCAAAAGGCAAACTATGCTTAATTAGCAGAGGATTCAGGCAGTACGTGGAGAACATCATCTTTCATTTATGGCCATAATGCGGAAAACTTGGAACCAAGTCGGTGTCAAGGGTGTTTCTCTCTTTCTGGA-----------GCTGATGAGAGGTATCAGCAGAAAAAAATTATGGGACAGTAACATCCTTTAAAAAATATAAGATTTACGTGCATTACATGGACAAATGCGTACATTGCTGGAATGGGACATACGATCGGCAAAAGA
>RTE-9_CPB_Chrysemys_picta_bellii
GCCACATGAATGTGAAACGGATTTTTTATACAGGTGGAATGCGGATTGAGACTAAAGCACATCATGATCATGAATGAGGCATAATAAAAAAACTATGCT-CTGATCTATAC-GCTGTGAAAAGAAGCTACATCCCGCCGAATCTGGCAGACCGACGTGGTCATCAAAAGGCAAACCATGCTTAATTCGCTGAGGCTTTCGGAAGTACACAGACAACACCATCTACCATTTGTGGCAACCATGAAGAAAATGTGGTCGTAAGTTGGAGTCAAGGCTGTTTCGCTCTACTTGGA-----------GCTGATGACAGGCATCAGTAGAAAAAGCTGATGGGACAGTGAAACAGTTCAAAGAACATAAACTCTGCACGCATTACATGGACAGATGAGTACTTCGATGAAGTGGGCCATGTGATTGACACACAA
>RTE-2_SP_Strongylocentrotus_purpuratus
GGCACATGAATGTCAACTGCTCTTTTTATRCAAGTTAAACGCGGAGAAAAGCTAAGAATTGTCATGATCATTAACAGCACAAGCTGCTAAGAAAATACG-ACGAACTATACAGCAATAAAAGTGAGCACCGTCACTCCGAATATGGGAGTCTGGAATGGTAACCCAAGAAAGAGGTATGCCTACTTCTCTGAGGATTCAGGGGCTACACAGAGAAAAGAATGTACTGTATATGAAGGCGATGGGATGGGATACCAAGCAAGTAGGAGTCAGGGGTGTCTCCCTACTCCTCGAGGA--------GCAGACGACCGAGATGAACCAAAGAAAGTGCAAAACGAGTGGAAGATTTTGAAAAGCATAAGATTACCAATCACTTCCTGGACAAATGGCAGACTAGATCAAATAGGCCACGTGCTTGGCTGCRGA
>RTE-18_SP_Strongylocentrotus_purpuratus
TCAACTAGAATGTAATNTGGATTCACTATGGTTGTTCAATGCGGAAAGTACTTAAGA-ATATACTGACCAATAAGGAGGCCCAACAGTAAAACCATTCAAGAATCTTCTTGGGCAATAAAGTAGAAGCTTATACCCCAGA-------GAAGAAGTCCATTCGTACTCTGGAGAGGAATGTCTAAGTGAGAACGGATTCAGGGACCACGTGGGGAAAATCACTATTATTTTATGAAGATCCTTACTGCGGCATCCGGAACAGCTGGTGTCAAGGTGATTGCACTAGTCCTCGA-----------GCCGATGACTGAGGTGAATGCAAAAAGTTCATGGATGAGTACCTGATTTCA--------CAGTTTTTGTTGCTACGCATGGGCTAGATGGTCAACGTGTACGTTTGGCCACA-TACA-ATGCTGGA
>RTE-1B_DSa_Drosophila_santomea
------TGAATGTGAGATGGGATTTCTATCATGGTTTAATGCGGAGAGAGATTAAAGAACATTTGGATCA----------------------------------------------------------------------------------------------------------------------------------------------GAATGGAGTTTACCTTTCATGCGATCACTTGCAAGGGAGTCCTGCGAAACCGGAATCAAGGATGTATCACTCGTGGTCGA-----------GCAGACGACTCATATAAACCAAAAAAAGCTATGGGGAAGTCAACAGTTTCCAGAGAAATAAGCTTACAATGCGTGACATGGCTGCAACAATGGCCAAAGGATGTGGGGCACGCGAGAAGCACAAAA
>RTE-1_DSa_Drosophila_santomea
------TGAACGTGAGATGGAATTTCTATCATGGTTCAATGCGGAGAGAGATTAAAGAACATATGGACCATAAGGACCACGCGAGAACAACAACATTCATGGGAATTAGCCAGCAATAAAAAGCAGCAGCATACCGCCGAATATGGGAAGGCGTCCTGGTTGTGAAAAGGCGAGGGATCACTGCTTCCGAGAGGCTTCAGGGAGTTGGTAGAGAATGGAGTTTACCTTTCATGCGAGCACTTGCAAGGGAGTCCTGCAAAACCGGAATCAAGGATGTGTCACTCGTAGTCGA-----------GCAGACGACGCACATAAACCGAAAAAAGCTATGGGGAAATTACCAGTTTCCMGACAAATAAGCTTACAATGCGTGACATGGCTGCAACAATGGCCAAAGGATGTGGGGCACGCGAGAAGCTCAAAA
>RTE-1_DYa_Drosophila_yakuba
-----------------------------------------------------A----ACATTTGGATCATAAGGACCGCGCGAGAACAACAACATTCATGGGAATTAGCCAGCAATAAAAAGCGGCAGCATACCGCCGAATATGGGAAGGCGTCCTGGTCGTGAAAAGGCGAGGGATCACTGCTTCCGAGAGGCTTCAGGGAGTTGGTAGAGAATGGAGTTTACCTTTCATGCGATCACTTGCAAGGGAGTCCTGCGAAACCGGAATCAAGGATGTATCACTCGTGGTCGA-----------GCAGACGACTCATATAAACCAAAAAAAGCTATGGGGAAGTCAACAGTTTCCAGAGAAATAAGCTTACAATGCGTGACATGGCTGCAACAATGGCCAAAGGATGTGGGGCACGCGAGAAGCACAAAA
>RTE-1_DF_Drosophila_ficusphila
-----------------------TTCTATCATGGTTCAATGCGGAGATAGACTAGAGAACATTTGGACCATAAGGACCACACGAAAACAACAACATTCATGGAAATCAGCAAGCAATAAAAAGAAGCTGCATTCCGCCGAGCATGGGAGAGCGTCCTGGTAGTGAAAAGGAGAGGGATCACTACTTAAGAGAGGCTTCAGGGAGCTGGTAGAGAATGGAGTGTACCTTTCATGGGAGCGCTTGCTAGGGAGTCCGCACAAACCGGGGTCAAGGATGTATCCCTTGTGGTGGA-----------GCAGACGACTCACATTAACCGAAGAAAGCGATGGGAAAGTCGAGAGTTTCCCGCCAAATAAGATTTCAACTCATGACGTGGCTCCAACAATGGCCAAAGGAGATGGGCCACGCGAGACGCANGAAA
>RTE-2_SK_Saccoglossus_kowalevskii
GGTGCTTGAATGTGAGATGCATTTTCTATTATGGTTCAATGCGGAGAAAGATTAAAAGACATTTGGATCATTACTGAAACACAAGGGGAAGAGCATTTGAAGAGCTGCTGAATCCATCACAAGATTCTGCATTCCGCTGAATTTGGAAGGAGGGAGTGGTTGTAAAAGGGTGAGGGATCACTGCTTACGTGAGGTTTTAGGAAGCTGATAGAGAGTGGAATGTACATTTTGTGAATCTCATGAGGCAGGCATCCAGATAAACTGGTGTCAGGGCTGTGTCACTTACCATTGA-----------GCGGATGACCCATATACACCAAAGAAGGTACTTGGTAAGTGGAGAGCTTCA---------------------------------------------------------------------------
>RTE-3_CPB_Chrysemys_picta_bellii
GGTACATGAACGTGAGATGGCTTTTTTATTATGGTTTAATGCGGAGAGAGATTAAGCGATGTCTGGACCATTAGGTCAGCACAATGGTAAGAGCATTTGAGGAACTCCTAAAGCCATCACAAGAAGCGGCATTCCGCAGAATATGGGAAGAAGGACTGGTTATTAAAAGGAGAGGAATCACTTCTTACGAGAGGTTTCCGGATCATGACGGAGAATGGAATGTACATTTTGTGAAGCTCCTTCGGCAGGCATCCAGCAAAACCGGAGTCAAGGATGTGTCACTTGTCATTGA-----------GCCGACGACGCATATCCACACAAGAAGATCCTCGGAAGGTGCAGTCCTTCAAGAGAGCTAAGATTTCAATTCCAAACCTGGAGTAAATAGTGGCCAGAGGGGCTGGGACACAC-----ATACCTGG
>RTE-42_LMi_Locusta_migratoria
GGCTTTTGAACATGAAATGGACTTTCTATTATGGATGAATGCGGGGAACGATTCGGAGACATTGCGACCATTGTGCAAGTGGAGGGGGGAGAACATTTAACGAAGTTCTAAAGCACTGAAAAAAAGCACCATAACTCTGAATATGGAAAGAGGGACTGGTCGTGAAAAGGAGAGGCATCCCTATTTGAGGAGGGTTTTAGGAAGCTGGTGGAGAGTGGCATCTACCTTTCGTGGATACACTTGCAAAGACATCCAACGAATCGGGAGTCAAGGCTGTCTCGCTGGTTTTGGA-----------GCAGACGACACAGCTAAATGCAAAAAAGAAATGGGAGAGTCCAATCTTTCCAGGAACATAAACTTTCAATAGCAAACTTGGAATTAACCGTGGCCAAAGGAAATGGGGCATACGAAAAGCCAGAAA
>RTE-6_NV_Nematostella_vectensis
GCTGCTCGAGTGAG----AACTTTTCTATCCTTGTTCAATGCGGGCTACTTCTCCAACACGCTATGACCATCCAATCCACACACTCATAAGAACATTTGAATCAGTCCTGAAATCCTTGATCACCGCACCATCCCGCTGAATGTGGCAGAAAGGACCTATAGTCCAAGGGCAAGGTATCACTACTTTCCCGAGGCTTTCGGTGGCACGTCGAGAACAACACTGTTTATTTGTGACGATAATGGGAAAGGCTGCCACCAAGAACGGGGTCAGGGTTGTCGCTCTGATGTTCACAAA--------GCAGACGACCAACATAAGTAGAAGAAAGTCATGTCCCAGTGGAAAAATTCAAGAGGCATAAGCTTACAGAGCAATACATGGACACACCATTGGTATGATCCGATGGGTCATGTGCAAAGCAAAGCA
>RTE-1_CQ_Culex_quinquefasciatus
---ACATGAATGTGAGGCGGCTTTTTTAACGCAGTTCAACGCGGTGAGCTGTTCGCTCACATCTGGACCATCGCTGTTACACAATGGCGAGAGCATTTGAGCAGCTGCTACAGCCGTGAAAAGTCGCGCCATCTCGCAGAATCTGGGACACCGGACTGGTGGTGAAAGGGTGAGGCATCGCTGCTTTCGACGGGGTTCCGGATCATGGTGGAGAATTCCATCCATCTTTCGTGGAAGCCCTTGGGCGGGAGTCCAGAGAGGCTGGGGTCAAGGATGTGTCGCTCGTCATCG-GGAGCGTTGGAGCGGATGACGCAGATCAATCCAAAAAGTCGATGGGTGAGTCGACACTTTCCAACCAAATAAACTTTCAACTCGAAACCTGGTGTGAACCGTGGCCCCGGGAGATGGGCCACACGCGGAGCAGAGAA
>RTE_Ele3_Aedes_aegypti
---ACATGAACGTGAGGCGGCTTTTTTAACATGGTTCAATGCGGAGAACTGTTCGTCCACATCTGGACCATCATCACTACCAACCGGCGAGAGCATTCGAACAACTTTTCCAGCCATCCAAAATCGCCCCATATCGCCGAATCTGGGACACCGGACTGGTAGTGAAAGGGTGAGGCATTGTTGCTTCCGTCGGGATTCCGGATCCTGGTGGAGAATTCCATGTATATTTCATGGGTGCCCTGAGACGGGTGTCCTGAGAAGCTGGAGTCAAGGATGTATCACTCGTAATTG-GGCGCCATTGAGCTGATGACTCAACTCAATACAAGAAATCGTTGGGGCAGTCGAAAACTTCCAGTCAGATAAAATTTCAATTCCAAACGTGGTGTCAACAGTGGCCACAGGGGGTGGGCCACACGCGGCGCTGGTAA
>RTE-1_DT_Drosophila_takahashii
TGCACCTGAACGTACCCTGGT--TTCTATCATCGTTTAATGCGGTCTCAGATTTTGGAATGTTGTGACCATGCGAGCTTCGCAGGAATGAGATCATTCTCGAGTCTGTTATCGCAATCCAAAAAATCTGCCTGCCGCAGAATATGGCTCACGGGATTGGTCTGTCAAGGGTGAGGAATGTCTTCTTTGGACCGGGTTCAGAGTCCACGTTGAGAAAACCAGGTACCATTCGCTGCCSCCATGTCTGAGGAATCCAGCAAATGTGGCCTCAAGGTGATGTCTTTTCTAATGG-AAGGCTGGTGTGCTGATGAGCCGCATGAATAGAAAAAGTTTATGAACTAGTCAAGGAGTTCAAGAGCTCTAAAACTACAAGACGCTTGCTGGACAGAGAAATGCGTGG-TTCGCTGGGCCACATGCAAGGCCCAGGA
>RTE-2_DBp_Drosophila_bipectinata
TGCACCTGAACGTACCCTGGTTTTTCTATCCTCGTTTAATGCGGTCTCAGATTTTGGAATGTTGTGACCATGCGAGCTTCGCAGAAATGAGATCATTCTCGAGTCTGTTATCGCAATCCAAAAAATCTGCCTGCCGCAGAATATGGCTCACGGGATTGGTCTGTCAAGGGTGAGGAATGTCTTCTTTGGACCGGGTTCAGAGTCCACGTTGAGAAAACCACGTACCATTCGTTGCCGCCATGTCTGAGGTATCCAGCAAATGTGGCCTCAAGGTGATGTCTTTTTTAATGG-AAGGCTGGTGTGCTGATGAGCCGCATGAATAGAAAAAGTTTATGAACTAGTCAAGGAGTTTAAGAGCTCTAAAACTACAAGACGCTTGCTGGACAGAGGAATGCGTGG-TTCGCTGGGCCACGTGCAAGGCTCAGGA
>RTE-2_DAn_Drosophila_ananassae
TGCACTTGAATGTACCCTGGCTTTTCTATCCTTGTTTAATGCGGTCTCAGATTTTGGAATGTTGTGACCATGCGAACTTCACCGGAATGAGATCATTCTCAAGTCTATTAGCGCAATCCAAAAAATCCGCCTGCCGCTGAATATGGCTTACGGGATTGGTCTGTCAAGGGTGAGGCATGTCTTCTTTGGACCGGGTTCAGAATCCACATTGAGAAAATCACATATCATTCGTTGCCGCCATGTCTGAGGTATCCAGCAAATGTGGTCTCAAGGCGATGTCTTTTCTAATGG-AAGGCTGGTGTGCTGATGAGCCGAATTAACATAAGAAGTTTATGAGCCAGTGAAGGAATTCAAGAGCTCTAAAATTACAGGACGCTTGCTGGACAGAGAAATGCGTTG-TCCGCTGGGTCACATGCAGGGCCCAGGA
>RTE-2_DF_Drosophila_ficusphila
TGCACGTGAATGTACCCTGGCTTTTCTATCCTTGTTTAATGCGGTCTCAGATTTTGGAATGTTGTGACCATGCGAACTTCGCCGAAATGAGATCATTCTCAAGCCTGTTAGCGCAATCCAAAAAATCTGCCTGCCGCTGAATATGGCGTACGGGATTGGTCTGTCAAGGGTGAGGCATGTCTTCTTTGGACCGGGTTCAGAATCCACATTGAGAGAACCACCCATCATTCGTTGCCGCCATGTCTGAGGTATCCAGCAAATGTGGTCTCAAGGTGATATCTTTTCTAATGG-AAGGCTGGTGTGCTGATGAGCCGAATGAACACAAGAAGTTTATGAGCTAGTCAAGGAATTCAAGAGCTCTAAAATTACAAGACGCTTGCTGGACAGAGAAATGCGTTG-TCCGCTGGGTCACATGCAAGGCCCAGGA
>RTE-2_AG_Anopheles_gambiae_str._PEST
GGAACATGAACTGGAGGTGCGTTTATTATCATCGTTTAATGCGGGCTTCGGCTGCACCACGTTCTGACCATCAGCAGCACAGTCGGGGGATGCTATTCGACAGACACCTGAAGCCATCAAAAATGTCAGCCTGGTGCCGAATTTGGGATCAGGGAGTGGTACACCAAGGGCGAGCCATCAGTCCTTCGGCAGGGATTTGTAATCAACACCGAGAGCACCACGCACCATTCATGAACACCATGCAGCAGGATTCCTGGGAACGGGGTCTCAAGGGGATCTCCTTCGCTCTGG-AGCGCGGGCTTGCGGATGAGGCGAATCAATCGAAGAAGTACCTGGGCGAGTAGAGGAGTTCTAGAAGACTAAATGTATCGCACACTTCCTGGACAACGGCGTGCGAGC-TACGCTGGGGCACGTGCTGGGCCCAGGA
>RTE-3_AG_Anopheles_gambiae_str._PEST
-----------------------------------------------------------------GAC--------------------------------------------GCCATCAAAAGAGTCTGCCTGGCGCCGAGTCTGGGAGCAGGGAGTGGTTCACCAAGGGCGAGCCATCAGTCCTTCGGCAGGGGTTTGTAATCCACACCGAGAGCGCCACGCACCATTCATGAGCATCATGCAGCGCACTTCCTGGGAAAGGGGTCTCAAGGTGATCTCCTTCGCCCTGG-GGCGCGGGGCTGCGGATGAGCAGGATCAATCGAAGAAGTACCTGGGCGAGTAAAGGAGTTTTAGAAGACTAAATGTATCGCACATTTCCTGGACAGCGACGTTCGAGC-TACGATGGGGCATGTGCTGGGCCAGGGA
>RTE-3_CQ_Culex_quinquefasciatus
GGGACGTGAATTGATATTGCCTTTTTTATCATCGTTTAACGCGGCCTGCGACTAACCTACGTCGTGACCATCACCAACGCGCTCAAACGACAGCATTCGATGAACACCTGAAGCCATCAAAAGAAGCAGCATCGGGCTGAGTCTGGGAGTCAGGAGTGGTATGCCAAGGGGGAGCCATCAATCCTTTGGAAGGGATTCGTGATCAACACCGAGAGTACCACGCACCATTCATGAAAATTATGGACGAGGTTTCCCGGGAAGGGGGGCTCAAGGCGATCTCTTTCGTGCTAG-CGAGCGGGCTTGCCGACGAGCAGAATGAATCGAAGAAGTACCTGGGGGAGTGGAGGAGTTTGCGGAAATTAAGTGTACAAGTCGCTACGTGGACAACGTCGTATGAGA-TGCAGTGGGTCATGTGGTGGGCCATGGA
>RTE-2_CQ_Culex_quinquefasciatus
GGCTCTTGAACTGGAGTTGGCTTTTCTATCATTGATGAACGCGGCCAACGCTGAAGGAACGTCCTGACCATCGGCAGTGCGAGCTAACGACAGTATTCAACGAGCACCTCAAGAGATCAGAAGAAGCTGCTTACCGGTGAATCTGGGAGGAGGGAATGGTGTGCCAAGGGCGAGGCATCGCTTATTGGGGCCGGCTTCACGCGCCACACGGAGAGTACAACACATCATTCATGCAGATCATGCACGAGGATTCCGGATAACGAGGGCTCAAGGTGATATCCTTCGTCCTTG-AGGGCGGGCATGCCGATGACAAGAATGAATCGAAGAAGTACATGGGTGAGTGAGCGAGTTCGGATCGAGTAAGCTTACAGAACACTACCTGGACAACGGAACAGGTGTCTCAGGTGGGCCATGTGGGAGGCACAAGA
>RTE_Ele4_Aedes_aegypti
GGAACATGAACTGGAACTGGCTTTTTTATTGTTGATGAACGCGGCCAACGATGAAAGAACGTTCTGATCATAGGTAGCACGCGCTAAAGACAGCATACGACGAGCACCTTAAGAGATTAGAAAAAGCCGCCTTCCAGCGAATTTGGGAGGAGGGAGTGGTGTGTCAAGGGCGAGCGATCAATTTTTTGGACAGGATTTATGAGCAACACGGAGAATACAACACATCATTCATGCAGATTATGCACGAGGTTTCCGGACAAAGAGGGTTCAAGGTGATTTCGTTTGCTTTAG-AGAGCGGGGATGCCGACGACACGGATCAATCAAAGAAGTACATGGGTGAGTCGAAGAATTCGAGCAAAGTAAGTTTACAAGACGCTACATGGACAACGGAACAGATGGATGCGGTGGGGCATGTGGTCGGCCATGGA
>RTE-29_LMi_Locusta_migratoria
GGAACATGAATGTCAACTGGTTTTTCTATGCTTGTTCAATGCGGTAACCATTTAAAAAATGTATGGATCATGAATGAAGTATCTGACTCAGAATATTCTCCCAGCTCCTGAAATAATCAATTGAAGCTGCATTGTGCAGAGTCTGGGAGCA--GATTGGTCTGCCAAGAACAAGGAATCTCTACTTAGGAGAGGCTTTAGGATCAACGTGGAGAGTATAATGCACATTTTATCAAAGTACTAAAAGACAGTTCCATCTAAACTGGCCTCAGGGAGATCTCCCTTGTGCTAGA-----------GCGGATGAGCGGCATCAGTACAAGAAATACATGAATCTGCGAGTACTTTCAAGGTCCCTAAGACTATCAAAGTATAGCCTCACAACGAAACAGGAGAATGACCTGGGACATGTGAAAGGCTCGCAA
>RTE-63_LMi_Locusta_migratoria
GGAACATGAATGTGAATTGGTTTTTTTATGTTGGTTCAACGCGGCATCCATCTAAGGAATGTATGGATCATAAATAGTGCATTGTATCCAGACTATTCGCTAATTTACTAAAATAGTTAAAAAAAGCTTCATTGTGGTGAGTGTGGGAATATGGACTGGTCTGCCAAGAATGAGGAATCACTCCTCAGGTGAGGTTTTAGGGTCAACAGTGAGAATATAATCCACATTTTGTCAACGTCCTCAAAGACAATTCCTGGAAAACAGGCCTCAAGGAGATATCCCTGGTTTTAGA-----------GCGGACGAGTGGCATCAACAGAAAAAGTACATGGATCTGTAGACACCTTCAAGAGCTGTAAACTTACCAGAGTGTAGCTTTACAAAGGAACAGGGGAGTGATGTGGGACATCTGAAGGGCAAGGAA
>RTE-20_LMi_Locusta_migratoria
CTCCTACTAAAGTGTGTTGGCTTTACTGTTGATGTTCAAT-CGGCGAGCGCCTCTACCATGTGGCGACCAAAGCACCCCTAGAAAAACAAGAATATTTCGGAAACTCCTCAACA------AAGAAGCCCCATAGTGCAGAATTTGGAGAACGGGGATGGTCCATCAAAGGAAGGGCATCCTTGTTTAGGCGAGGTTTCCGGGTCCTGACAGAAGGGGGACGTAGCC-ATGGTCTCCACCTTGTGGGAGGCCTGATGAGAAACAGGAGTCAGGGGGATCTCGTGTGTTCTGGAAGGA-------GCTGATGACCAACATCAACAGAAGAAGTTCATCAACAAGTTCCTGCAGTCAAAGTACCTAAGCTTACAACTCGGTTGCCTCTTAGAGGAAAGAGAGGATGACCTTGGGCACATGAGG-ACGGATGA
>RTE-64_LMi_Locusta_migratoria
GGTACCCCAACAT--GACGCCTTTTCTGTCCTTGTTCAATGCGGCACACGGCTCACCCATGTGGCGACCAAAGCA-CCCTGCAACTACAACAGTATTCGCAGAACTTCTCAAAC------AAAAAACATCATAGTGCCGAATATGGACATCAGGACTGGTCCACCAAGGGTGAGGCATCACTA-TTCGGCGAGGCTTCCGGCTCCTGGCAGACAGGAATAATATGC-TTCGTCAACATCCTACACGAGGTTTGATGGCAAACAGGCGTCAAGGTGATCTCACTAGTGCTCGACAG--------GCGGATGACGGATATCTCCAAAAAAAGTTCTTCTATGGGTTGCACACTTTAAAATGTCTAAAATTACAACACCGTACACTGATAAAGAAAA-------TAAAATTGGACACATGAAAGTCTGAAGA
>RTE-1_AFC_Cichlidae
GGGACATGAATGTGAGGTGGTATTTCTTTACTGGTTCAATGCGGTGTTTTGTTAAGAGTTGTAATGATCATTGCCGAAGCAAAAAGACTTGAATATTCGAGGACCTCCTTAAGCAGTTAACTTGGGCCCCGTCCGCCTGAGCGTGGAGATCAGGACTGGTGGTCCAAAGGGGAGGGATCACTCCTTACAGGAGGTTTTCGGTGGAACCTGGAGAGTTTGCTCTACATTTTGTGGAGGTGCTCCGGGAGGGGTTCTGGCCCGATGGGCTCAGGGCTGTGTCACTTTTTATGG------------GCAGATGACTTCATTCAGCCCAAATAGGCCATGGACGAGTGGAGGAGTTTAAGAGAGCTAAGCTTACCGGTCGATCTGTGGGTAAATGGGCTTAGAGATGAGGTGGGGCATCTGAGAGGCTGGGGA
>RTE-1_EL_Esox_lucius
GGGACGTGAACGTGAGGTGGTTTTTCTTTACTGGTTCAACGCGGTGTTCAGTTAAGGGTTGTTGTGATCATTGTCGAAGCAGAAGGACTAGAGTATTCGAGGATCTCCTCAAGTGGTCAACTCGGGCACCATCCGCCTGAGCGTGGCGGTCGGGGATGGTGGTCCAAGGGGGAGGGATCACTTCTTTCAGGAGGTTTTCGGTGGAACCTGGAGAGTTTGCTCCACATTTTGTGAGGGTGCTTCGGGAGGGGTCTGGGTCCGTTGGACTCAGGGCTGTGTCACTTTTTATGG------------GCGGATGACCCCTTTCAGTCCAAATAGGCCATGGGAGAGTGGAGGAGTTTAAAAGAGCTAAGCTTACCGGTCAATCTTTGGGTAAATGAGCTTAGAGATGAGGTGGGGCATCTGAGGGTCTGGGGA
>RTE-1_OL_Oryzias_latipes
GGGACATGAACGTGAGGTGGCTTTTCTTTCCTGGTTCAATGCGGTGTTTTGTTAAGGGTTGTAGTGATCATTGTCTCTGCAGAAGGACTAGAATATTCGAGGATCTCCTCAAGTAGTCAACTCGGGCCCCGTCCGCCTGAGCGTGGCAGTCGGGACTGGTGGTTCAAGGGGGAGGAATCACTCCTTTCAGGAGGTTTCCGGTGGAACGTGGAGAGTTCGCTCCATATTTTGTGGGGGTGCTCTGGGAGGGGTCGGGGAGCGTTGGACTCAGGGCTGTATCACTTTTTATGG------------GCAGATGACTTCATTCAGCCTAAATAGGCCATGGGAGTGTGGAGGAGTTTAAGAGAGCTAAGCTTACCGGTCGATCTATGGGTAAATGAGCTTAGAGATGAGGTGGGGCATCTGAGAGGCTGGGGC
>RTE-1_GA_Gasterosteus_aculeatus
GGGACGTGAACGTGAGGTGGGATTTTTTTACTGGTTCAATGCGGGTGTTTGTTAAGGATTGTAATGATCATTGCTGAAGCAGAAGGACTTGAACATTTGAGGAACTCCTGAAGTAGTCAACGCAGGCCCCATCCGCCAGAGCGTGGAAGTCTGGAGTGGTGGTACAAGGGGGAGGTATCACTACTTTGAAGAGGTTTTCGGTGGAACACGGAGAGTATGCTCTACATTTTGTGGAGGTGCTGCGGGAGGGGTAGGGGGTCGTTGGCCTCAGGGCTGTGTCACTCTTCATGG------------GCAGATGACATCTTTTAGCCTAAATAGGCCATGAATGTGTGAAGGAGTTCAAGAGAGCTAAGCTTACCGGTCAATGGATGGGTAAATGGGCTTAGGGATGAGGTGGGGCATCTGAGAGGCCCGGGA
>RTE-2_EL_Esox_lucius
GGGACGTGAACGTGAGGTGGGATTTCTTTGCTGGTTCAACGCGGTCGTTTGTTAAGGATTGTGATGATCATTGCCGAAGCAGAAGGACTTGAACATTTGAGGAACTCCTAAAGTAGTCAACACAGGCTCCATCCGCCAGAGCGTGGGAGTCGGGAGTGGTGGTTCAAGGGGGAGGTATCACTTCTTTGAAGAGGATTCCGGCGGAACACCGAGAATATGCTCTACATTTTGTGGAGGTGCTGCGGGAGGGGTAGGAGGTCGTTGGCCTCAGGGCTGTGTCACCTTTTATGG------------GCGGATGACATCATTTAGCCTAAATAGGCCATGAATGAGTAAAGGAGTTCAAGAGAGCTAAGCTTACCGGTCAATGGCTGGGTAAATGGGCTTAGGGATGAGGTGGGGCATCTGAGAGGC------
>RTE-29_CPB_Chrysemys_picta_bellii
GGGACATGAATGTGAGGTGAGATTTTCTTACTGGTTCAATGCGGTGAGTTATTAAGGTTCATAGTGATCATCGTTGAGGCAGAATGACTAGAGCATTTGAGGAACTCCTCAAGCGGTAAACGTAGGCAGCATTCGCCAGAGCGTGGAAGGCGGGACTGGTGGTCCAAAGGAGAGGGATCACTCCTTTCAGGAGGATTCCGGTGGAACACGGAGAGTTTGCTCTACCTTTTGTGGAAGTGCTGCGGGAGAGGTCCGGTGCCATTGGACTCAAGGGTGTGTCCCTTTTCATGG------------GCAGATGACTTCTTTCAGCCCAAATAGGTCATGGGGGAGTGGAAGAGTTCACGGGAGCTAAGCTTACAGGTCACTCTTTGGGTAAATGAGCTCCGAGATGAGGTGGGGCACCTGAGGGGCGGAGGA
>RTE-4_PM_Petromyzon_marinus
GGGACGTGAATGTGAGGTGGGATTTCTTTACTGGTTCAATGCGGTGAGATGTTAAGGATTATAGTGATCATTGTGGATGCAGAGGGACTAGAACATTTGAGGAGCTCCTCAAGCGGTCGACATAGGCTGCATTCGCCAGAGCATGGAAGGCGGGATTGGTGGTTCAAAGGGGAGGGATCACTCCTTTCAGGAGGATTCCGGTGGAACATGGAGAGTATGCTCTACCTTTTGTGGAGGTGCTGCGGGAGATGTCCGGTGCCGTTGGACTCAAGGGTGTGTCTCTTTTCATGG------------GCAGATGACCTCGTTCAGCCCAAATAGGTCATGGGGGAGTGGAGGAGTTTACGGGAGCTAAGCTTACAGGTCGATCTTTGGGTAAATGAGCTCCGTGATGAGGTGGGGCACCTGCGGGGCCAGGGA
>RTE-22_CPB_Chrysemys_picta_bellii
GGGACGTGAACGTGAGGTGGGATTTTTTTACTGGTTCAACGCAGTGAGTTGTTAAGGTTCATAGTGATCATCATTGAGGCAGATGGCCTT--------------------------------------------------------------------------------------------------------------------------AAGTACATATGGCAGTTGCTGCTGCACTTCTGTGAAGTGTATCAGTCA--------TAAAGGTCTACTAAACTTT----------------GTCTGTTGCTTCATCCATTCCATATTGTCCTAC--------------------------AAGCC------TCCACC-----ATAAATCAG--------TGCTGT---------AAAAACC------
>RTE-8_BF_Branchiostoma_floridae
GGTTCCTGAATGTACACTGGCATTTCTACTATCGTGGAATGGGGGGAGAGGATAGGGAACATCCTCAGCATCTTGGAAGCATCCTCAAGGGAACATACAACAGGCTCTTGAAGCACTGAGAGGTTGCTGTATCAAGCTGAAACGGAACTG---GAGTGGTTCTCAAAAGGCGAGGCCTAGCTCACTCGACGAGCCTTTGTGAGGCACACCGAGCCGCAAATGTACTTTTTGTGTGGGCACTGAGAAGGGTGTGAGGAGTGGTTGGCGTCAGGGGTCTCAGTCTCGTTTTGGA-----------GCAGACGACAGACATTAACGGAAGAAGATCATGGAAGTGAAGCCAGCTTCTAGGCACCTCGTGGTTTGACTGCTGACCTGGGCACCGTGCCCCCGGGATTAGATGGGGCACGTGAGGGCCACTGGA
>RTE-8_NV_Nematostella_vectensis
----------------------------------------------------------------------TAATGGGTGCAGAAAGATGAGAACATACAACCATCTGCTGAAGCAGTGTGAAGCAGCGGCGTTGTGCTGAAAGAGGATT----GACTGGTCATCAAAAGGCGAGGCCTAACTAACTTGATGAGGATTCGTAGGGAACACAGAGCTAAAGGTGTTCTTTTTGTGTGGGCAATGCGTCGGGCCTCCGGAGTGGTTGGTGTCAAGGCTCTGAGTCTAGTACTTGA-----------GCAGACGACAGATTTTAACGCAAGAAGATCCTGGAACAGTTGACTCTTTCTAAAAGCCTAGAGGTACAGCAGCTGTGTTGGGCAACGTGCCCCGAAGATCCGGTGGGGCATGTGGCGGGCATCCAA
>RTE-3B_SP_Strongylocentrotus_purpuratus
GGCACCTGAATGTGAAATGGGGTTTTTACCATGGATGAACGCGGTAACAGATGGAAGGACATCACGATCATTGTAGAAACATGCAAACGAGAGTAATTGGCGAGCTTTTTGAGCGATCAGAAGAGGCTGCGTAGTATGGAATCTATGATGATGGACCTGTTATTAAAACCTGGATCATGCCTCATTCAGTAAGGTTTTGTCCGGAACAGAAAGAAATGCATCTTCCTTTCATTGAAGACTTAACCAAGGACTGACACAAAAGGGGGGTCAAGGATGTGTCTCATTACAGTGA-----------GCAGATGACAGAATTAAATAGAAAAAATGCATGAACAAGCCACCTCTGTTAAAGAAGCTAGACTCTCAATTGCTAGCTTGGACAAGTTTGTGGACAGATGAGCTTGGTCATGTGAAGGACTTCATA
>BovB_BM_Bombyx_mori
AGCACGTGAATGTGAAATGAGTTTTCTATTCCTGTGGAATGCGGAGAACGATTCATGCACATATTGACCACATCGGCCGT-CAAGAATATTGGC-------GACTCCATCACACCTTGAAAAGGAGCGCCATCACGCAGAATCTGGCAGAATGGATTGGTACTGCAAAGGATCACCCTCTCTTATTCCCTCAGGTTTTGTGAGGTACCGCGAGAATTCGATTATCCTTTCGTGCGGGTCCTTCAGGAGGAGTCCCATGCAAGAGGAGTCAGGGGTGTGTCACTATACGGCGA-----------GCAGATGACCACAATCAACCCAAAAAAATCATGGCTTAGTTGACAACTTTACATAACATAAGACGTGCTCACTTTACCTGGACAGATGTGTGGACAGTTCGAGTAGGTCATAT-----ATTCGTGA
>BovB_Dr_Christinus
GGAGCTTGAATGTGAAATGAGT-TTTTATTGGTGTTCAACGCGGTGACCGCTTCCGAAACATCCTGACCATAATGGATACGCAAGAAAGGGAGTAACAGAAGAATTATACACGCCTTGAACCAAAGCCCCATACCAC---ATATGGAAGACCAGATTGGTTGTCCAAAGGCGAACAATCGCTCATTTCCTGAGGTTTTCATTGGAACAGAGAGAATATCATGTATATTTCATGAAATGTCTGAAGCAGGCATCCGCAGCAAAAGGTGTCAAGGATGTATCGCTGTATGCTGA-----------ACCGATGACAGAAATCAACAAAAAAAGGTAATGAATGAGTCCAAGACTTCAAAGGGCATAAGATGTCAATGCCATAGCTGGACAGTTGTGTGGACGGCTCTCGTTGGTCATATGCTGGGTCAGAAA
>RTE-17_BF_Branchiostoma_floridae
-----------------------------------------------------------------GAAGA--------------------------------------------------AAAAGGCACCATCCCATAGAATCTGGGACTCTGGAACTTTTATCAAAAAATGAGCAATGTCTTCTTTCCAGAGGGTTTCGGGGGCACCGCGA-----------TCGTTTCATCGAAGCGCTTAGTTCGGAGCTCCCTCAACGAGGGGTCAAGGAGATTTCTCCCGGCCTCAT-----------GCTGACGA------TATCACGAAAAAAGCTATGGACCAGTCCATACATTCGCACAGACTAAACTTACAAATCCTCGCATGGGAACAGCAGTTCCGAGATCCGGTAGGCCACGTGAAGGGCCAGAAA
>RTE-10_LMi_Locusta_migratoria
GGTTCATGAATATGAATTGGATTTTCTATGTTAGTTTAATGCGGGGTACGACTAAACGATGTAGCGACCATTCAAGAAGCACTATAACAGACATATTTTCACAACTTCTCAAGCAATAAAAAGAAGCTTGATATAGCTGAATTTGGAAGACAGGACTGGTATGCCAAGAATGAGGAATCTTTATTTTGGAGAGGTTTCCGGATCCACTTAGAGAGTTCAATCCACATTTCGTAAATATAATGAAGGAGAAATCCCTCAAAACTGGACTCAAGGGGATTTCACTTGTCCTAGAGGGATCCAACTGCAGATGACAGTTCTTAATAAAAGAAATACCTGAGATGGTTGAGCGCTTCAGAAAAGATAAAATTATCAATCAACACATTAACAAAGAAA--------TGAACTGGGCCATATGCGAGGCACTCGA
>RTE-40_LMi_Locusta_migratoria
GGAACCTGAATGTGAAGTGGTTTTTTTATGTTAGTTAAATGCGGAATAAGGTTAAAAAATGTGGCGATCAC---AGAAACACTTCAAAAAGAGTATTTGATGAACTCCTAAAAACATAAAAAGAAAGTGCATCGTGCAGAATATGGCAAGAAGGATTGGTTTGCCAAGAATGAGGGATCATTACTTTGGCGAGGGTTTCAAATCAACACTGAGAATATGATACACCTTTTGTTAAGGCCTTGATCGAGGTGTTCCAAGAAACTGGACTCAAGGGGATCTCCCTAGTGCTTGAGGTATCCAGGTGCAGATGACACACATGAACCAAAAAAATACATGGGAAAGTAAAGGATTTTAGAGCATATAAACTTATAAAACATTTGCTGGAGAAAGGAG--------TAGAATGGGGCATGTGATGGGCGAAGAA
>RTE-17_LMi_Locusta_migratoria
GGAACATGAACGTGAATTGGTTTTTTTATCACAGTTTAATGCGGCACAAGGGTAAAGAATGTTCTGATCATCAAAGAGGCATTTGAACAAGTGTATTTGAGGAACTGTTAAAGCAATCAAAAAAAGCACCATAACGCAGAGTATGGAACTCAGGAGTGGTGATCCAAGGGCGAGGGATCGCTATTTGGGGGAGGCTTTCGGATCTACATAGAGAATATAATTCATAATTCATCAGAATTCTTTTGGAGGAATCCAAAGAAAACGGACTCAGGGAGATGTCCCTAGTCCTAGAGGTGTGGAGTTGCAGATGATAGCGATAAGTACAAAAAATACTTGAGTTGGTGAACGCGTTTAGAATAGATAAGATTACAAAACTATACTTGGTCAAAACAA--------TGCGATGGGTCACGTGGAGGGCGCAAGA
>RTE-11_LMi_Locusta_migratoria
GGTACTTGAATGTCAAATATTGTTTCTATAGCCGCTAAACGCGGAACAAGGCTAAAGAATGTGTTGATCAAAGATCAGTGATGGATGAAAAGGTATTTGATAGTCTCCTCAAGTCATGAAAAAAAGCAGCATTTCGCAGAATATGGGAAGAGGCAATGGTATGTCAAAGGAGAGGGATCACTACTCGGGGCCGGATTTCTAGTCAACATAGAGAATATGGCGCATCATTTATTCAAGCTCTAGGCGAGGAATCCGAGAAAAACGGAGTCAAGGGGATGGCATCCGCCCTGGAAGTGCAGATACGCGGATGACAAGAATTAATAGAAAAAATATATGAATGGGTTGAACATTTCAAACAAGACTAAATA-TAAATCACTACGTGGACAAAGAAACAATCTGTTGAGGTGGGCCACGTGGAAGGCAAAGGA
>RTE-56_LMi_Locusta_migratoria
GGTACCTGAATGTCAGCAGGTTTTTTTATGCTGGTTTAATGCGGAATAAGATTAAGGAATGTACTGATCAAACAAAAAT-ATGGACTAAGAGATATTTAATGACCTGCGAAT--CTTAAGAAGAAGCTCCATTCCGCAGAATATGGGAACAGGGAATGGTATGTCAAGGGCGAGGAATCCCTCCTTTGGAATGGATTTCGGGTCAACATAGAGAATATAGCACATCATTTATTCATGCCTTACAGGAGGGATCATGGAAAAATGGGCTCAAGGAGATAGCATTAGCWCTCGAGGTGCAGATTTGCAGATGACACGGATTAATATAAAAAATACATGTGTGAGTTGATACCTTCAGAGTAATTAAAATA-TAAAACTCTACATGGCCAGAGGAACTGTGTATTAAGATGGGTCATGTGCTGGGCATATGA
>RTE-10_SP_Strongylocentrotus_purpuratus
--------------------------------------------------------------------------------------------------------------------------------------------AAGTGT---------------------------ACAATGCCTTATTAGGTAAGGTTTTAGGTGGTACAGAGAGCAGTAAATATATGTTTTATTGAAAGCTTACAAAAAATCTGATGGTAAAGAGGAGTCAGGGATGTGTCCCTGTGCACAGAGGTGTTAGTATGCTGATGACAGAGATGAATAGAAAAAGTCAATGGGACAGTCAGTAATTACAAGAAAGGTAGGTTT-AAACTGTTAACATGGACAAATGTGTGGAAACGTCAAATAGGTCATGT---GACACCAGAA
>RTE-14_LMi_Locusta_migratoria
GGAACATGAACATGAAATGGAATGTATATACTTGTGGAATGCGGACAACAACTAGAGAACATAATGATCATCCTTCAAGCAGCTAGAG--CGTTAATAGAAAAATTATACGAGCTGTGAGAAGAAGCACCTTAACGGAGAATGTATGAAACTGGATTTTTAATTCAAACCAGGACCTTGCCTAATTAGATGAGGATTTCGGAGGAACAGAGAGACCTAAATGTTCATTTCGTGGAAATTGTGACTAAGGTCTGATTTCAGAAAGGAGTCAAGGATGTATCACTGTATATTGAGGAATTAAGATGCTGATGAAGGAGATCAACAAAAGAAGATCATGTGATGGTTAATGTATTCAAGAAATATAAAAAT-AAAATGCTAACTTGGACAATTGTGTGGACGGCACAAGTTGGTCATCTCTTGATCCGAGAA
>RTE-3_SP_Strongylocentrotus_purpuratus
GGAACATGAATGTGAGATGGGTTTTTTATCCTGGCTGAACGCGGGGACAGATGCTAGAATATTGCGATCATGGTAGAAACAATTCGAT--CAATAATTGGCGAACTTTTTGAGCAATGTCAAGAAGCAGCGTGGTACTGAATATATGATGACGGAATTGTCATTAAAACCGGGACAATGCCTTATTCGGAAGGGTTTTGTCGGGCACAGAAAGAAATGCATGTACATTTTATTGAAGAGCTGAAAAAGATATTATAGGAACGGGGAGTCAGGGTTGTGTCGCTGTATAGTGAGGGATACAAGTGCTGATGACTGAATTCAACCCAAGAAGTGCCTGGAACAGTCTCCTCATTTACGAACAATAGAATT-GAATTGTTAACATGGACAAATGTGTGGACTGATGAAGTTGGTCACATGATGGAATACAGA
>RTE-6_Crp_Crocodylus_porosus
----------------------------------------------------------ACATCACGATCATAGTTGAAACAAAAGGAT--GAGTAACTGAAGAGTTATTCCAGTTATCAAAAAACGCTACATTGCGTAGAATTTATGAAAGTGGACCTCTCATTGAGACCTGGACCATGTTTAATTTGCAAAGGTTTTGTGAGGTACAGAAAGAAATGAGTTTTCTTTTTATGAAAATGCTGGAAGAGATATGATGGTAAAGAGGCATCAAGGCTGTTTCACTGTACAGTGAGGGCTGATCATGCTGATGACTGATTTCAACGAAAAAAATGCATGAAGGAGTCAATAAATTTAAGTAACATAAGTTT-GGATTGCTATGCTGGACAGATGTGTGGACAAGTGGAGTTGGACACGTTGTCATCTGTATG
>RTE-33_LMi_Locusta_migratoria
GGAACATGAATGTCTGATGCTATGTATATAATTGTTCAATGCGGAGAAAGGTTAGAGAATATCCTGACCATAGAAGTAGCATCTAAGT--GAGTAATTGAGGAACTATATGAGCCTTGAAAGTAAGCGACATCCCGCAGATACTATGAAGATG----CCTAA---AAAGGAAAACTATCCTTACTTAGGAGAGGTTTCAGAAGGC----TAAGGAGTTAACATACTTTTTATCCGAACAATGAAGGAAATCTGATTGGAGAGGGGAGTCAAGGGTGTATCACTATTTATTGAGGAATTAAAATGCAGATGACTGACTTTAATAGAAAAAAACTATGGATGAGTTGAGAACTTCTAATCATATAGGAAC-CAAAACTTTGCGTGGACAAATGTGTGGGTAGACAAAAATGGGCACATTTTTA----AGGA
>RTE-1B_LMi_Locusta_migratoria
----------------------------------------------------------------------TAGTGAAG--GTATAA----GAGTAATAGAGCAGCTCTACAAGCCCTGAAGGTCGGCCCCATACCTCAGAATGTATGAGACAGGACTTTTAATCCAAATCAGGACCATGTTTGATTCGGGGAGGATTCAGTAGGAACCGGGAAGGAAAGGCATTTTTTTTGTTCAAATTCTGAAGTCGGGGTAAATACAGAAGGGAGTCAGGGTTGTTTCTCTGTACA-TGAGGGATTAAAGTGCTGATGACAGAGATTAACGCAAAAAAATAATGAACGAGTAGATGAGTTTT-CGAATATAGGAAT-GAAGGCATTACATGGACAAATGTGTGGGTAGAATCGCTTGGACACATTAGTAGCTCAGGA
>RTE-2_LMi_Locusta_migratoria
GGAGCGTGAATGTGAAATGGTCTATGTATGATGGTGGAACTCGGAGATCGCTTAAAGATTATAATGACCATAGTGAAGGCGCATAACT--GAATAATAGAGGGCCTATACAAGCGCTGAAAGTCGGCCCCATTCCTCTGAATGTATGAGACAGGACTTCTAATTCAAAGCAAGACTATGTTTAATTCGGGGAGGATTTAGTAGGAACCGGGAAGGAAAGGCGTTTTTTTTGTCCAAATTCTGAAGGTGGGGTAAATATAGAAGGGAGTCAGGGTTGTTTCCCTGTACATTGAGGCATTAAAGTGCCGATGACAGAGATTAACGTAAAAAGGTAATGAATGAGTAGATGAATTTT-CCAATATAGGAAT-GAAAGCATTACGTGGACAAATGTGTGGGTAGAATAGATTGGACACATTAGTAGCACAGGA
>RTE-1C_LMi_Locusta_migratoria
----------------------------------------------------------------------------------------------------------------GCCTTGAAGGTCGGCCCCATACCTCAGAATGTATGAGACAGGACTTTTAATCCAAATCAGGACCATGTTTGATTCGGGGAGGATTCAGTAGGAACCGGGAAGGAAAGGCATTTTTTTTGTTCAAATTCTGAAGTCGGGGTAAATATAAATCGCGGT--------TTTACTGGTTGGCTGC---CTCAATGTTCTGGTTGT-----CACATATGCGAGTTTCGTTTTTTAGGAGAACTGGGTT-GGTATAT---GAA-CCAGATGCC--------TGTTAAGTGCACTGAATAATATTAATACATTAGTAGCTCAGGA
>RTE-4_LMi_Locusta_migratoria
GCAACTTGAATGTGAAATGGAATATATATCATGGTGGAATGCGGTGACCGACTAACGAACATCCTGACCATATACAAAGCAAATATGCA-GAATAATTGAGGAGCTGTATGCGCTCTAAACGAGAGCGACATCCCGCAGAATCTATAACACAGGACTTCTTGTTCAAGGCAGCACTTTGCCTAATTGAGTGAGGATTCAGTGGGAACAGAGACAGAAAAACTTATATTTTGTCAGAGTGCTGAGGAAGGAATAAATACAAAAAGGGGTCAAGGATGTCTCTCCCTACATCCAGGGATCAAGATGCAGACGACGGAGATAAACAAAAGAAAGTGATGAGAGAATAGAGGAATTTAAAGAACATAGGAAT-GAAAGCTTTACTTGGACAGATGTGTGGAAAGAACAAACTGGGCACATCATGCGCAGACAG
>RTE-54_LMi_Locusta_migratoria
GGAACCTGAATGTGAAATGGCTTATTTATCATGGTGGAACAGGGAGATAAACTAAAGAACATCTTGATCATACTGGAAAGAAACAGAC--ACATAATAGAAGATCTATACAAGCAATCCAAAAGAGC-GCATACCGCAGAATATATGACACAGGACTCGTGGTTCAAATGTAAACAATGTTTTATTAGGAGAGGATTTAGGAGGAACAGAGAGAAGTGAATATATGTTTTGTGAAGATTTTGAGAGAGGTATGATTGGAAAGAGGTGTCAGGGTTGTGTCACTATATGCTGAGGACTTGTAGTGCAGATGACAGAAATAAACATAAGAAAGTCATGGGAAGGTGCAATCGTTTCAAAAGTATAGGAAC-CAAATGTTTACGTGGACAAATGTGTGGACCGACATCTTGGGGCACATGCTGAGCCCAGAA
>RTE-15_LMi_Locusta_migratoria
---------------------------------ATCG----------------AATGA------------------------------------------------------GCCATAGCAAAAAGCAGTATACCGGAGAATATATGACAGTGGACTTTCATTACAAACAAGGACAATGCCTCATTTGGCGAGGCTTTAGCGGGCACAGGGAGAAAAAGGTCTATATTTCATGACTATATTGAGGGAAGAGTGACTGGAAAAAGGAGTCAAGGATGAATCCCTCTACTTAGAGGAGTAGAAATGCTGATGACACAGGTTAACAGAAAAAAGTTTTGGGAGAGTGCAAAATTTTAAGCAGTCTAGGAAT-AAAATGTTTACATGGACAGATGTGTGGATGGAGAAATTGGGGCATATACTGGGCAATGGA
>RTE-19_LMi_Locusta_migratoria
GGAACATGAATGTAAAATGCAATTATTAT----ATTG-ATGCGGTGAGAGGCTAAAGAACATCATGACCATCAAGGAATCAAGGAAAA--GAATAGTAGAGTGCTTATATGAGCTTTAAGAAGAAGCAAGCTACCGCAGAATATATGAAAAAGGACTTTTGATACAAAAGAAAACCATGTTTGATTTGCAGAGGTTTTAGAAGGAACAGAGAGAAAGAGGTGTATACTTCATGGACATACTAAGAAAGGAGTGACTGGAGAGGGGAGTCAAGGTTGTCTCCCTATGCCTGGAGGTGTACGGGTGCCGATGACAGAGATTAATAAAAGAAATGTATGCAGGAGTTAGTGCTTTCAGGCCGTATAGGAAC-AAAATGTTTACATGGACAGATGTGTGGGTAGAGGAATTGGGACATTGGGTTGGCAAACGA
>RTE-58_LMi_Locusta_migratoria
GGAACATGAATGTGAGATGGAATTATTATCATGGTGGAATGCGGTGAACGACTAAAGAACATCCTGACCATCATGGACTCAGGGAAAG--GAATAATTGAATGTCTGTATAAGCGCTGAAAAAAAGCATGATACCGCAGAATATATGACAAAGGACTTCTGGTACAAGAGAAAACCATGTCTAATTTGCAGAGGATTTAGAAGGTACAGAGAGAAAAATGTCTTTGCTTTATGGATATTTTGAAGAGGGAGTGACTGGAACGAGGTGTCAAGGTTGTTTCCCTATACCTTGAGGAATACGTATGCTGATGACAGAAATAAACCAAAAAAGAGTATGCAAACGTAAGTGCATTTAGGCAAATTAGGAAG-CAAATGTTTACATGGACAGATGTGTGGACAGAAGAACTGGGACATTCGACAGGCAGAAGA
>RTE-7_LMi_Locusta_migratoria
GGAACGTGAATGTGAAATGGAATTGTTATAATGGTGGAATGCGGACAAAGATTAAAGAACATAATGACCAGCA-------AAGGAAAA--GAATAATAGAGTGGCTATATGATCAGTGAAAAAAAGCAGAATCCCGTGGAATATACATGACAGGATTTCTAATACAAAAAGAAACTGTGTCTGATTGGGTGAGGTTTCAGTAGGAACAGAGAGAGAAGAATGTATGCTTCATGGCAATCCTAAGGAAGGAGTGACTGGAGAGAGGTGTCAAGGATGTGTCACTCTATCTTGAGGAGTTTGTATGCAGACGACAGAAATTAACAGAAAAAAAGCATGGGAGAGTGCATAGCTTCAGGACCATTAGGAAC-CAAGTGTTAACCTGGACAGATGTGTGGGAAGAGAAACTGGGACATTGGCTGGGCTTTGGA
>RTE-51_LMi_Locusta_migratoria
GGTACATGAACGTGAGATGCTATTGCTATAATGGTGGAACGCGGCGCGAGAATAAAAAACATACTGACCATGAAAGCAACAGGGCAAG--GAATAATCGATACACTCTATGAGCACTGGGAAAAAGCGTGATTCCGCCGAATCTATGACAAAGGACTTTTAGTTCACTAATAAACAATGCCTAATT-GGAGAGGTTTCAGAGGGAACCGAGAGAAAAGGGTGTATGCTTCATCGACATCTTGAAAAGGGAGTAAGTGGAAAGAGGTGTCAAGGCTGTCTCTCTTTATCTGGAGGAGTAAGGATGCTGACGACAGAAATTAATAGAAAAAAAGCATGTCAGAGTGACAGCATTCAAGTGGTTTAGGAAT-TAAGTGTCTACGTGGACAAAGCAAGAAGCTTG-------------------AGATGTTGC
>RTE-27_LMi_Locusta_migratoria
-------------GGAGTGCGTTTTCTATAATGGTTCAATGCGGTGATCGCCTCTCGAATATTTTGACCATGCTAACCACTGCAAGCT--GACTAATTAAGAACCTCTTTTCGCCATCAAAAAACGCCACATTCCGTCGAATTTACGACACAGGA----TCATTCAAGAGGAACTCATGTCTTATTTGGTGAGGATTTAGTAGGCACAGAGAGATCAGGGTAGGCCTTTTATGGAAATTCTCAAAAGGATATGATGAGAAAGAGGAGTCAAGGATGTGTCACTATACTCTGAGGCATAAAGGTGCTGATGACTGATATTAACAAAAGAATTTTATGGGATCGTAAGCAAGTTTAACAGACCTAGAGTT-AAAATGCTAGGATGGACAAATGTGTGGACTGCCTGCATAGGACATATGTTGGTCACAGAA
>RTE-9_PM_Petromyzon_marinus
GGGACATGAATGTGAAATGGGTTTTCTATTGTGGTGGAATGCGGTGAGAAACTGAAAAACATACGGACCATGGAGCAAGCAATACAAG--GAGTATGCAGCGATTTGTATAGGCAATAAAAAGAAAGTCCATAAGGGAGAGTATGGAGAGAAGGAGTGGTTGTGAAAAGGAGAACCATCACTAATTGGCGGAGGGTTTAGGGAACACGTACAAGAAAGAATTTACAATTCATGGCAACATTAAGATCGGAGTGGGAAAAGATAGGTATCAGGGAGATATCACCATACTTGGAGGAATATCTGTGCGGACGAAAGAAATTAACAAAAGAAGACGATGAGCAGGTAAAGGAATTTGAGCAAATCAACTGA-AGAACA-TGACTTGGACAAATGTATGGACCCATGGCACTGGACACATGCTTGGCACAAGA
>RTE-5_CTe_Capitella_teleta
CCAACTTAACTCC-----GATA-AGACA--------------AGATACCAAC------AT----------TACAGGAAGCCACTATAT--GAAAGAACGA------------ATTTT--------GTGAT-----------------AGGAAGAAGTGGTCACCCAAAGGTGACCCATGTTTGCTAGCCCCCGCTTATAGACTCAACACCGATGAATGAATCTTCATTTCGTCCAAGCCCTAACTAAGGAGTCCTACCAAAAAGGGGTCAGGGTGATGTCTCCGGCCGTTGAGGAATCAACATGCAGACGAGCAACATGAACAAAAGAAAGTCATGGGAGAGTGGCAGAATATAAAGAACATAAAAAT-GGACACTGTACTTGGGCAGAGAAGTTGAAAGATTGCACGGCAAACAAGAGGGGCCCAAAA
>RTE-5_LMi_Locusta_migratoria
GGAATGTGAATGTGAGATGGATTTTTTATGATGGCTGAATGCGGTGAGAGACTATAAAATTTCACGACCAACATTGATACAAAATGAC--GAACA---------CTTTCTTGGCCATTCAAAGAAGCGGCATCACCCGGAATTTGGGAAGAAGGATTGGTGATCAAAAGGAGAGGGATCCCTCCTTGAGGAAGGATTTAGATTCCTGACAGAGAGCTGCATGTATCTTTTGTGAAAGCTATGCAAGAGGGATCCTAAGAAACAGGAGTCAAGGATGTGTCACTGGTGCTGGAGGAATTCAATGGCAGATGACCAGCATAAATAGAAAAAGGAGATGCAAGAGTCAAGCAGTTTT--------AGGGAC-AAAACTACGTCATGGAATGAATAGTGGCCACAGGAAGTGGGGCATATGAGGAGCGCAGAA
>RTE-34_LMi_Locusta_migratoria
----CACCGGTGC--------ATAAGGG--------------GGC----AGATAAAAGAAGATCT----------GTACTAAGACAAA------------------------GCAATTAAAGGAAGCTCCATTTCGCAGAATATGGGAAAAGGCAGTGGTATGCCAAGAAGGAGGCATCATTAGTCAGGAGAGGCTTTCGGATCAACACAGAGAATATAATACACCATTTGTTCAGACCTTAATGGAGAATTCCAAGTAACAAGGGTTCAGGGTGATATCCATAGTGTTGGAAGGGTGGAGATGTCGATGA------TTAACCCAAAAACAGTATC-CAGAGTGAGAAGTTTCACGTAGCCTAAGG---TGACTGTCTACATGGACAGAGGAAGAGGTGGGTGAGATGGGCCATGTGCTGGGTAGGAGA
>RTE-1_LVa_Litopenaeus_vannamei
GGCAGCCTAATGTCTCATGGAATTTTTGTTGCTGTTCAATGGGGAGAACGGCTTAAAAACAT-ATCAACATCCGACAAGCAGAAAAAA--GAATATTTGAAAACTTAATGAAGCGCTGAGAAATCGCTGTATCCCATAGAATATATGAGCAAGGAGTGGTTGTGCAAGGGTAAGGAATAATTGATTCAGTGAGGATTTGTGACAGACTCAGAGAGAAACATGCACATTTCATGAGGTGCATGAGAGAGGAGTAGCGAGAAGTAGGACTCAGGGCTCTCAGTCTTATAATGGA-----------GCAGATGAGTAATATAAGCCAAAGTAGTACCTCGACGAGTACCAGCTTTTAAGAAGATCAAGGGC-AAAACAGC-ACATGGCCAGATGAGAGGAAGGATTAACTGGGGCATGT-----CCAATGGA
>RTE-1_PBa_Pogonomyrmex_barbatus
-----------------------------------------------------------------------------------------------------------------------------------------------------------------------------------------TGCCGGAGGATTTCGAATCAGCATAGAGGAAGAGATATATGCTTTGCGAATATAATGAGGAGAGAATAAGGAACAAAAGGAGTCAGGGATG----TCTATATATGGCGGAGGAG-AGAGCGGATGACGAGCATAAGCAAAAGAAAATGAT-TAATAGTACAGATTTTCAGATTATGTGGAGAA-TAAATATCTATATGGGGTGATGGAGCTATGGAAGGAATGGGACATAGGAAAGGGGGAAGA
>RTE-1_SIn_Solenopsis_invicta
GA-----TAATAAGCAGGGCGGGTTGAATAGGAGTTTAATGTGGAAGAAAAATGAAGGATGTAATGACCATAAAGGAAGCAGGAGGAA--AAACATTCATGGACCTGCTTGAGCAGTNGGAAGGTGCGGCATTCCGCAGAATTTGGTATACAGGATTGGTTATGCAGAGGAGAGGTATCTATTCTTTCCGGCGGTTTTAGGGTCGACATGGAGGAAGGAATATACATTTCGCGAAAGTGCTGAGGAGGGTATAAGGAGCAAAAGGCGTCAAGGATGTGAGTCTGTATACAGCGGGGGCGTAGCGCGGACGACAAAAATATGTAGAAAAAGATAATGGAAAGGTACAAGCGTTTAGAATTTGTAGAGGT-CACATACCTATCTGGGGTGATGGACTAATGGAAGGAATGGGGAACAGAAGTAGAGGAAGA
>RTE-2_SIn_Solenopsis_invicta
-----------------------TTAAGTAGGAGTTCAATATGGAAGGAATTTGAAGGATGTTATGACCATGCACAAGGCAAGAAGAA--AAATATTTAAAGACCTGTTGGAGCTCTGAAAAAAAGCTGCATACCATGGAATATGGAAGGCAAGATTGGTGGTACAGAGGGGAGGAATCCTTGCTTGCCGACGGCTTCAGGATCAACATGGAGAGAAAAATATATATTTCGCGAGTATTATGAGAAGGGAATAAGGAGCAAAAGGAGTCAAGGCTGTGAGTCTATATATAGCGGTGGGGTAGCGCGGACGACGAATATATGCAAAAAAAAATGCTTAGAGAGTAAAAAGCTTTAGGATATGTAAAGAT-CAAGTACTTTTGTGGGGTGATGGAGTGATGGAAGGAACGGGGAATAGGGTAAAGTGAAGA
>RTE-70_LMi_Locusta_migratoria
GGCACCCTAATATGTACTGCAGTTTTGATGATGGTTTAATGCGGGAAAGACTCAGATAATATTCTGACCATAGTTGAAGCAAAAAAAC--GAACATTTAAGAAACTGTTAAAGCTGTGAAAATGGGCTCCGTATCGTGGAGTGTGGAGAAATAGATTGGTTGTTCAAAGGCAAGGAATCCCTTATTGAGTGAGGGTTTAGGAAGCACATCGAGAGTATAATGATAATTTTATGGAAGAAATGAAGAAGGTATGAAGATGGCAAGGACTCAAGGAAGTATCTCTTGTGATGGA--------AGTGCAGATGAGTGATATAAATATAAGAAAGTAATGGGAGAGTAGATAGTTTCATGATTTGGAGAAA---AAACTCCTACATGGACAAATGAAAGAATGGA---------------GGAAATGGGAGGA
>RTE0_Mars_Metatheria
GGTACTCAAATGTGAAATGGTTTTTCTATACTTATTCAATGCAGCCAAAGATTAATTGATATTTTATTTCCATTGACACTGAAGCAGT--AGATCGTAAAGATTTTATAACAGCACTAAAAAGATGCAGCRTATAACAAGGTATCTGAAAGAGGGTATGTTAATAAAGGCAAGCCTATGCCTACTTTAGTAGGGCTTTTAATTCAACATAGAGAATATAATGTGCTTTTTATAAAGGCTCTCTTCCAGGTGTTCCCATCCTGAGGCATCAGGGAGAGCTCACCTGTCATGGAGGATTCCCTATGTAGATGACA----TCCACGAAAAAAGTGGATGGGACA-----TATATACACTCAAATTAAGGCT-TAACATCAATCATGGAAAAAGGGCAGGCTGCAGGAGRTGGGTCATGTGGTGGACACAGAA
>RTE-13_LMi_Locusta_migratoria
-----------------------GTTCTTGATGGCTAAATGCTGCTTCAT---AAACT-CATTTTGACCAGGATTC--------------GAATATTCAGCGAGGTATTCAAGCTCTTAAAAGAAGCACCGTGGTGCAGAATCTGGAACACAGGATTGGTTATTAAAAGGAGAGGCATCACTTTTTCAGGAAGGCTTCAGGATCATGACTGAGAATACTGTACATATTTTGTGAAAACAATGCAGAAGGAGTCCTCCAAATCTGGAGTCAAGGTTGTTTCACTAACATTAGA-GGTATACAGTGCGGACGACCCACATAAACCGAAGAAAGAGATTGAAGAGTGGAGAACTTTTCGTGAAATAAGCTT-TGAATCAAAACGTGGAATCAATAATGGCCA-AGGAGATGGGACACACGCGCAGCAACGAA
>RTE-57_LMi_Locusta_migratoria
----------------------------------------------------------------------------------------------ATCCCACAAGATAT----GCAGTCCAAAAAAGCTCCATCAACCAGAATATGGCTGAATGGATTGGTCGTCAAAAGGAGAGGCATCCCTACTTAAGAAGGGATTCAGGCTCTTGATTGAGAATACCATTTACATTTTGTGAGCTCTCTGCAAACGGAATCCCAACAAACAGGAGTCAAGGCTGTCTCACTGGTACTGAA-GGAATAAAATGCAGATGACCCACATTAATAAAAAAAAGACATG----AGTGGATAAGTTTTAAGGAAATAAATTA-TGAAAGTAAACATGGAGACAACAATGGCCA-AGGAGATGGGACATACGAGACGCACAAGA
>RTE-24_CPB_Chrysemys_picta_bellii
------------------------------------------------------------------------------------------CAGTATTTAGTCAACTACTGAAGCAGTCAAAAAAGGCACCATTCCATGGAATATGGGAAGAAGGAGTGGTAGTGAAAAGGAGAGGCATAATTGCTTACGACAGGGTTCAGAATCATGATAGAGAATGGCATTTATATTTTATGAAGTTGCTATGCCAGGAATCCTCAGAAACGGGCATCAAGGATGTGTCACTGGTA------GGTATACAATGCAGATGACCCATATCAACAGAAAAAAACCATGGGGACGTCCGATATTTCAAGAAATCTAAACTT-TAACACCATACTTGGAGTAAACAGTGGCCAGAGGAGATGGGACATACGAAACGCAGGAGA
>RTE-18_LMi_Locusta_migratoria
TAGGCCTGCAAGTTGGAA-----CTTATTGGGAATTTACTGGTACGTGAG---ATACT-CATTTCCATCAGGACTTGGCT---AAAATTAAAATTCTATACAAAATACTAAAGCATTAAACGGAATCAACCTCAGTCAGAATTTGGGAAGAAAGATTGGTCATCCAAGGGCAAGGCATCGCTGCTTTGAGGAGGATTCAGGAGGTACATGGAGAATATGGTTGTTATTTTGTGGAATGTTTGGAAAAAAGGTCCAAAGTAAGAGGTGTCAAGGAAGTATCACTAGTAATGGA-AATAGACAGCGCCGATGAGAGAGATAAGTCAAAGATAGAAATGGGGGCGTTTCTCATTTCAGATAAAATAAAGCA-CCATACCTAACATGTACAAATGAGTGAATAGATTCAGTGGGGCACTTGATAGTATGAAGA
>RTE-16_CPB_Chrysemys_picta_bellii
----CCTGAATGTGAAATGGAATTTCTATTATGGTTTAATGCGGCACAAGACTAAAAA-TATATCGATCATGCTAGAAGCT------GAAGAACATTCAAAGAAGTGCTAAAGCATTGCAAAAAAGCACCATTCACCTGAATATGGACGGAGGGAATGGTAATCAAAAGGTGAGGAGTCACTTCTTACGTGAGGATTTAGGATCGTGACAGAGAATTCCATTGCCATTTTGTGAAAATTGTGGAACAGGAATCCAACAAAACAGGTGTCAGGGGTGTGTCTCTAGTCATCGA-GGCCTAAAATGCTGACGAATGAAGACAATAGAAATAAGTCATGGAAGAGTGGACAATTTTAAAAAACATAAACTA-CAAAGCAATACATGGCAATCACAATATAGAGAATCAGTGGGACATGT-------------
>RTE-27_CPB_Chrysemys_picta_bellii
----------------------------------------ACGAATTGTGCTTAAAGAGCATCTGGACCATGATTCAAGC-------CAGGAGCATTCAAAGAAGTCCTCAAGCAGTCAAAAAAAGCGGCATCACGCAGAGTTTGGGAAAAAGCAGTGGTTGTCAAAGGGTGAGGAGTCACTACTTTAGGGAGGATTCAGGATCCTGGTAGAATGTATAGGCTCCCCTTCATGAATATTCTTCAGTCGGAATCCAGCTAAACTGGCATCAGGGCTGTATCTCTTGCCATAGAGGGKAGATGGCGCTGATGAGCGACATTAGTCTAAAAACATCCCTGGCAAGTAGAACAGTTCAAACGTAAT----------------AGCTGGAGAAAATAA------------------------------------
>RTE-50_LMi_Locusta_migratoria
-----CTGAATGTTGAATGGCTTTTCTATCCTTGGCCAATGCGGAATGAGATTAAAGAACATACTGACCACAGCT-GAGG---AAACTGGAACTATTCGAAAACCTCCTGAAACCATAAAAAGAGGCACCATACCGCAGAATCTGGAAGAAGGGAATGGTCTGCCAAAGGAGAGGAATCACTACT------A---TTCAGAGTCAACGTAGATTCCGCAAACTGCCTTTTGTGCAAGAACTCGAAAGCAAGTCCCAGAAAACTGGAGTCAAGGAGATCTCCC--------AAAGAGACAGGAAGCGGATGAGAGAGATGAATATAAGAAGTACCTCGACAAGTAAAAGACTTTAAACACTAC----------------ACCTGGACAGAATGCAAGGATGGTGAAGTGGGACACGTGACTGGC------
>RTE-7_Crp_Crocodylus_porosus
-----------------------TCCTATCCAAGTGGAATGCGGACTGAGACTAAGACACATTCTGACCATCACTCAAGCTGTGAAGAGAGAGTAGTGAAAGAACTGTATAAGCTATCAGAAAAAGCAACATACCGCAGAATATGGAAAAGGACAGTGGTAATCCAAGGGGAAACCATGCCTCATTAGCAGAGGATTCAGGAAGCACACAGAGACCACCATCCATCATTCATGCTGACAATGAAGAAAACATAGTCCCACGTAGGAGTCAAGGCTGTCTCACTATACCTGGA-GGAACAGTGTGCTGATGACTGGAATTAGTAGAAGAAAGTAATGAATGAGTAACACACTTTAAGCAACATAAACTT-ATATGCTGTACCTGGACAAATGTGTACACTGCTGCAGTGGGACATGTGACCAGCAAAAGA
>RTE-8_AMi_Alligator_mississippiensis
----CCTGAATATGAGGTGGATTTTTTATACAAGTGGAATGCGGCCTGAGACTAAACCACATTCTGACCATCACTCAAGCTGTGAAGAAAGAGTAGCAAAGGAACTCTACAAGCCATTAGAAGAAGCACCATACCGCAGAATATGGAGGGAGACAGTGGTCATTCAAGGGGAAACCATGTTTGATTGGCGGAGGGTTCAGGAAGTACACAGAGATCACCATTCACCATTCATGCTCACGATGAAGAAAACATAGCAGATCGTAGGAGTCAAGGTTGTCTCACTCTTCCTCGA-GGAACTGTATGCTGATGACAGGGATAAGCAGAAAAAAGTGATGAATGAGTAACAAGTTTTAAGCAATATAAGTTT-GCATGCTGTGCATGGACAAATGTGTACACTGATGCAATGGGACACGTGGGAAGCCAAACA
>RTE-1_CTe_Capitella_teleta
----------------------------CGGCGA--------GGAGAAGATCTCACGCATATACTGACCATAAGATCTGCGCAAAGCGAAGAGTAATACAAGAACTGTACAAGCTTTGAAAAGACGCAACGTAGCGTGGAATATACGATACAGTACTGATCATAGAAACCAGGACTATGCCTCACTGGCGGAGGCTTTGTAAGGGACAGGAAGAAATGCATTTACCTTTTATAAGAATATTACAGAAAACATGATGGAAAAGAGGAGTCAAGGTTGTGTCGCTATACAGTGAGGCATCAAAGTGCCGACGACAAGTTTCAACAGAAAATCACCATGGCTGAGTTGAGAAGTTTA--------AGGAAT-GAACTGCTAGCTTGGACAGATGTGTACATGGAAACATTCGGGCATGTAGAAGGTGGGAGA
>RTE-37_LMi_Locusta_migratoria
AAACATCTACT-------GGTTTTTTTGTTCTTGTTCAATGCGGAAATTTGTAAAACGACGTAGCGATCACCTGATTTACACGCGAGACTGAATATTCGAAGAGCTCCTGAAATCATAAAAAGAAGCTCCATCATGCAGAATTTGGGAAG---GAAGGCTAGTACAAAGGAGAGGAATAAGTATT-----GAGGCTTCAGGATCATGGCAGACAGAGGTGTCGTGCTTTCGTCCAAATTTTAAAGGAAAATTGATAGAAAACCGGAGTCAGGGAGATATCCCAAGGTGATCAAGAAAAAAGGAGCGGATGACAGAATTCTCTAGAAGAAATATATGAGAGGGTGGAAAAATTCAAAGAATATAAACTTACCAGACAGTACACTCAAAACGGAAAAGACGGTGCGAGTTGGACACATCGTGG----TGGA
>RTE-1_AIp_Arachis_ipaensis
GGGACATGAACATACCATGGAATTTTTGTAGGAGTTAAATGGGGTAAAACTATAGAGATCTTCTTCAACATTAGAAGAACGAAAAAGGTAAGCTATTCTACGAGTTATTTAAGCTCTAAAAAAAAGCAGTATCCCATTGAATTTTAAGGTCAAGAGTGGTGGTACAAGGGGGAGGGATAGCTTATTAACAGAGGATTTATGATCTACACTGAAGTAATAATACATATTTTATGAAGGTTTTAGAAAAAGAGTAGGATCGCATAGGATTCAGGGATCTAAGTCTAGTCTTGGA-----GCACATGCCGATGAGAGAGTTAAGCGCAAGAAATATATGGAAAAGTTAAAAGTTTTAAAAAAAGTAAAGGTATCGCACCGCTGTTGGGCAGATGAACGATTGGATCAGGTGGGACATGTCCATGATACATGA
>RTE-1_GM_Glycine_max
GGTACATGAATATGTTATGGGATTTTTGTAGGAGCTCAATGGGGTAAATCCATAGAGATCTTCCTCAACATTATTAAAGTGAAAGATCTAGCGTATTCCACAACTTATTTAAGCGTTGAAAGTAAGCGGTATACCATTGAATTATGAGGTCAAGAATGGTAGTGCAAGGGGGAGGAATAGCTCATTTACTGAGGTTTCATGGTCGACATGGAATGGCCCATGCACTTTTTATGAAAGCTCTAGAGAAGGGGTAGGGTTGCATTGGTTTCAAGGGTCTTAGCCTAATTCTGGA-----ACAAATGCAGATGAGAGAGTTAAGCGCAAATAGTATATGGACCAGTCACACGGTTTAGCAAAGGTAAGGGTATCGGACTGCTGTTGGGCAGATGAGCGACAGGATTAGGTGGGGCATGTAAGAGGTACTTGA
>RTE1_MT_Medicago_truncatula
GGAACTTAAATATACAATGGCATTTTTGTAGGAGTTAAATGGGGTAAATCCATAGAGAT-TTTCTCAACATTAAAAAGGTGAGAAATCTAAAGTATTTCACAACCTATTTAAGCGTTGAAAGTAGGCAGTATACCATCGAATTATGAGGACGAGAGTGGTAATTCAAGGGGGAGGAATAGCTAATTTACGGAGGTTTTATGGTCGACATGGAACGGATAATGCACTTTTCATGAAAGCCCTGGAGAAGGGGTAGGATTGCATAGGATTCAAGGGTCTAAGTCTAGTTTTGGA-----ACACATGCAGATGAGTGAGTTGAGTGCAAGAAGTATATGGATCAGTTACACGGTTTAAAGAAAGTAAAGGTATCGGACAGCTGTTGGGCAGATGAGAGACATGATTAGATGGGGCATGTTAGAGGTGTATGA
>RTE-1_ATr_Amborella_trichopoda
-----------------------TTTTGTAGGAGTTAAATGGGGTGAGACTATCGAGATCTTCCTCAACATCAAGAAAGTGAAAAAGATGGTTTATTTCAAAAATTATTAAAGCTTTGAAAAGATGCTTTATCCCATAGAGTGTTGAGAACAAGAATGGTGGTACAAAGGAGAGGGATAGCTTATTATCTGAGGTTTTATGGTCAACACTGAGCGAAGGGTCCACATTTTATGCGGGTGTTGGAAAAGGAGTTCTAGACAATAGGTCTCAAGGGTCTGAGCCTAGTTATGGA-----GCACCTGCAGATGAATGAGATTAGTCTAAGAAGTATATGGGCCAAGACCGCACTTTCCGCCGCATAAGGGTATAGGACAGCTGTTGGGCAGATGAGAGAAGGGATTAGGTGGGCCATGTGTTGGGCCTTTAA
>RTE-1_PD_Phoenix_dactylifera
----------------------------------------------------------------------------------------------------------------GCTATGAAAAAATGCGGTATCCCATTGAATTTTAAAGACCAGAATGGTAGTACAAAGGTGAGGTATAACTCATTATCAGAGGTTTTATGGTCGACATGGAGAAAAGAGTTCATATTTTATGTGGGTGTTAGAAAAGGAGTTCCGTTAGATAGGTTTCAAGGATCTAAGTCTAGTTATGGA-----GCATATGCGGATGAATGAAATAAGTCCAAGAAATACATGGATCAAGTGATCATTTTCCGTAGGATAAGGATATAGGACAGCTGTTGGGCAAATGAGAGAAAAGATTAGATGGGACATGTGGATGGCCCTAAA
>RTE-1_MN_Morus_notabilis
GGTAGTTGAATGTGTTATGGTATTTCTGTTGGAGTTCAATGGGGAAAATCTATAGAGAATTTTCTCAACATTAGAAAAGTGAGAANGATAAGTTATTTGAGAAGCTTTATAAGCACTACGAAAAAGCATGATTCCATAGAATACTAAAGAAGAGCATGGTTGTCCAAAGGAGAGGCATAGTTAATTCTCAGGGGCTTCATGATCAACACGGAGAAGCCAATACATATTTTATGTGGGTGCTAGAAAAGGAGTCATGTGAGATCGGCCTCAAGGATCTTAGTCTCGTGATGGA-----AGAAATGCGGACGAATGAACTAAGTCGAAAAAATACATGGCTTC-------AGTTTAGGCAAGATAAAGGTATAGGACTGTTGTTGGGCAAATGCGAGAATGGATGAGGTGGGGCATGTGACCGATTTCGAA
>RTE-1_BDi_Brachypodium_distachyon
--------------------------------------------------------------------------------------------------------------------------------------------ATATTTCGGTCAAGAGTGGTAGTACAAAGGAGAGGTATAGCTTATTCACTAAGGTTTTATGATCGACACAGAGAGCAGAATACACATTTCATGTGGGCATTAGAGAAAAAGTCCAATGAAATAGGACTCAAGGGTCTGAGCCTGGTGATGGA-----GGATATGCTGATGAATGAGATCAGTCTAAGAAGTATATGGGGCAAGGGACACCTTTCAAGAAGGTAAAGGTATAGGACGGCTGTTGGCCAGATGCGAGAAGAGATTAGGTGGGGCATGTGGTGGGCTTCCGA
>RTE-1_SBi_Sorghum_bicolor
----------------------------------------------------------------------TTCGGAAGGTGGGAAGGACAGAGTATTTGATAAGCTTTTCAAGCTTTGAAAAAGTGCGTTATTCCATCAAATCTATCGATCGAGAGTGGTGGTGCAAGGGAGAGGAATAGTTGAT---------------GGTCAACATAGAGAGC---ATACACATTTCATGTGGGCTTTGGACAAAAAGTCCAACMAAATAGGACTCAAGGGTCTGAGCCTGGTAATGGA-----GGACATGCAGATGAATGAAATAAGTCTAAAAAATACATGGGTCAAAAGATACCTTTCAAGAGGGTAAAGGTATAGAACGGCTGTTGGCCAAATGCGAGGATGGATGAGGTGGGCCATGTGGGGGTGTTTAGA
>RTE-1_TD_Triticum_turgidum_subsp._durum
GGTAGCTGAACGTGCAGCGGCATTTCTGTAGGAGCTCAATGGGGAGAAGATGTAGAGATCATCCTCAGCATTCGTAAGGTGAAAGGGACAGAGTATTCGACAAGCTGTTCAAGCTTTAAAAAGGGGCGATATCCCATTGAATTTTTCGGGCAAGAATGGTAGTACAAGGGGGAGGAATAGCTGATTGACCAAGGTTTCATGGTCGACATGGAGAGCAAAATGCATATTTCATGTGGGCCTTGGAGAAAAAGTCCAGCAAAATAGGACTCAGGGGTCTGAGCCTGGTGATGGA-----GGATATGCGGATGAACGATATTAGTCTAAAAAGTACATGGGTCAAAGGACACCTTTCAAGAGAGTAAAGGTACAGGACGGCTGTTGGCCAGATGCGAGGAAGGATGAGATGGGGCATATGGAGGGCTATGGA
>RTE2_ZM_Zea_mays
GGTAGTTGAACGTGTTGCGGCGTTTCTGTAGGAGCTCAATGGGGAGAGGAAATAGGACTCGTCCTCAACATCCGAAAGATGAAAAGGATAGAGTATTCAACAAATTGTTCAAGCGCTAAAAAGGTGCGATATCCCATCGAATCTTTCGGACAAGAGTGGTAGTACAAAGGAGAGGAATAGCTCATTGACCCAGGTTTCATGATCAACATGGAGAACAAAATGCATATTTCATGTGGGCCTTGGAAAAAAAGTGCAACAAAATAGGACTCAAGGGTCTGAGCCTGGTGATAGA-----GGACATGCCGATGAAGGAGATTAGTCTAAAAAGTATATGGGGCAAAAGACACTTTTCCCCCGGGTAAAGGTACAGGACAGCTGTTGGCCAGATGCGAGGAGAGATGAGATGGGACATATGACAGGCCGTGGA
>RTE-2_STu_Solanum_tuberosum
-----------------------------------------------------AG-GACTATCCTCAACATTAAAAAAGTGAGAAAGAAAGGCTATTTGATCAATTGTTCAAGCCATGAAA----ACTTGAT-CCATAGAATACTAAGAAGTGAAGTGGTGATTCAAAGGAGAGGCATAACTCATTGACAGAGGATTTATGATCTACATGGAAAAG-GAATACACATTTTATGTGGGTGATGGAGAAGGAATCATATTAAGTGGGTTT------ACTGAGCCTAGTTATGGA-----CACAATGCTGATGAACGAAATAAGTGTAAGAAATACATGGGGATTGCAAACAATTTAAGAAGGATAAAGGTATAGAACAACTGTTGGGCAGATGCGAGA-----TGAGATGGGTCATGTGAAGGGCTAAAGA
>RTE-3_BM_Bombyx_mori
----------------------------------------------------------------------------------------------------------------GCAGTGAGAAAAGTCGGAATACCGTGGACTGCTGCAAGAAGGAATGGTGGTGCAAAGGGGAGGAATAGCTTATTCACCCAGGGTTCATGCGGGACACGGAGACGTGCATGCATATTTCGTGTGGGCATTGAATGAGGTATCCTGGTAAGTGGGCTTCAAGGGTCTAAGTCTTGTGATGGA-----GGAGATGCCGATGAGAGAAATCAGCCGAAAAAACATCTGGGAGCTGTCAAGACTTCCTCGCACATAAAGGTATAAGACCTTTGTTGGACAGATGCGAGAATGGATGGGATGGGACATGTGATGGATGGTATA
>RTE-26_CPB_Chrysemys_picta_bellii
-----------------------TCTGGTTGGTGA------AGAGAAAGCATAAGAGAACTTCTTCAACTTATTGGAGAGGAGAAAGAAGAGKTATTTGAACGGCTTTTGAAGCA-TGAAAAAAAG-TCCATCCCGCAGAATCATGAGATGGGGCCTGGTGGTGCAAAGGTGAGGTATAGCTCATTTAGTGAGGATTCATGGTCGACATAGAGAAAAGAGTTCACATTTCATGTGGTGTATGAGAATCAGATCCTGAACAGTTGGAGTCAGGGMTCTAAGCCTTGTCCTGGA-----GAACATGCAGATGAAGGAGATAAGCGAAAAAAGTATATGGGGCAATGCAG-AGTTCAAGGAGGATAAAGGTACAAAATGGTTGCTGGGCAAATGAAAAGAAAGATCAGATGGGCCATGTGTGGGGCATTGAA
>RTE-31_CPB_Chrysemys_picta_bellii
------------------GGTATTTCTGTGGACAAT-----GGGGGAAACTATAAGGAATC----CAACATTCAAGAATGGAGAAAGAAAAATTATTTGAAAGGCTTATGAAGCATTGAGAAAAAGCTCTATACCGCAGAATCATGAGGACTGGCCTGGTAGTACAAAGGAGAGGCATAACTCATTCAGTGAGGATTCATAGTCAACATGGAGAAAAGAGTGCACATTTCATGTGGTGTATGAGAATCAGATCCTGAAGAGTCGGAGTCAAGGCTCTAAGCCTGGTGCTCGA-----AAACATGCAGATGAGGGAGATCAGCATAAAAAGTATATGGGCCAGTACAGAAGTTCAAGGAGAATAAAAGTACAAGATGGTTGCTGGGCAAATGAAAGGATGGATTAGATGGGGCATGTGATGGCTTCAAGA
>RTE-2_AFC_Cichlidae
GGGGCTTAAATGTATGATGGGGTTTCTGTTGGAGTTCAATGGGGACAGATGGTAGGGAACATCTTCAGCATGAGGGAAACGAAAAGGACTGAGTATTTGAGGAGCTGATGAAGCTATGAAAAGAGGCGGTGTACCGTGGAATCTTGGAGAGTGGAATGGTGGTACAAGGGTGAGGGATAGCTGATTCAGTGAGGCTTCATAGAGCACACAGAGAAGGTCATGCACTGTTTGTGTACTGCATGAGGAAGGAGTGCAGAGAAGTGGGATTCAGGGATCTGAGCCTGGTGATGGA-----TGAGGTGCAGATGAGTGAGATCAGTGCAAGAAATACATGGGAGTGTAGATGAGTTTAAGAAGGATAAAGGTACAAGATGGTACGGTGGCAGTTGAAAGGATGGATGAGATGGGACATGTCATGGGCTAGGGA
>RTE-2_OL_Oryzias_latipes
--------------------------------------------------------------------------------GAGAAGGACTGAGTATTTGAGGAGCTGATGAAGCTCTGAAAAGAGGCCGTGTACCGTGGAATTTTAGAGAGTGGAATGGTGGTCCAAGGGTGAGGAATAGTTGATTCTGTGAGGTTTCATAGAGCACACTGAGAAGGTCATGCATTGTTCGTGTACTGTATGAGGTCGGAGTGCAGAGAAGTGGGACTCAAGGATCTGAGTCTGCTGATGGA-----CGAGGTGCGGATGAGTGAGA------------------------GTGCAGGAGTTTAAGAAGAGTAAAGGTACAAGACAGTACGGTAGCAGATGAAAGGTTAGATGAGATGGGACATGTCATGGGTCCATGA
>RTE-6_AMi_Alligator_mississippiensis
GTGACACCAGTGTTTGTTGGGATTTCTGTGGGGGCTCAATGGGGGGAAAGGATCGAGAATTTGCTCAACATCAGGAAAGCCAGAAGGAAGAACTATTTGAAGATCTGATGAAGCATTGAAAAGAAGCAACATACCGTGGAATATTTGCAACGGGAATGGTGGTGCAAAGGTGAGGAGTAATTGATTTGGAGAGGATTCATAAAGTACATGGAGAAGGTTGTCCATTTTTTATGGAGTGCCTGAGAGTGAGGTCCGGAGAAGTGGGCGTCAAGGGTCTGAGCCTCATGATGGA-----ACAAATGCGGACGACTGAGATTAGTCCAAAAAATATATGGAGAAGTTGACAAGTTCAAGGAGAGTAAGGGTACAAGACATGACATGGCCAGATGAGAAGATGGATGGCATGGGGCATGTGAGAGACGTATGA
>RTE-6_LCh_Latimeria_chalumnae
GCAACATGAACATACCCTGGTGTTTTCATGGGAGTTAAATGGGGGGAAAATGTCAGGAATATTTTCAGCATATTGACTGTGAAAAGATGGGAATATTCGAGAAGTTGTTGAAGCAATGAAAAGAAGCTACGTGCCATTGAATCTGGGAAGAAGGAGTGGTAGTTCAAAGGAGAGGGATCACTGATTAAGTGAGGATTCTGGATCAACATAGAGAAAAGAGTGCACATTTTGTGTGGTGCATGAGAAAGGTATCCTGAGGTGTGGGAGTCAAGGATCTGAGTCTAGTACTGGA-----GGATATGCCGACGACAGAGATCAGCTGAAGAGGTACATGGAGAAACAGAGGAATTCAAAGGGGATAAAGGTACAAGAATGTTGTTGGAGAGATGAGCGAAGAGATGGTATGGGGCACGTGGCCAGCGCTCGA
>RTE-9_LMi_Locusta_migratoria
GGAACTCAAACATATGATGGGATTTTTGTTGGGGTTAAATGGGGGCACAAGATAGAAGACTTGTTCAACATTACAAAAGCCAG--GCAACGAGTATTTGAAAGGCTATTGAAGCGATGAAAAAAAGCCCTATTCCATAGAATCTGGAAAGGAGGCGTGGTGGTTCAAAGGGGAGGGATAACTGATTATGTGAGGATTTATGAGGAACACCGAGAAGTACATGCATATTTTATGAGATGTCTGAGAAGTGCSTCCAGAAAAGTAGGACTCAGGGATCTCAGCCTTGTCATGGA-----AGATGTGCCGATGAAACCCATTAGCTGAAAAAGTATATGGAAGAGTCAAGAAATTTAAAGAAGGTAAAGGTACAAGTCTGTACTTGGCCAAATGAGCGAAAGGATAAGATGGGACATGTGAAAGGCACTGGA
>RTE-41_LMi_Locusta_migratoria
GGGACATAAATATATGATGGAATTTT--TAATGGTTAAATGCGGTGAAAGACTAGAGAACTTCTTGATCATAGTAAGTGCAAAAAGGTGTGAGTATTTGAAGAACTCCTGAAGCATTGGGAAGGGTCACCCTAAGGTCGAGTATGGAGACAGAGACTGGTTGTCCAAGGGAAAGGGATCACTGATTGAGAGAGGCTTCAGGGTCCACGTGGAGAATATGGTACTAATTTCCTGAAAGCCCTGGAGAAGGGGTGCAAAACAAATGGCTTCAGGGAAGTTTCACTAGTGATGGA-----AGTAATGCGGACGAGGAATATTAGTGCAAGAAGATGATTGGGGAGT-GAGAGTTTCAAGGGATGTAAAAATACCGGTCATAACCTGGGTAGATGAAAAGATAGATGAAATGGGGCATATGCTGAGTGAAGAC
>RTE-8_LMi_Locusta_migratoria
GGAACATGAACATCTAATGGAGTTTT--TCATGGTTAAATGCGGGAGAAAGTTAAAGAACATGTTGACCATGGTCGAATCAAGAAAGTACGAGTATTTGAGGATTTGCTAAAGCAATAAAAAAGGGCACCGTGAGGTGGAATATGGAAGGAAAGATTGGTAGTCCAAAGGAAAGGAGTCACTGATTGAGAGAGGATTCCGGATCGACGTGGAGAATATGGTGTTGATTTTCTGGAAGCACTTGAAATGGAGTG--AAAAATGTGGGCTCAGGGCAGTGTCACTGGTTATGGA-----GAAACTGCAGACGAGCAACATCAACGTAAATAGTTCATGGGTGAGTAGAAAGCTTCAAAGGATGTAAAGGTACCAAAATTAACTTGGGTAAATGAAAGAAGAGATGCAGTGGGCCATTTGCTAAGTGAAAAC
>RTE-55_LMi_Locusta_migratoria
GGAAC-CGAATGTCTGATGCAGTTTC--TTATGGCTGAATGCGGAAGGAAATTAGAGAATGTGATGATCA----------AAGAAGGTGCGAATATTTGAGGAGCTGTTGAAGCACTGAAAAAGGGCACCGTCAGGTGGAATATGGAAGGAAAGACTGGTTGTGCAAAGGATGGGAGTCTTTGATTGAGAGAGGGTTCAGGGTCAACGTAGAGAGTTTGGTGGTAATTTCCTGGAAGCACTGGAGAAGGAGTGGGAGGCAAATGGACTCAAGGGAGTATCTCTTGTAATGGA-----ACGAATGCAGATGAGTAATCTTAATACAAGTAAATTATGGGGGAGTGGACAGTTTTAAAAGACGTAAGCATACCGACAGTAACGTGGGTAGATGAAAGAATGGATGAGATGGGACATGTGATCAGTGCAAGA
>RTE-1_SK_Saccoglossus_kowalevskii
-----------------------------------------------------AAAGA------------------------------------------------------GCAATCAGAAAACGCTGC------TGGAGTGTTAGATGGAAGAGTGGTAGTACAAAGGGGAGGTGTAACTATTTGGATGAGGTTTTATAAGGAACATTGAGCAAAAGGTGTATATTTTGTGTGGGCAATGCGGAAGGTATCCAGAGGCGTGGGTGTCAAGGCTCTATCACTTGTCATTGA-----GAGTGCGCTGATGAATGACATAAATGAAAGAAAGTGATGGGGAGAGAGGGTGACCCAAAGAGATTAAAGGTATAAGAGTTGACATGGTGAGAGAGCTTGATGGATACGTTGGGGCATGT----GATGAGGGA
>RTE-3_OL_Oryzias_latipes
GGTCACTGAATGTAGGATGCTTTTTCTGTGATGGCTGAATGCGGTGAGAGACTAAAGAATGTGGTGATCATGGTTGGAAGAAGAAAATGTGAGTATTCGAGAGGCTGCTGAAGCTGTGGGAAAGTGCTGCTGTGCGTGGAGTGTTAAATGGGCTGGATG--GTTCAAGGGTGAGGTATGTCTGTTTTGGTGAGGTTTCAGGAGGGTGGTGGAGCTAAGGGTGTTTTGTTCATGGTTGTGTTGAGTATGGTATGATGGTAGGTTGGTCTCAGGGATGTGTCTCTGTATATGGA-----AGAGGTGCAGATGACTGACTTGAATAAAAGAAGGTGATGGGGGAGTAGAGTGTTTTCAAAGGAT-AAAAGTATGAGGGTGTACATGGAGAGATGAGCGTATGGATGGGATGGGACATGTGACAGGGGAGAGA
>RTE-29_PPo_Papilio_polytes
GCA-------------------------------TTTAACTCTCGA---TATTAAGTC--------------TTAGACACAAGTATAT--GGTCATATGGC-----------GCAGTGCGAAGAAGCCGTATACCGT-GATTGTTGCAGGA---GATGGTGGTACAAAGGTGAGGAATAGCTCATTATCACAGGGTTTACGGGGGACACGGACGTGTGCATGCATATTTCGTGTGGGCGACGAAAGACAAGTCCTGGGAAGTGGGTCTCAGGGATCTAAGCCTGGTTATCGA-----GGCGATGCCGACGGGGAAAGTMAGCCSAGAAAGCAGTTAGCTGKWGCTCCGACTTTM---------------------------------------------------------------------------
>RTE-5_NV_Nematostella_vectensis
GAATTACCAATGCATCTCGGTTTTTCTATCACAGTTCAATGCGGAGAATTGTTAAAGAACATGATGATCATGTGAGAAGCATGTAAATGAGATCATTTGACCAACTCCTGAAGCAATCGACAAGATCACCATACCGCGGAGTCTGGTCAGCGGGACTGGTTATCCGTAGTCGGGGTATAGATCCTTGCCCGAGGTTTCAGGGGGCACATGGAGAGCAAAATATATGCTTCATGCAGGTCCTGGTCAAGGCTGCCACCCAAAATGGAGTCAAGGGTGTGGCGCCGGCCATGTTAAAAGGAAAACGCGGACGACACATGTCAACAAAAGAAGTGCTTAAATGAACCAAAGACTTTGCATCACGTAAAGGTATCGAGCAGTACATGGACTGATGCGTGGATGGATCAGATGGGGCATGTCAAAGGTTAAGAT
>RTE-1_STu_Solanum_tuberosum
GGATCTTGAACATATTCTGGTATTTTTATTGGTGTTTAATGGGGAACTTCGCTAAGGAACTTACTCAACATTAGGGAAGTGATAAGAAGTAGATATTTCACAAACTTTTAAAGCTATTAGAGCAGGCGACATTCCGTGGAATTTTTAAGACAGGAATGGTGGTTCAAGGGTGAGGTATAATTGCTTCTCTGAGGATTCATGTTCGACACCGAGAAAGGAATTCATATTTCATGGAGGTGCTTGGAGGGGTGTCCGATGATATGGGGCTCAGGGATCTTAGCCTGGTGATGGA-----------GCGGATGAATGAGATGAGTCCAAAAAATATTTGAGTGAAAAGAAAGTTTTAAAGAAAATAAAGGTACAGAGTGGTTGTTGGCCAGATGAGAGGAGCGATGAGATGGGACATGTGAGAGGTTGAAGG
>RTE-1_NN_Nelumbo_nucifera
-----------------------TCTTATAGAAG-------------------AAAATATGTCTTGTTCA----------AAGGCAAAGAAACTATTTGAAAAATTATTAAAGCACTAAAAAGAAGCGTTATTCCATAGAATAGTGAAAGAAAGATTGGTGGTGCAAAGGTGAGGGATAACTTAT-----GAGGCTTTATGATCAACATGGAGAGAAGAATTCATATTTCATGTGGGTCTTGGAAAAGGGGTCAAAATAGATGGGTCTCAAGGTTCTTAGCCTGATCATAGA-----------GCGGATGAATGAAATAAGTCTAAAAAGTATATGGATACATAACTCAATGTGAGGCGAATAAAGGTATAAAACAGTTGTTGGGCAAATGCG--------TAAGATGGGGCACGTGGTAGGCTTTAAA
>RTE-14_SP_Strongylocentrotus_purpuratus
TGTACATCAATGTGAACTGGATTTTATAGTATGGTTCAACGCAGGTGAGGGATAGAATCGATACTGATCGTG--------ACGCCGAAGGCCGATTACCAGGAACTTTATGGGCTGTAAAAAGGAGCACCATAACAGTGAATATTGGAAAAGCACTTGGTAATTCAAAGGTGACCTATGCCTTCT-----AGGGGTTTAGTCTCAACACAGAGAGTACCATATGCCTTTCGTATGCCCTACGAAAGA---ATGAAGAAGGAGGGGAGTCAGGGAGATATCTCCCACTATAGAGGAATAAACATGCTGATGACAACATTGCACAGAAAAAATATATGGGTCGGTGAGCAGTTACAAAAAACATAGAAGT-CAACCAATGACATGGTCAGCTATG--------GGAGATGGGGCATGTGAGAGGCTAGAGA
>RTE-4_BM_Bombyx_mori
------------------GGTTTTTCTATCATGGTTCAATGGAATGGAGAACTCAACGTTATAATAATCATAGAGAATATACAGGAAAAACGTCCTACAAAAAAATCTACGAGCTATAGACACAGGCACCATAAGAACGAATATTAAAAACCGCAATGGTTTTACAAAGGAGACCTATGCCTTAT-----ATGGATTTCGATTCAACATCGAGAACACCAACTATATTTTATGGAGTCATTAAAAGAGGAATGAACACAAAAAGGCGTCAAGGAGATGTCACCGGTACTAGAGGTATCAATGTGCAGATGACAAAATTGAACAAAAAAAAATAATGAACAAACCGATGAATATAAAAAATCTAAAAGT-TAATACTTGACATGGGCCGCAATG--------GGCGTTGGGGCATATGGATGGCTCAAGA
>RTE-13_Hmel_Heliconius_melpomene
GCAACACTAACACGCCCTGGTTTTTTTA-AATGGTTTAATGCGGWCAGAAACTACAAAATATTATGATCA----------ATCGCAAAACCAGAATTTAGCCAGTTGTACCAGCAATAACAAGCTTCCCCATTACAACGATTGTTAAAGACCACGATGGTCATCTAAGGGCGACCCATGTCTTAT-----GTGGGTTTAGTTTCAACATTGAGAGTTCAATATATATTTTATCGAGGCCCTCTTACAGGTATCCAGTAGAAGAGGAGTCAGGGAGATTTCTCCAGTCCTGGAGGTTTAAATATGCCGACGAAARAAATTAACACAAAAAAGTAATGAACAAACGGACAGCTACAAAACTTATAAAAAT-TGAGGTCTGACATGGGCGGCTATG--------GGAGATGGGGCATATGGAGGACACGGGA
>RTE-19_PPo_Papilio_polytes
GCAACATAAACGTGCTATGGGTTTTCTA--ATGGTTTAATGCGGACAACGGCTGAAAATCATTCTGACCATGGAAAAAA-ATAGGAAGGACAGAATACAAGCAATTATACACGCGATTCGAAAAAGCGCCATTCCAACGAATCATAAATAGTGCAATGGTAACCTAAAGGAGACCCATCCTTAAT-----AGGGTTTTCGATTCTACATGGAGAATATGGACTACTTTTCGTGAAGACGCTAGCCAGGGTATGAGAGGAAAGAGGCGTCAAAGAGATTTCGCCTGTACTTGAGGCATAAACATGCGGATGGCCGAGATGAACTGAAAAAATTGATGCATGAGTTGACGAATACAAAATCTATAAAACA-CAACACATGACTTGGCCACACATG--------GGAATTGGGACACATGGAAGGCGCGCGA
>RTE-6_Hmel_Heliconius_melpomene
------------------------------AT---------C----------T---------------CA----------AACGAAAAACCAGAATACCAAAATTTATAT--TCTATTCAAAAYTGCACCATCACAATGAATTCTCCAAACGGGATTGGTCATACAAAGGTGACCGATGTCTAAT-----AAGGTTTCCGTCTCAACATAGAGAATATAAATTACATTTTGTGGATGCTTTGAAAAAGGRGTCAAGAAAAAGGGGTGTCAAGGAGATATCTCCAGTGCTGGAGGCCTAAATATGCAGATGACAGAGGTGAATTTAAAAAAATTATGAACGAGTAAAAGAATATAAAAGATATAAAAAT-TGAAATATGACATGGGCTGCAATG--------GGCGTTGGGACATATGGAAGGCAAAAGA
>RTE-7_Hmel_Heliconius_melpomene
GCAACATGAACACGCATTGGTTTTTCTA--ATGGCTAAACGCGGTCAAAGGCT-GAGCTCATAWWGATCA----------ACAGACAAGACAGATTATCGAGAACTTTACAAGCAATTCAAAAAATCACCATCTCAACGAATAATGGAACAAGCAATGGTAATATAAAGGCAGCCCATGTCTAAT-----AAGGATTTCGTTTCAACTTAGAGAATACAGACTATCTTTTATGGAAGCTTTGTCATGGGAGTCACAAAAACGAGGGGTCAGGGGGATATCCCCTACACTTGAGGAATAAGGATGCTGATGACTGACATGAATCAAAAAAACTAATGAATGAGTTGACCAATACAAAGTCAATAAAACT-CAACTCATGACATGGGCCAACATG--------TGAAATGGGGCATCTGGATGACCCACGA
>RTE-21_PPo_Papilio_polytes
---------------------AT-----------------GCGGACAAAAATTCAAAATTATGCTGACCATTTTAAGAGCACTACACAAACAGAATACAAAAAGCTGTATAGGCGATAAAAAGTTAGCCCATTACAATGAATTCTAAAA----CAGTGGTCACACAAAGGAGACCTATGTCTAAT-----ATGGTTTTAGTCTGTACATCGAGAAATGCATCTACCTTTTGTGTGCACTCTAAGATCGAAGTGAAGAACCAGAGGAGTCAAGGCGATATCTCCGACATTGGAGGAATACCGATGCAGATGACGGAAATGAATCCAAAATGTTAATGGGCAAACAGAAATCTACAAATC---TAAAACT-GAATTCCTGACATGGAAAACTATG--------GGAAATGGGGCATGTGGAAGGCAAAATC
>RTE-2_BM_Bombyx_mori
ATAACTTCAACGTTCACTGGCTTTTTTA--ATGGTTCAACGCGGCCAAAAATTCAAACACATTCTGACCATAACCAATGCATTATGCAAACTGAATATAAATCATTATACAGGCAATAAAAAAACAGCCCATTNCAACGAATTCTTGAACCT-CAATGGTAATCTAAAGGAGACCGATGCCTACC-----GTGGCTTCAGTTTCAACGTTGAGAAAAACATATACATTACATGAAGTCTTTAAAAAAGGGGTAATGATAAAGAGGTGTCAGGGAGATGTCTCCCATACTTGAGGCTTAAATATGCAGACGACAGAATTGAATCAAAAATGGTAATGAACGAACAGACCACTATAACGT---TAAAACT-AAATTCCTGACTTGGAAAGGAATG--------GGAAGTGGGTCATGTGGAGGGCCCAAAA
>RTE-6_HMM_Heliconius_melpomene_melpomene
ATAACGTCAATGTGCACTGGGTTTTCTA--ATGGCTAAACGCGGACAGAGATTCTAAATCATACTGACCATACTAAATATATTATACCGACTGATTATAAGAGCCTTTACCGACGTTGCTAAAACAGCCCATTACAATGAATTTTGAAATCTGCAGTGGTTATTTAAAGGCGACCAATGCATGTT-----GTGGGTTCAGATTCCACGTCGAGAAATGAGTCTACATTATATGCATTCACTGACAACAAGGTGAAGATAAAGAGGAGTCAGGGAGATGTCACCAATACTAGAGGTTTAAAAATGCAGACGACAGAGTTGAATCCAAAAAGTTAATGGGAATACAGAACAGTATAAAAA---TAAAACT-GAACACCTGACTTGGAAAGGTATT--------GGAAATGGGCCATGTGGAAGGCCCAGTC
>RTE-8_Hmel_Heliconius_melpomene
TGCACATTAATGTGCACTGGCTTTTTTA--CTCGTTTAATGCGGAGAACAATTTAAGTTTATAATGACCATAGAAGAAGCACTACAGACACAAAATACCAGGACTTATACAACAAATAAAAAAACAGTCCATAACAATGATTGTTTAATATGGRAACAATAATCCAAAGGCAACCAATGTTTAAT-----ATGGCTTCCGTYAGCACACAGAGAATACGATATACTTTTTATGAATGCTTTAAAAATGAGGTCATCCAAAAGAGGAGTCAAGGTGATGTCATCTGTATTAGAGGGATCTACGTGCAGATGACGGAAATGAACCTAAAAAAATAATGGATTGGTTGACAGCTATTGATT---AAAGAAT-TGATATCTGACATGGATAGCTATG--------GGCAATGGGACATATGGCTGGCAAAAAA
>RTE-4_Hmel_Heliconius_melpomene
TGCAGCCTAACGTGCACTGGTTTTTTTACTATGGTTTAACGCGGTACGAGACTCTAAGATATTATGACCATCAATTATTAGCTACGCTGCCCGWTTACACTAACCTATATAGCAACTAATAAACCAGCCCGTTACAACGAATACTTGATGAAGCATTGGTTATTCAAAGGTGACCCATGCCTCAT-----ATGGATTYAGTCAGCACATTGAGAATTTAATATACATTTCATGGAGTCGCTGAAAGCAAAATAAAGAAAAAGAGGAGTCAAGGAGATTTCCCCAGTTTTGCAGGCATTAATATGCTGACGACAGAAATGAACAAAAAAAAGTTATGASTACGTAAAAAACTATGCAAC---TAAGAAT-GGATACAGCACTTGGACAAGAATG--------GGAAGTGGGCCACTTGGTAGGCTAAGGA
>RTE-12_HMM_Heliconius_melpomene_melpomene
----------------------------CAATAACATAG---CAGGAGGCATTAAAGA-------AACGA-------------------------ATTTAAGGACAATATAAGCTATTCAAAGATTCACCATAACAATGAATTTTAGACACAGCAATGGTCATACAAGGGAGACCTATGCTTAAT-----ATGGATTCCGTCTCAACATTGAGAATACAAATTACTTTTCGTGGACTCATTGAGAAAGGGGTGAGCAAAAAGAGGAGTCAAGGAGATGTCACCAGTCTTAGAGGCATCAATATGCAGACGACAGAAGTGAATGCAAAAAATTAATGGAAGAGTCAACGAATATAAAATCAGTAAAATT-TAACACATGACTTGGCCAGGAATG--------GGAAGTGGGTCACATGGAAGGCACTAGA
>RTE-2_LVa_Litopenaeus_vannamei
TGCACATCAATATGAACTGGATTTTCTATTATGGTTTAATGCGGACAAATGCTTAGAATCATAATGACCATAATAAAAGAAT--------AAGACTACAGGGATCTATACAAGCACTTAAAAGAGACACCATTA-TATAG-------------GCCTGGTTATCTAAAGGCGACCCATGCCTCCT-----AGGGCTTCCGTCTCAACACAGAGAATATAGTGTGTATTTCATGTGCTATTCAACAACGGAGTGAGGAGGTAAAGGCGTCAGGGCGATCTCACCCTGCCTCGAGGTATCAAAATGCAGACGAGTGAATTGAACAAAAGAAGGTTATGGGCGAGTAGACAGGTATATCCT---TAAAAGT-TAATCAATGACATGGACAGGGATG--------GGCAATGGGGCATGTGCGCGTCGCAAGA
>RTE-48_LMi_Locusta_migratoria
GTAGTACCCACGGACTTTGACTT-----CAAGAGACCATGACATATAATAATAAAGAATCACCATAACACTATCAGTAGCTCAATAGAAAGAAAATATGGAAAATTATGTTTTCAATTAAAGATTAACTCATTACAATGAATTTTAAAGCTGAGACTGGTAATGTAAAGGTAGTTTACGCTTACG-----ACAGGCTCCGTTCACACATTGAAATAAATGTTAGCCTTTTATGTGTGCACTGCCACTGATTTAAAAGGCCAAGGGTGGCAAGATGATATTTCCAGTCTTAGAAGAATTCAAGTGCAGATTACAAACATGAACATAAGAAGATAAAGAGTACATGTAAGTAGATTGTCC---CCCAGGG-ATGCTCCTTCCATCTAAAATACTG--------GATAATGCACTATGCCGATGTTTAATCC
>RTE-2_Hmel_Heliconius_melpomene
GCAACATCAACACGAGATGGGTTATGTATGATGGTTTAACGCGGTCACTTGCTCACAGTCATCCTGATCAGATCCAAGTT---------------TACGGACATTTATATA-GCCCTTAAAAGAAGCACCATCACGCAGAGTCATCAGTAGCGGATTGGTTGTGTAAGGGCGACCGATCGCTTTT-----CCGGTTTCCGACAGTACATGGAGAGTACAATATGTGTTATGT---------------GGTGCAGAGTCTCCGCGGAGTCAGGGGGATATCCCCTGCATTGGAGGTATTAACATGCCGATGACAGAGTTGAACACAAGAAAATTATGGGCGTGTTGACGAGTACA--------AAGACT-CAACCAGTGACGTGGTCAGCGATGTACGCGA-GGCAATGGGCCATATGACCGGCGCAGGA
>RTE-12_LMi_Locusta_migratoria
GCAGCCTGAATGTGAAATGCTATTTCTATCCAAGTTTAATGCGGGGAGCGGTT---GATCATTTTGACCATCCAAAAATTATCGAAA-ACCAATA-GTGAAACACTGTATTGGCCATCAAAAAAATCCCCATTTCGGAGAGTGTGGAAAACGGGACTGGTAATTCAAAGGATCACCATCATTAAT-----GCGGTTTTGTAGGGTACCGAGAGAGTTCTGCCTACATTTCCTGCACGTGCTCACGAGGG-GTCCAAAACAAATGGCGTCAAGGTTGTGTCACTCTATGCAGAGGGATTTCAATGCAGATGACAGGAATAAACAAAAAAAAATCGCCAGGATGTGAGTGACTATGCGGGCAATAAGATT-GGAAGCGTTACCTGGACAGATGTGTGGACAC-AAAAATAGGGCACATGTTGGGTGGATG-
>RTE-1_HMe_Heliconius_melpomene_melpomene
GGCACATGAATGTGAGATGCGTTTTTTATTTTAGTTCAACGCGGCGAACGGTTACCGAATATTCTGATCATCTCAAACGCACGCCGC-AAACCTA-GCCAGNGTCTAT--TTGCCATCAAAAGGAGCTGCATACCATCGAATATGGCAGACAGGAATGGTTACTCAAGGGTTCCTTATCACTTAT-----CCGGATTTGTAAGGTACAGGGAGAATTTAATTTACATTTTGTGAACACTTTACTGCAGGTACCCAAAGCAGTGGGTGTCAAGGGTGTATCACCTTACACTGAGGTATAGCGGTGCCGACGACCTCCATCAATGTAAAAAGATGATGATTGCGTCCAGTCCTACAAGGAAAATAAAATT-CCGAATACTACATGGACAGATGTGTGGACAG--------GGTCACATGACTGGCGTGAAA
>RTE-6_LMi_Locusta_migratoria
GCAACATGAACGTGAAATGCAGTTTCTATCCAAGTTCAATGCGGCAGGAGCTTCAAGATCATCCTGATCATTTC------ATCATAA-TCCAGTA-GTGAAAAGCTATACTCGCGATTCAAAGAAGCCCCATATCGGAGAATATGGGAAACTGGACTGGTCATTCAAAGGGTCACTATCACTCAT-----TCGGTTTTGTAAGGAACCGTGAGAGTTCTGTTTTCATTTCCTGCAGGTGCTTGCAGAGGTGTCCTCCCCAAAAGGTGTCAGGGTTGTATCCCTCTATGCAGAGGCATCTCAATGCTGATGACCAACATCAACGTAAGTAACTCATGTTAAAGTGCAGTCCTTCAAGAGCAATAAGATT-TGAAACACTACATGGACAGCTTTGTGGACCG--------GGCCATATGATAGACAACCGT
>RTE-1_EC_Equus_caballus
GGAACATGAATGTGAAATGCTCTTTTTATTATAGTGGAACGCGGAGACTGGCTACAGAATGTAACGACCATTAAGGAAGAACAACAAAAACAGTA-CTGAAGATCTACACAG-GCCCTGAGGGAAGTCACATATCATAGAATATGGAAAACAAGACTGGATATCCAAAGGAGAACCATCTCTAAT-----GAGGATTTCGGAGGCACCGAGAGAATTTCATTAGTCTTTTATGGCTGCTCTGAAAGAGGCGTCCTCAGCAAAAGGTGTCAAGGGTGTATCTCTGTATGCAGAGGAGTGAAAATGCAGATGACAGAAATGAACAGAAGAAAATCATGAATGAGTTAAAGATTTTGAAGGAAGTAAGGCT-CCACACCCTAGCTGGACAAATATGTGGACTG-TGTCCTAGGGCACATGATTGGTTGAGGA
>BovB_Ec_Equus_caballus
GGAACATGAACGTGAAATGCTCTTTTTATTATAGTGGAACGCGGAGACCGGCTACAGAATGTAATGACCATTAAGGAAGAACAACAAAAACAGTA-CTGAAGATCTATACAG-GCCCTGAGGGAAGTCACATATCATAGAATATGGAAAACAAGACTGGATATCCAAAGGAGAACCATCTCTAAT-----GAGGATTTCGGAGGCACTGAGAGAATTTCATTAGTCTTTTATGGCTGCTCTGAAAGAGGCATCCTCAGCAAAAGGTGTCAAGGGTGTATCTCTGTACACAGAGGAGTGAAAATGCAGATGACAGAAATGAACAGAAGAAAATCATGAATGAGTTAAAGATTTTGAAGGAAGTAAGGCT-CCACACCCTAGCTGGACAAATATGTGGACTG-TGTCCTAGGGCACATGATTGGTTGAGGA
>BovB_Cg_Christinus
------------------GTTCTTTTTATCATAGTGGAATGCGGAGAGCTACTGAACAACATAAT-----TTAAAGAACAACAACAAAAA---------------TATGCAG-CATCAGA-GGAAAACAAATATCATAGAAAATGGAAAACAAAACAAAACATTCAAAGAAGAACCATCATTAAT-----GAGGATTCAGTAGGCACAGAGAGAATGACATCAGCTTTTTAAGTTGGTTTTTAAAGAGATATCCACAACAAAAGGTGTCAAGGATGTATCTCTATATGCAGAGGAGTGAAAATGCAGATGACAGAAATGATCAGAAGAAAGTCATGAAAGAGTTCAAAATTTTCAAGGATGTAAGATT-TCATGCCATAGCTGGACAAATGTGTGGACTGATATCGTAGGTCACATGATTGGTTAACAA
>BovB_Plat_Ornithorhynchus
GGAACATGAATGTGAAATGCGGTTTTTATCACTGTGGAATGCGGGGACCGACTAACGAATATTATGATCA---AAATGTCATAACAA-ATGAATA-CACAGGAACTATACCAGCTTTACAGCCAAGCACCCTTCCATTGAGTATGGCTAACCAGATTGGATGTTCAAAGGAGAACAGTCCTTGAT-----GAGGATTCCGGAGGGACCGAGAGAATATCATCAGCATTTTATGAGCACATTAAGGAAGGCATCCGGACCAAAGGGTGTCAAGGATGTATCGCTTTACACCGAGGAGTAAAGATGCTGATGACAGAAATGAATAGAAAAAGATCATGAGAAGGTTGACAATTTTTGCTGATGTAAAATT-CAACTCTATAGCTGGACAAATGTGTGGACTG-TAGCATAGGACACATGATAGGCAGAGGA
>BovB_Ta_Tachyglossus_aculeatus
GCAACATGAATGTGAAATGCGATTTTTATCACTGTGGAATGCAGGGACCGACTAACGAATATTATGATCA---AAATGTCATAACAA-ATGAATA-CACAGGAACTATACCAGCTTTACAACCAAGCACCCTTCCATTGAGTATGGCTAACCAGATTGGATGTTCAAAGGAGAACAATCCTTGAT-----AAGGATTCCAAAGGGACTGAGAGAATATCATCAGCATTTTATGAGCACATTAAGGAAGGCATCTGGACCAAAGGGTGTCAAGGATGTATCGCTTTACACCGAGGAGTAAAGATGCTGATGACAGAAATGAATAGAAAAAGATCATGAGAAGGTTGACAATTTTTGCTGATGTAAAATT-CAATTCTATAGCTGGACAAATGTGTGGACTG-TAGCATAGGACACATGATAGGCAGAGGA
>RTE-3_LMi_Locusta_migratoria
GGAACATGAATGTGAAATGCCTTTTCTATAGTTGTGGAATGCGGACAGAGACTAACGAACATACTGATCATCAAGGAGGCGTAACAG-AAGAATA-TAGAAGACCTATACAAGCCCTTGAGCTAAACTAGATACCGCAGAATATGGNGCACGCGACTGGTCATCCAAGGGAATACAATCACTTAT-----GAGGGTTTAGGAGGAACAGAGAGAATTCCATATACCTTTTATGGACGTACTCAGTAAGGAGTCCAGTTCAAAAGGGGTCAAGGCTGTGTCTCTGTTTGCAGAGGAATTAAAATGCAGATGACAGAAATAAATAGAAAAAAATTATGGGAGAGTGTCCACGTTCAAGAGACATAAGATT-GAAGGCTATACCTGGACAATTGTGTGGACGG-TGACCTAGGACACATGATCGGTGCAGGA
>RTE-3_MD_Monodelphis_domestica
GGAACCTGAATGTGAGATGCCCTTTCTATCATAGTGGAATGCGGGCAGAGACTAAAGGATATACTGATCATACAGGAGGCACAATAG-AAGAATA--AACAGAACTATACAAGCCTTAGGGCTAAGCTAGATTCCGCTGAATTTGGAAAACTCGATTGGATGTCCAAGGGCAAACAATTACTCAT-----GAGGTTTTTAGAGGAACAGAGAGAGTTCCATCTACTTTTCATGCAAGTCCTCAAAGAGGAGTCCAGATCAAAAGGAGTCAAGGCTGTGTCACTATATGCAGAAGAATTAAGGTGCAGACAACAGAAATTAACAAAAAAAGATCATGGGAGAGTGTCAGATTTTAAGAGATATAAGGTT-CAAAGCTATAGTTGGACAATTGTGTGGACAG-TTAAATAGGCCACATGATAGGTGGAGGA
>RTE-3_ME_Macropus_eugenii
--------------------------------------------------------------------------------------------------------------------------------------------------------------------------------------------------------------------GAGTTCCA-CTACTTTTCATGCAAGTCCTCAAAGAGG-GTCTACATCAAAAGGAGTCAAGGCTGTGTCACTATATGCAGAAGAATTAAGGTGTAGATGACAGAAATTAACAAAAAAAGATTGTGRGAGAGTGTCAGATTTTAAGAGATATAAGGTT-CAAAGCTATAGTTGGACAATTGTGTGGACAG-TTAAATAGGCCACATGATAGGTGGAGGA
>BovB_Ma_Macropus_antilopinus
AGAACCAGAACCAGAGAAGTCAATTCTATCATAGTGGAATGCAGGCAGAGACTAAAGGATACACTGATCACACAGGAGACACAATAG-AAGAATA--ACAAAAGAACTATCAGCCTTAGGGCTAAGCTAGATTCCGCTGAATTTGGAAAACTCGATTGGATATCCAAGGGCAAACAATTACTCAT-----GAGGTTTTCAGAGGAACAGAGAGAGTTCCATCTACTTTTCATGCAAGTCCTCAAAGAGGAGTCCAGATCAAAAGGAGTCAAGGCTGTGTCACTATATGCAGAGGAATTAAGGTGCAGATGACAGAAATTAACAAAAAAAGATCTTGGGAGAGTGTCAGATTTTAAGAGACATAAGGTT-CAAAGCTATAGTTGGACAATTGTGTGGACAG-TTAAATAGGCCACATGATAGGTGGAAGA
>BovB_Pb_Petaurus_breviceps
------------------------------------------AATCTGAGATT---------------------------ATAATAG-AAGAATA-CAAAAGAACTATACAAGCCTTAGGGCTAAGCTAGATTCCGCTGAATTTGGAAAACTCGATTGGATGTCCAAACACAAACAATTACTCAT-----GAGGTTTTCAGAGGAACAGAGAGAGTTCCATCTACTTTTCATGCAAGTCCTCAAAAAGGAGTCCAGATCAAAAGGAGTCAAGGCTGTGTCACTATATGCAGAAGAATTAAGGTGCAGATGACAGAAATTAACAAAAAAAGATCATGGGAGAGTGTCAGATTTTAAGAGATATAAGGTTAAAAAACTATAGTTGGACAATTGTGTGGACAG-TTAAATAGGCCACATGATAGGTGGAGGA
>RTE-9_SP_Strongylocentrotus_purpuratus
----------------------------------------------------------------------TACAGGAGGCACAATAG-AAGAATA-CAGAAGAACTGTACAAGCCTTAGAACTACGCTAGATTCCGTTGAATTTGGAAAACTCGACTGGTCATTCAAAGGCAAACAATCACTCAT-----GAGGTTTTAGGAGGAACAGAGAGAGTTCCATCTATTTTTTATGAAAATTCTGAAAGAGGAATCCAGACCAAAAGGAGTCAAGGCTGTGTCACTATATGCAGAGGAATCAAGATGCAGATGACAGAAATCAACAGAAAAAGATCATGGGGGAGTGTCAGACTTTAAGAGACATAAGGTT-CAAGGCTATAGTTGGACAACTGTGTGGACTG-TCCAGTAGGCCACCTGTTGGGTGATGGA
>BovB_Bos_taurus
GGAACCTGAATGTGAGATGCCATTTCTATTATAGTGGAATGCGGGCAAAGACTAGAGAATATTCTGACCATACAGGAGACACAACAG-AAGAATA-CAGAAGAACTGTACAAGCCTTAGAACTACGCTAGATTCCGTTGAATTTGGAAAACTCGACTGGTCATTCAAAGGCAAACAATCACTCAT-----GAGGTTTTAGGAGGAACAGAGAGAGTTCCATCTATTTTTTATGAAAATTCTGAAAGAGGAATCCAGACCAAAAGGAGTCAAGGCTGTGTCACTATATGCAGAGGAATCAAGATGCAGATGACAGAAATCAACAGAAAAAGATCATGGGGGAGTGTCAGACTTTAAGAGACATAAGGTT-CAAGGCTATAGTTGGACAACTGTGTGGACTG-TCCAGTAGGCCACCTGCTGGGTGATGGA
>BovB_Oa_Ovis_aries
GGAACCTGAATGTGAGATGCCCTTTCTATCATAGTGGAATGCGGGCAAAGGCTAGAGAATATTCTGATCATACAGGAGGCACAATAG-AAGAATA-CAGAAGAACTATACAAGCCTTAGGACTATGCTAGATTCCGCTGAATTTGGAAAACTCGACTGGTCATTCAAAGGCAAACAATCACTCAT-----GAGGATTTAGGAGGAACAGAGAGAATTCCATCTACTTTTCATGAAAATTCTTAAAGAGGAATCCAGACCAAAAGGAGTCAAGGCTGTGTCACTATATGCAGAGGAATCAAGATGCAGATGACAGAAATCAACAAAAAAAGATCATGGGGGAGTGACAGACTTTAAGAGACATAAGGTT-CAAAGCTATAGTTGGACAACTGTGTGGACTG-TCCAATAGGCCACCTGTTGGGTGAAGGA
>BovB_ACo_Agkistrodon_contortrix
GGAACCTGAATGTGAGATGCCTTTTCTATCATGGTGGAATGCGGGCACAGGCTAGAGAATGTGCTGATCATACAAGAGGTACAATAG-AAAATTA-CAGAAGAACTATACAAGCCTTAGGAGCAAGCTAGATTCCGCTGAATTTGGAAAACTCGATTGGACATTCAAAGGCAAACCATCACTCAT-----GAGGATTTCGGAGGAACAGAGAGAGTTCCATCTACTTTTCATGCAAGTTCTTAAAGAGGAGTCCAGACCAAAAGGAGTCAAGGCTGTGTCGCTATATGCAGAGGAATTAAGATGCAGATGACAGAAATCAACAGAAAAAGATCATGGGGGAGTGACAGATTTTAAGAGACATAAAGTT-CAAGGCCATAGTTGGACAACTATGTGGACTG-TCAAGTAGGCCACCTGCTGGGTAGAGGA
>BovB_VA_Vipera_ammodytes
GGAACCTGAATGTGAGATGCCTTTTCTGTCATGGTGGAATGCGGGCACAGGCTAGAGAATGTGCTGACCATATAAGAGGTACAATAG-AAAATTA-CAGAAGAACTATACAAGCCTTAGAAGCAAGCTAGATTCCGCTGAATTTGGAAAACTCGATTGGACATTCAGAGGCAGACCATCACTCAT-----GAGGATTTCGGAGGAACAGAGAGAGTTCCATCTACTTTTCATGCAAGTTCTTAAAGAGGCGTCCAGACCAAAAGGAGTCAAGGCTGTGTTGCTATATGCAGAGGAATTAAGATGCAGATGACAGAAATTAACAAAAAAAGATCATGGGGGAGTGACAGATTTTAAGAGACATAAAGTT-CAAGGCTATAGCTGGACAACTATGTGGACTG-TCAAATAGGCCACCTGCTGGGTAGAGGA
>BovB_PMo_Python_molurus
GGAACCTGAATGTGAGATGCACTTTCTATCATAGTGGAATGCGGGCAAAGGCTAGAGAATATACTGATCATACAGGAGGCACAATAG-AAGAATA-CAGAAGAACTATACAAGCCTTAGGGCTAAGCTAGATTCCGCTGAGTTTGGAAAACGCGATTGGACGTTCAAGGGCAAACAATCACTCAT-----GAGGGTTTCGGAGGAACAGAGAGAGTTCCATCTACTTTTCATGCAAATTCTTAAAGAGGAGTCCAGACCAAAAGGAGTCAAGGCTGTGTCACTATATGCAGAGGAATTAAGATGCAGACGACAGAAATCAACAAAAAAAGATCATGGGGGTGTAACAGACTTCAAGAGACATAAGATT-CAAAGCTATAGCTGGACAACTGTGTGGACTG-TCAGATAGGTCACCTGTTAGGTGAAGGA
>BovB_Ca_Ctenotus_atlas
GGAACCTGAACGTGAGATGCCTTTTCTATCATAGTGGAATGCGGGCAAAGACTAACGGACATCCTGATCATACAGGAAGCACAATAG-AAGAATA-CAGAGGAACTATATAAGCTTTAGAACTAAGCTAGATTCCGCAGAATTTGGAAAACCCGACTGGACATTCAAGGGCAAACCATCACTCAT-----GAGGTTTCCGGAGGAACAGAGAGAGTTCCATCTACCTTTCATGCAAGTTCTTGAAGAGGAGTCCAGACCAAAAGGAGTCAAGGCTGTGTCACTATATGCAGAGGAATCAAGATGCAGACGACAGAAATCAACAAAAAAAGATCATGGGGGAGTGACAGACTTTACGAGACATAAGGTT-CAAAGCTATAGCTGGACAATTATGTGGACTG-TCCAATAGGCCACCTGTTAGGTGGAGGA
>BovB_Er_Eremiascincus_richardsonii
GGAACCTGAACGTGAGATGCCTTTTCTATCATAGTGGAATGCGGGCAAAGACTAACGGACATTCTGATCATACAGGAGGCACAATAG-AAGAATA-CAGAGGAACTATATAAGCTTTAGAACTAAGCGAGATTCCGCTGAATTTGGAAAACCCGACTGGACATTCAAGGGCAAACCATCACTCAT-----GAGGTTTCCGGAGGAACAGAGAGAGTTCCATCTACCTTTCATGCAAGTTCTGGAAGAGGAGTCCAGACCAAAAGGAGTCAAGGCTGTGTCACTATATGCAGAGGAATCAAGATGCAGACGACAGAAATCAACAAAAAAAGATCATGGGGGAGTGACAGAGTTTACGAGACATAAGGTT-CAAAGCTATAGCTGGACAATTATGTGGACTG-TCCAATAGGCCACCTGTTAGGTGGAGGA
>BovB_Gd_Eremiascincus_douglasi
GGAACCTGAACGTGAGATGCCTTTTCTATCATAGTGGAATGCGGGCAAAGACTAACGGACATTCTGATCATACAGGAGGCACAATAG-AAGAATA-CAGAGGAACTCTATAAGCTTTAGAACTAAGCGAGATTCCGCTGAATTTGGAAAACCCGACTGGACATCCAAGGGCAAACCATCACTCAT-----GAGGTTTCCGGAGGAACCGAGAGAGTTCCATCTACCTTTCATGCAAGTTCTGGAAGAGGAGTCCAGACCAAAAGGAGTCAAGGCTGTGTCACTATATGCAGAGGAATCAAGATGCAGACGACAGAAATCAACAAAAAAAGATCATGGGGGAGTGACAGAGTTTACGAGACATAAGGTT-CAAAGCGATAGTTGGACAATTATGTGGACTG-TCCAATAGGCCACCTGTTAGGTGGAGGA
>BovB_Es_Egernia_stokesii
GGAACCTGAACGTGAGATGCCCTTTTTATTACAGGGGAACACGGACAAAGGCTAGCAGATGTTCTGATCATTCAGGAGGTACAATAG-AAGAATA-CAGAGGAACTCTACAAGTCCTAGGACTAAACCAGATTCCGCTGAATTGGGAAAACTCGATTGGACGTTCAAAGGCAAGCAATCGCTTAT-----GAGGTTTTTGGAGGAACAGAGAGAGTTCCATCTACTTTTCACGCAAGTTCTTAAAGAGGAGTCCAAACCAAAAGGAGTCAAGGCTGTGTCACTATATGCAGAGGAGTTAAGATGCAGATGACAGAAATTAACAAAAAAAGATCATGGGGGAGTGACAGAGTTTACGAGACATAAGGTT-CAAAGCTATAGCTGGACAATTATGTGGACTG-TTAAATAGGTCATCTGTTAGGTGGTAGA
>BovB_Tr_Tiliqua_rugosa
GGAACCTGAATGTGAGATGCCCTTTTTATTATAGTGGAATGCGGGCAAAGGCTAGCGAATATTCTGATCATTCAGGAGGTACAATAG-AAGAATA-CAGAGGAACTCTACAAGCCCTAGAACTAAGCTAGATTCCGTTGAAGTTGGAAAACTCGATTGGACATCCAAAGGCAAACAACCGCTTAT-----GAGGTTTCCGGACGAACAGAGAGAGTTCCATCTACATTTCATGCAAGTTCTTAAAGAGGAGTCCAAACCAAAAGGAGTCAAGACTGTGTCACTATATGCAGAAGAATTAAGATGCAGATGACAGAAATTAACAAAAAAAGATCATGGGGGAGTGACAGAGTTTACGAGACATAAGGTT-CAAAGCTATAGCTGGACAATTATGTGGACTG-TTAAATAGGTCATCTGTTAGGTGGTAGA
>BovB_Ano_Amphibolurus_norrisi
GGAACCTGAATGTGAGATGCCTTTTTTATTCTAGTGGAATGCGGGCAAAGGCTAGAGGATATTCTGATCATACAGGAGGCATAACAG-AAGAATA-CAGAGGAATTATATCAGCCTTAGAGCTAAGCCAGATTCCGTTGAGTTTGGAAAACTCGATTGGACATCCAAAGGCAGACAATCACTCAT-----GAGGATTCCGGAGGAACAGAGAGAGTTCCATCTACTTTTCATGCAAGTTCTTAAAGAGGAGTCCTGACCAAAAGGAGTCAAGGCTGTGTCCCTATATGCAGAGGAATTAAGATGCAGATGACAGAAATCAACAAAAAAAGATCATGGGGGAGTGACAGATTTTAAGAGACATAAAGTT-CAAAGCTATAGCTGGACAATTGTGTGGACTG-TCCAGTAGGCCATCTGCTAGGTGGAAGA
>BovB_Gl_Gehyra_lazelli
GGAACCTGAACGTGAGATGCCTTTTCTATCCTAGTGGAATGCGGGCAAAGGCTAGAGGATATCATGATCATACAGGAGGCACAATAG-AAGAATA-CAGAAGGACTATACAAGCCTTAGAACTAAGCTAGATCCCGCTGAATTTGGAAAACGCGATTGGACATTCAAGGGCAAACAATCACTCAT-----GAGGGTTTCGGAGGAACAGAGAGAGTACCATCTACTTTTCATGCAAGTCCTTAAAGAGGAGTCCAGACCAAAAGGAGTCAAGGATGTGTCACTATATGCAGAGGAATTAAGATGCAGACGACAGAAATCAACAAAAAAAGATCATGGGGGAGTGACAGACTTCAAGGGACATAAAGTT-CAAAGCAATAGCTGGACAATTATGTGGACTG-TCAAATAGGCCACCAGTTAGACAGAAGA
>BovB_Gv_Gehyra_variegata
GGAACCTGAACGTGAGATGCCTTTTCTATCCTAGTGGAATGCGGGCAAAGGCTAGAGGATATCATGATCATACAGGAGGCACAATAGAAAGAATA-CAGAAGGATTGTACAAGCCTTAGAACTAAGCTAGATCCCGCTGAATTTGGAAAACGCGATTGGACATTCAAGGGCAAACAATCACTCAT-----GAGGGTTTCGGAGGAACAGAGAGAGTACCATCTACTTTTCATGCAAGTCCTTAAAGAGGAGTCCAGACCAAAAGGAGTCAAGGATGTGTCACTATATGCAGAGGAATTAAGATGCAGACGACAGAAATCAACAAAAAAAGATCATGGGGGAGTGACAGACTTCAAGGGACATAAAGTT-CAAAGCAATAGCTGGACAATTATGTGGACTG-TCAAATAGGCCACCAGTTAGACAGAAGA
>BovB_Bp_Burramys_parvus
--------------------------------------------------------------------------------ACAAGTAGAAGAATA-CAAAAGAACTATACAAGC-TTAGGGCTAAGCTAGATTCCGCTGAATTTGGAAAACTCGATTGGATGTCCAAAGGCAAACAATCACTCAT-----TAGGTTTTC-GAGGAACAGAGAGAGATCCATCTATTTTTCATGCAAGTCCTCAAAGAGGAGTCCAGGTCAAAAGGAGTCAAGGCTGTGTCACTATATGCAGAAGAATTAAGGTTAATAAAACAGAAATTAACAAAAAAAGATCTTGGGAGAGTGTCAGATTTTAAGAGACATAAGGTTCAAAGTCTATAGTTGGACAATTGTGTGGACAG-TTAAATAGGCCACATGATAGGTGGAGGA
>BovB_ALi_Amblyomma_limbatum
GGAACCTGAATATGAGATGCCTTTTCTATCATGGTAGAATGCGGGCACAGGCTAGAGAATGTGATGATCATACAAGAGGCAT-ATAG-AAGATTA-CAGAAGAACTATACAAGCCTTAGGTCCAAGCTAGATTCCCTCGAATTTGGAAAACTCGATTGGAAATTCAAGCAAAAACCATCACTAAT-----GATGAATTCGGAGGAACAGAGAAAGTTCTATCAATTTTTCTTCCAAATTTTTAGAGAGGAGCCCGGACCAAAAGAAGTCAAGGCTGTGTCGCTATATGCAGAGGAATTAAGATGCAGATGACAAAAATCAACAGAAAAAGATCATGGGGGAGTGACAGATTTTAAGGGACATAAAATT-TAAGGATATAGTTTAGAAATTGTTTGGACTG-TTAAATAGACCACCTGCTAGGTGGAAGA
>BovB_Pg_Perameles_gunnii
--------------------------------------------------------------------------------------------------------------------------------------------ATTTGGAAAACTCGATTGAATGGTTAAGGGCAAACTATTGCTCAT-----GAGGTTTTTGGAGGAACAGAGAGAGTTCCAACTACTTTTCATACACGGCCTCAAAGAGGAATCCAGATCAAAGGAAATCAAGGCTAGGTCATTATATGCAAAAGAAATAAGGTGCAGATAACAGAAATAAAAAAAAAAAAATCTTGAGAAAGTGTCAGATTTTAAGAGACATAAGGTT-CAAAGCTATAGTTGGACAATTGTGTGGACAA-TTAAATAGGTCATATAATAGGAGGAGGA
>BovB_Hs_Hydrophis_spiralis
---------------------------------------------------------------------------------------------------AATAACTATATAAGCCTTAGGAGCAA---AGATTCCGCTGAATTTGGAAAACTCGATTGGACATTCAAAGGCAAACCATCACTCAT-----GAGGATTTCAGAGAAACAGAGAGAGTTCCATCTACTTTTCATGCAAGTTCTTAAAGAGGAGTCCAGACCAAAAGGAGTCAAGGCTGTGTCGCTATATGCAGAGGAATTAAGATGCAGATGACAGAAATCAACAGAAAAAGATCATGGGGGAGTGACAGATTTTAAGAGACATAAAGTT-CAAGGCTATAGTTGGACAACTATGTGGACTG-TCAAAATGGCCACCTGCTGGGTAGAGGA
>BovB_Me_Macropus_eugenii
AAATTGTGAATGTGA---GCCCTTTCTATTTTAGTGGAATGCAGG-AGAAGCCAAAAGATATACTGATCTTATAAGGAGCACAATAG-AAACATA-TATACAAACAGTACAA------------------------------------------------------------AACAAACACTCAC-----GAAA-----AGAGGAACAAAGAGATTTCCAGATACTTTTCATGCAAGTGCTCAAAGAGGAGCCTGCATCA----------------------TATATGCCGAAAAATTAAGGTACAGATGACAGAAATTAACAAAAACAAATCACAGGAGAATGTCATATTTTGAGAGACGTAATGTT-TAAAGTGATAGCTAGACAATATTGTGGACAG-----------------------------
>BovB_Io_Isoodon_obesulus
--------------------------------------------------------------------------------ACAATAG-AAAAGTA-TAAAATAATTACACAAGCATTAGGGCTAAGCTAAATTCCACTGAATTTGGAAAACTAGATTGGATTTCCGGAGGTAAATAACTGCTTAT-----GAAGTTTTCAGAGGAACAGAGAGAGTTGTATCTGCTTTACTTGCAAGTCTCCAAATAAAAATTCAAATCAAAAGGAGTCAAGGCTGTATCACTATATGCAGAGAATTTAAGGTGCAGATGACAGAAATTAACAAACAAAGATCTTGAGAGAGTGTCAGATTTTAAGAAACATAAAGTT-TAAAATTATAATTCAATAATTATGTGGGCCA-TTAAATAGAACACATTATAGATAGAATA
>BovB_Af_Antechinus_flavipes
-----------------------TTTTATCATAGGGAAATACGGACAGAGACAAAAGAATTTACTAAATTTACAGGAGGCCCAACAT-AAGAATA-CAAAAGATCTATACAAACCTTAGACCTAAATTAGATTCCGCTGAATTTAGAAAACTTAATTGGATATTCGACAACACACAATTGCTCAT-----GAGATTTTAAGAAGAATAGAGAAAGTTCCATCCACTA----AGGAAGTCCTCAAAGA----TCTAGACCAAAAAGATTTCATATTGTTTCTCTATATGTAGAGAAATCAAGTT--AATTGACTGAACTTAACACAAACAGATCATAGGAAAGTATCAGATTTTAAGAAACATAAAGTT-CAAAGCAGTAATTAGATAATTGTGTTGGAC--TTAAATAGGCCACATAATAACTAGAGGA
>BovB_Ml_Gehyra_variegata
----------------------------TCAT--------------------------ATATACTGATTA----------AGAAAAG-AGAAATACTAAATTGAATGTAGAAACTGTGGAGATAAAGTAAATTTCGGTAAATTTGGAAAACTCGTTTAGATGTCCAAGAGCA-ACAATCATTCAT-----AAGGTTTTCAGANAAACAGAGA-------------------------------------------------------------------------------AATTATTAAAGTGCAAATAATAGAAATTAATAAAAAAAGATTATGGTAGAATATAAAATTTTAAATGATATAAAATT-TAAAGCTATATTTGGACATCTATTTGGATTT-----------------------------
>RTE-16_LMi_Locusta_migratoria
GGAACATGAATGTGAGATGGGAT-TGTATTATGGTGGAACTCGGAGAACGACTGCAGAACATACTGATCA----GGATTCTTTTCAG---AAATACTTTATGAAACAGATAG------------AGATAATTGCCTCAGAATATATGAAACAGGATTTCTCATACAAGTCATCACATTCGTACAC-----GAGGATTTAGGAGGAACCGCGATAAGGAAACACTCATTTTGTTAATATTTTGAAAGACAGGTAAATATAAAAGGGAGTCAAGGATGTTTCACCATATATTCAAAGATGCAGAAGCCGACGACGGACATCAACGCAAAAAAATTTTAGGTGCGTCAATGAATTTAATGAACATAGGAAT-GAAGACTTTTCTTGGACAGATGTGTGGGTTG-CGCAATAGGTCATGTGCTGGGCAAGCAA
>RTE-7_NV_Nematostella_vectensis
GGTAATTGAATGTGAAATGGGATTTCTATCACTGATGAATGCGGAGAAAGATTACATAATGTTTTGATCA----GGAAGAGTTTGAA---AAGGAAAAGAGGAAATACAGAGAGTAAAAGCACAAAATGGATCACGCTGAGTGTGGAGGCATGGACTGGTAATAAAAAGGAAAACCTTTGTCCAT-----AAGGCTATAGGAGGAACACGGAGAGTGGCATGTATGTTTCATGGTAATTATGGAAAAGGAGTCCAGAGAAACGGGGGTCAAGGCTG---AATTTTCTATTGGAGTTGGAAAAGGCGGACGAAAGACATAAACAGAAGAAGATGCTAGGAAAGTCAGCGAGTTTAATGAG---AAGATA-CAAGTCGTTACGTGGAAAACAGAATGGGAAG-CGATGGAGGACACGTGCGAAGCAGCAGA
>RTE-18_CPB_Chrysemys_picta_bellii
TGATGGAGGGTATAGTGA-----TTCTATAATTGCTGAACGCGGAAGGCGTTT-----ATGTAATGACCAAAGAGGAGAAATAATACAAAGATTATGTGCCAATCTGT----GCTATTATAAGCCGC-ACGTGCCGCAGAGTATGGATGACTAGACTGGTTCTGCAAAGGGGAACCATCCCTGATTGGTT--GGGAC---GAGGCACCGTGAGAGTACAATGATTATTTCATGGGGATTCCAAAGCATGAACCATCGCAACAGGGTGCCAAGGGTGTGTCCCTGTACGCAGAGGGATTTCCATGCTGATGACTGCAATGAATCGAAAAAATGCATGA----GTAGATTAATTTAAAACATGTAAGGT--TCGACTGGTTCCTGGG-AGATGTGCTGGACG-TTATGTAGGTCACATGGGGAGTGCGG--
>RTE-53_LMi_Locusta_migratoria
TCAATGGGATTACGCTTC-----TTTTATCATGGTTCAACGCGGAAAACAGCTAAGGA-------TGTCAAGAAGGATAAA-AACGGAAAGAATATTTGAAGAATTGCTCAAATGGTCAGCAGTGGCGGCATTAACCGGAGTGGGAATCGGGAGACTGGTCACGCCATGGAAAGGTATCTTTAATTAGATGAGGGTTTAGGAGGCTGCAGGAGAGTGGAATGTATCTTTCAT-----TTCTACAAGAGGTATGGAGGCAATCAGGGGTCAAGGCTGTGTCACTATTCATGGAGGGATTAAAATGCGGATGATTGTAATCAGCCCAAAAAAGTAATG-----GTAGACAGTTTCAAAGTAAGTAAGAC--TAAGTTAGCAGTTGGGTAGATATGATAGATG-TGAGATGGGTCATGTGAGGTGTGCAGAA
>RTE-22_LMi_Locusta_migratoria
GGAACCAAAACATAGTATGG---TTTTGTGCTAGTTTAATGCGGTGAGAGATTGAAAAATGTAGCGATCAAAAGGAATGGAAACTTGAAGGG-TATTTAGGGATTTGCTGAAGCAATTAAAAAAAGCATCATCTGGCTGAATCTGGAGAAATAGACTGGTAATACAAAGGGGAGGCATCTCTCTTTAGGAGAGGCTTTAGGGAACTGGCAGAAGGAAAGGCAATAGTTTTGTCTGGATGCTACAACAAGGAACGTTGAGCACTGGAGTCAAGGGGATGTCACTGGTCTTGGAAAGGTCAAACAGCAGATGAATGAGATTGCAATAAGAAGACATTG-----GTCGAGAGTTTTCAAATCTGTAATGC--CAAATTGCGACTCGGTAAGAGACAGGATACA-TACGATTGGGCACATTAGGAGTGCAGGA
>RTE-1B_Mad_Malus_domestica
GGAACGTGAATATGTTATGGCATTTTTGTAGGAGTTAAATGGGGGGAAGCTATAGAAGTTCT---TAT--AAGAGCAAGTATACCAAAGAGGTTATTTCATAATCTTTTCAAGCTTTGAAAAGCAGCAGTATACCATTGAATTTTGAAAACGAGAGTGGTGGTGCAAGGGCGAGGTATAGCTAAT-------GGGTTCATGCTCAACATGGAGATGGGAATACACATTTTATGAGGATTTTAGAGAAGGAGTCGAGTAGCGTAGGATTCAAGGCTCTAAGTCTGGTAATGGAATGATATTCCTGCAGACGAATGAAATAAG--CCGATAGACAGAAGCCAAAGCGACCGTTTTCCGTCGTATAAGCT--TAAGGGAAATGTTGGGCGGAGATGGAAAGGA-TACGGTGGGACATGTGAAGACTGCAAGA
>RTE-1_Mad_Malus_domestica
GGAACGTGAATATGTTATGGCATTTTTGTAGGAGTTAAATGGGGGGAAGCTATAGAAGTTCT---TAT--AAGAGAAGGTATACCAAAGAGGTTATTTCATAATCTTTTCAAGCTTTGAAAAGCAGCAATATACCATCGAATTTTGAAAACGAGAGTGGTGGTGCAAGGGCGAGGTATAGCTAAT-------GGGTTCATGCTCAACATGGAGATGGGAATACACATTTTATGAGGATTTTAGAGAAGGAGTCGAGTAGCGTAGGATTCAAGGCTCTAAGTCTGGTAATGGAATGATATTCCTGCAGACGAATGAAATAAG--CCGATAGACAGAAGCCAAAGCGACCGTTTTCCGCCGTATAAGCT--CAAGGGAAATGTTGGGCGGAGATGGAAAGGA-TACGGTGGGACATGTGAAGACTGCAAGA
>RTE-25_LMi_Locusta_migratoria
GGATGCTGAATGTGAACTTCCATTTCTGTCATGGATGAACGGGGAGAACGACTAAGGAATAT---GACCACATCAGAGGTGGAAAGAACAGAATATTCAAAAAATTATTGAAGTATTAAGAAGAATCACCATCAAATGGAAATTGTAAAACTGGAT---TTAGTAAAAGGGGAGGAATGTGTTAC----ACAGGTTTCACGATCATGGTAGAGAAAAATCTTGGACTTTTATGAGAGCACTACATAGAACATAATACTTCAAAGGTCTCAAGGCTGTGTCACTCTATATAGAGGACTAGAAATGCTGACGACACAAGTTAATAAAAAAAATACTTGGGAAAGTTAACACTTTCTAGAAACGTAAAAAA-TAAATCTATACCTGGACAGATGGA--------TACGGTGGGGCATGTGATCAACACAAGA
>RTE-60_LMi_Locusta_migratoria
GGTACATGAACGTGAAATTCCATTTCTATAGCAGTTCAATGTGGAGAAAATCTAAAGAACATATTGATCACTCTAGAGGTGGAACAGAAAAAGCATATGCAGACCTTTTAACGCATTAAAAAGAATCACCATTCCGTTGAATCTGAAGAAGCGGGTTGAT-----AAAGGGAAGGCATGTGTCAATTGGGGAGGCTTTAGGATCATGACAGAGCAGTAGGTACACATTTTGTGGAAGCCATGAAAGAGGTATGATGATCAAAAGGTTTCAAGGTTGTGTCACTATATGTAGAGGAATCACAGTGCTGACGACACAAGTGAGTCAAAAAAGTATCTGGACGAGTAGAGAAATTTAAAGAATATAGAAAG-TAAGATAATCTATGGATAAATGGA--------TGAAATGGGACATATGACAGGCGCTGGA
>RTE-1_Caenorhabditis_elegans
TGCACCTCAACTGGAGTTGGCTTATCTG---TCGTTCAACGCGGAGAGCTTCTAAACGACATTCTGACCACCACTCATCCACCATGAAGCA----TACACGGAGCTC-----GTTCTCCGCCGAAGCTGCATCAGGCAGACCTCCACAGCAGACCCTGGCCACTCAAAGGTGACCCATGCCTACTAACCTGTGGATTCCGTCTCTACATCGAGAATACCATGACACTTTCATGAAAAGTCTCGACGAGGTGCGATGGAGCAAAGGAGTCAAGGAGATCTCTCCTTGCCTCGAGGAATGAGAGTGCTGACGACCAATCTCAATGGAAGAAAGTCTTG-----GTCGACGAGTACAAAGAAGATAATCTTTCGACTCAATGCCTGGACATGCCTCTCAACAACTAGGATGGGACACGTGACTGG---AAGT
>RTE-6_PPac_Pristionchus_pacificus
CGAACGCCAA---GAGCTGGTTTTCTTG---CGGTTCAATGCGGTCAAACCCTCGAAATTATCATGATCAGTATGATCCCACAAGCAAAGA----TACAATGAGCTT-----GCGATTCGAAGGATCTGCATAACGCAGAGGTCATCGAAGAATCGCTATATCGCAAAGGAAGCCAATCCCTTTTAACCACAGGATTCAGACTCAACACGGAGAGTACAATTTATCTTTCGTGAAGGCACTACTCAAGGCGTCATGCAAAAGAGGGGTCAAGGCGATATCGCGTGTACTGGAGGAGTGAATATGCAGATGACTCATGTGAATAGAAGATAGCAATG-----GTTACAAATTTCAATGGGATTAGAGTTATAAGATGTGTTGTGGAGAGAGATCAGAATGGA----CTGAGGAGGCTGCGTGA---GAGA
>RTE-10_Hmel_Heliconius_melpomene
----------------------------------------------------------------------------------------------------------------GCCCTCGGAAAAGGCTCCATAACGCAGACCTTTATAATGGCGCATGGTAAAATAASGGCGACCRATCACTCTTAACCAGTGGGTTTCGTTRGTACGTAGASAATATAATATGCCTTWTGTGGAAWYYATGCAGAGCTTATGACTGTCGCGCGGGGTCAGGGAGATTTCTCCTGCCTTGGAGGCATAAATGTGCTGACGACGGAAATGAATACAAAAAAGTTATG-----GTGCAAGATTATACAGTGCCTAAAGTTTCAATCAGTGACGTGGACAGCGTGCCTGGCAGA----CTGGGCCATGTGACGGGCCCAAGA
>RTE-20_Hmel_Heliconius_melpomene
GCAACGTCAATGGGAACTGGTTTATGTA---TGGTTCAATGCGGTCAATTGCTAGGAGTTATTATGATCAACAATGTCTCCTCA------C----TACGAGCAGCTATACTCGCTTTGGAAAAAAGCTCCATTACACAGATATCCATCACGGTACGTGGTGGTACAAGGGAGACCGATCACTCTTAGCCGBCGGGTTTCGACAGCACGTAGAGAGTACAATGTGTATTTCGTGGACGCACTGCAGCGCGTATGATTGGAGAGAGGTGTCAGGGTGATATCCCACGCATTGGAGGAGTCAATGTGCCGACGACAGAGTTGAACGCAAGAAGGTCATG-----GTTCGGGAGTATACAATGTCTAAAGTTTCAACCAGTGACGTGGACAACGTGCTTGAAAGA----ATGGGACACATGACCGGCGGAGGA
>RTE-12_CPB_Chrysemys_picta_bellii
TGCACCTTAACTGCATCTGGCTTTTCTA---TGGTTCAACGCGGAGAGCGACTAGGAGATATTCTGACCAGCGTGAAATTACTTCGAGAAG----TACACCGAACTGTTCGCGCAGTTCAAAGGAGCCCCCTGACATCGACTTGGAAATGCAGAGCTGGCCATTCAAGGGCGACCAATGCCTGCTAGCCGAGGGCTTTCGTCAGCACATGGAGAATACAATATGTATTTCGTGAAAGCTCTTGCAGAGGCATGACACAAAAAAGGTGTCAAGGAGATTTCACCCTGCCTCGAGGAATCAACATATGGACGACCGAAATTAACCCAAAAAATTTATGGGAGAGTTGAGCAATATGAAGGCAACAGCCTTTCAACTCAACACATGGGCAGAGGGCATCCGCGA----ATGGGGCATAT-------------
>RTE-5_CPB_Chrysemys_picta_bellii
TGCACTTTAACTGCATCTGGATTTTCTA---TGGTTTAACGCGGAGAACGACTAGGAGACTTTCTGATCAGCGTGAAATCACTTCGAGAAG----TATACCCAGCTCTTTGCGCAGTCCAAAAGAGCTCCCTGACGCAGACCTGGAAATCCAGAGTTGGCCATCTAAAGGCGACCGATGCCTGCTAACCTAGGGTTTTCAACAGCACATAGAGAATACAATGTGCATTTCGTTGAAGCTCTTTCAGAGGCATAGCGCAAAAAAGGTGTCAAGGAGATTTCACCMTGTCTTGAGGGATTAATATGCAGATGACTGAAATGAACCGAAAAAATATATGGGAGAGTCGACAAATACGAAAACAACAATCTTTTAACTCGACACATGGTCAGAGGGCCTCCGCGA----GTGGGACATGTGGATGGCCAGAGC
>RTE-4_CPB_Chrysemys_picta_bellii
TGTACTTCAATTGCATCTAGATTTTCTA---TGGTTCAACGCGGAGAGAGGCTAAAAGATATTTTGACCAGCATAAAAGCACTTTGAGAAG----TATACAGAACTGTTCAAGCACTACAAAGAAGCTCCATAACTCAGATCTCGAAGAAGGAAGCTGGCCATCTAAGGGGGACCTATGCCTGCTAGCCGAGGGGTTTCGTCAGCACATCGAGAATACAATGTGCATTTCGTAAAGGCGCTCGCAGAGGCATAACACGCAAAAGGCGTCAAGGAGATTTCACCCTGCCTTGAGGTGTTAATATGCGGACGACCGAAATGAACGCAAAAAATACATGGGAGAGTGGAACAGTACAAAGACCACAATATTTCAATTCAACACGTGGGCAAAGGGCCTTCTGGA----ATGGGCCACATGGAAGGCAAGAAT
>RTE-17_CPB_Chrysemys_picta_bellii
GCAAGTCCAACACACTTAGGATTTTCTA---AAGTTCAATGCGGAGCATGTCTTGGCAATGTAATGACCA---------CACTACGAAGAA----TACAATGACCTCTACTCGCAGTTCAAAGAGAGTCCGTTTGCCGGACATCAATAGCAAGGCATGGCAATACAAAGGCGACCGATCACTCCTAAAGCAGGGTTTCCGATTCGACATTGAGAATACAATGTGTATTTTGTCAACGCGCTCAATGAGGAATGACCCGAGAGAGGAGTCAAGGCGATCTCACCAGTACTGGAGGAATCAGAATGCTGACGACAAAGGTGAACCGAAGAAGTGGATGGGGAAGTCGACAAATATAAAAAGAA-GAACTTTTAACTCCACAGCTGGTCAGAGAGCCTCCGTGA----ATGGGTCATGTGGCCGGCTCGCAA
>RTE-11_LCh_Latimeria_chalumnae
CTTCGTGTGGTTACTGGTGCGCTTTCTATGATGGTTGAACGCGGCGAAAGACTCATAAATTTCTGGACCAACATTGAGAGA----AACAAGA---CACGAAGTCCTCAACAGGCCATAGCAAGAATCACCATTTGGCGGAGTGTGGGAAAAAGGTTTGGTTGTCAAAGGGGGAGGTATCATTACTTCCGAGAGGTTTTCGGATCTTGATTGAGAATGGCATGGTGCTTTCGTGCAGATTCTCGAAGTGGGTTCCTAGGAAACCGGTGTCAAGGCTGTGTCCCTTGTGATTGAGGTATTGCATGGCAGACGAATAAAATCAATCAAAAAAGGTCATGGGCGAGTGCACTCTTTCAGAAAAAACAGAATTTTAAGAGCAAACGTGGCGAAAAGAACTTT--------ATGGGTCACATACGCAGCCCAAGA
>RTE-9_Hmel_Heliconius_melpomene
-------------------------------TAATTAAATGC-----------------------GATCT---------T----------CAATATTTAAAGATCTTCACTCGCCATTTCAAAAAGCGATATATCACTGAATCTGGCAGACTGGAATGGTCGTCCAAAGGCTCCTGATCTATTATTCGCTCCGGTTTCGTAAGGCACCGTGAGAATTCAATATATATTTTGTGGAGACTTTACTGGCGGTACCCTAAGCATCGGGAGTCAAGGGTGTATCGCTTTATACAGAGGAATCAGCGTGCTGATGACGACCATTAACACAAGAAAGTTATGTG---GTACAATCATATAAAAACTACCGATTGTCAGGACTCTACATGGACAGATGTGTGGACGGA----ACGGGACATATGACAGACAGTCAA
>RTE-26_LMi_Locusta_migratoria
GGTGTATGAATGTGAAATGAT--TTTTA---CAGTTCAACAGGGTAATAGACTATAAAATATTATGATCATACATGAATCGTAGCAGAAGAAAAATTTCAAAATCTATTA--GCAATAAAAAGAAGCTACATTCCGCAGATGTTTAAATGGGGGATTTGTTTCAGAAAGGAAGGGAATCAGTGAC-----GAGGTTTTAGGATCAACATTGAG-TCGGGCTACATTTTTCGTGAAAGCTTTACTGTCGGAATAACCCAACAAAGGATTCAAGGATGTGTCAC---------AGGAATACCAATGCAGATGACCCAAGTCAACATAAAAAATACATGTGGGA-CGGAGGAATATAAAACACATAAATAA-AAACA-ATAGTGTGGAC-------AAGAATATACAAACAGGACACGTGTCAGATGGGAGG
>RTE-46_LMi_Locusta_migratoria
GGAACATGAACATGAGTTGAT--TTCTT---CCGTTCAATAGGGGCTAAGACTATAAAACATAATGACCATGCATGAGGCGTAACAGAAGAAAAGTTTAAAGAATTATTG--TCAATCAAAAAAAGCTACATACCGCAGATGCTTAAATGGCGGACTGGTATCGAAAAGGAAGGGAATCCGTAAC-----GAGGATTCAGGATC-ACATAGAGTTCGAAATTCATTTTTTGTGAAAGCATTAAAAGCAACATAGCCCTATAAAGGATTCAGGGATGTGTCAC---------AGGGATCCCAGTGCTGATGACACAGGTCAACATAAAAAATACATGTGGGC-CTGAAGAATACACAACAGATAAAAGT-CAATACATCGTATGGGC-------AGGAATATGAAAACAGGGCATACGGCGTATGGGCAG
>RTE-39_LMi_Locusta_migratoria
GCAACATAAATACTTTCTGGTTTTACTGCTCTGGTTCAAGCAGGGGAAAGACTTAAAAACATAGCGATCAAGAACTGCACGCCACTAGAACAAAATTTGAAGATTTACACAAATCATATAAAAAAGCATCATTAAGCGGAATCTGGGAGAAAGGACTGGTACACCAAAGGCCCGGGATCACTTCT-----GAGGATTTCGGATCATGATTGACTGAGAAACAACTGTTTTGTCAGTATTATAAAAGAGGCCTGATCCAAAACAGGAGTCAGGGAGATGTCGCGTGCCCTTGAGGAAACCGAAAGCGGATGACAGACATTTCTCAAAGAAGTTTATAACAAA---------TTCAAGTGGTGAACTAAA-AAAAGGAGGGCATACTCACATGTAGAGAATGGAAGCAAAGGACACAC-----ATGTGGGC
>RTE-62_LMi_Locusta_migratoria
GCAACACTAACATTGAATGGGTTTTCTGAACTGG--------GGACAAAGGCTAAGCAATGTCTGGATCATGAAGAATCGTTCTCTCAAACAGAATTCAACAAGCTCTTGAAA-------AGAAAGCATGGTGTTGCGGAATTTGGACAACAGGAATGGTTACCCAAAGGAGAGGAATCGCTCTT-----GAGGCTTCAGGGAGCTGGCCGAAAAAGAAATCTCAATTTTATAAAAATTTTGAGACAGGACTCACCTAAAA-ATGGTCCAGGGAGATGTCACGTGCCCTTGAGGAACACAAAAGCTGACGACAAACATATCTAAAAAAAAATAATGTTAGAGTTGAAAAGTTTAAGTCACACATTTAA-CACTGTAGCGCATAAATAGAAGTAGAGAACACAACTACAAGACACACGGCCAATGTTGGC
>RTE-4_SP_Strongylocentrotus_purpuratus
AAAGCCTAATTCTGAGATGGATTTTCTATATTGGTGGAATGCGGAGATCGGCTAAGAGACATCATGATCATGAAAGAAACACAAGAACAACAGTAAGTACCAAGCTGTT---GCAATGAAAAGGATCCCCTTGACTCCGAATCTGGAATAGTAGACTGGTTATACAAGGGAGAACGATGC-----TCTCAGAGGGTTCCGGAGGGACAGAGAGAACACAGTCTATTTTTTATGAATACAATGGCAAAGGGTTCCAAGTCAAGGGGAGTCAAGGCTGTGTCTCTTTATTCTGAGGAGTTAAGTTGCTGACGAGCAGCATAAACAAAAGAAAATAATG-----GTAAATCGGTTTGCGAGGCCTAAGGTCTTCAAGCAACTCCTGGGCAAATGTGTGGAAAGATAAACTAGGGCACATGACTGACAAATGG
>RTE-66_LMi_Locusta_migratoria
AAAATTTAAACAT----------TTCTG------AAGTACAGTGAAAAAATTAGTGA--------------GCAAAGCGCTAAGCA----GAGTATTTCAACAGCTGTTAAA--AATCAAAAGAAAGTCCATTCAGCTGAATATGGACCAAAGGAATGGTCTGTCAAGGGTGAGGAATCCCTGCTCTGGGGAGGTTTCCGGGTCAACGCAGAGAATATGGTACATATTTTGTCAGATGTTTAAGGGAGGGATGCAGAGAAACAGGACTCAAGGAGATGTCCCTTGCCCTCGAGGGATTGAAATGCAGATGACTAGCTTCAATCCAAGAAGTACCTC-----GTGCGTGAATTTAAAATGTCTAAAATTACAAAACCCTACATGGAGAGAGAAATTGGA---TGCAGTGGGTCATGTGAGGGACAGGTGG
>RTE-69_LMi_Locusta_migratoria
AAAACTTGGTTAC----------TCCCA--------------TACCACAAAGAG-----------------GCAAAGCACTCAAGA----CAATATTCAGGGAACTCCTCAA--------AGGAA-------CCAGCAGAGTCTGGATTTTGGGATTGGTCTGTCAAAGGTGAGGAATCCCTACTTTGGTGAGGATTCAGGTTCGACGTCGAGAGTATGGTTCATGTTTCATGAACTGCCTAACGGAGGAATCCTAAGAAACAGGGTTCAAGGAGATGTCACTGACATTAGAGGTATAGAGGTGCTGATGACCAGATTAAACTCAAGAAATATCTG-----GTTCGTGATTTTACGTGGTCTAAACTTATAAAACAATACTTGGAGAGAGGAACAAGA---TTGCATGGGACATGTGAGGGACTGGCGT
>RTE-23_LMi_Locusta_migratoria
GGCACACTAACACACCCTGGATTTTCTGTTCTAGTTTAACGCGGCGAAAGGCTGGAAAATGTCGCGATCATGAAAGACCTACGAAAACAGCAATATTTAACAAATTGCTCAAATAACGAAAAAAAGCACCCTGATGCAGATGTTGGCTCACAGGAGTGGTCATTCAAAGGAGAGGAATCCCTGCTTTGGCGAGGCTTCAGGTTCCTGAGCGAGACACT--CTACAGTTTTGTCCAGACTCTAAGAGAAAGGTACCTTAAAACCGGCGTCAAGGCGATCTCACCAGTCTTAGAGGAATTCAACTGCAGACGACGAATATTCTTAAAAAAAATTTTTT-----GTCAGTGAGTTTAAAATGTATAAACTTACAACACAGTACTACGAGAAAGGAATTTAGAGAAAAATTTATGCATATGACCGACAG-AGA
>RTE-59_LMi_Locusta_migratoria
GGAACACCAACACACGATGGATTTTCTGTACTAGTTCAATGCGGAGAGAACTTGAAAAACGTAGCGATCATGAGAGAACTACGAAAACAGCGATATTTGACACATTACTAAAATAATAAAAAAAAGCACCCTGATGCAGAATCTGGGAAACAGGAATGGTAATACAAAGGAGAGGAATCGTTACTTCGGAGAGGGTTCAGGATCGTGAGTGAGAAAGT--CCACAATTTTGTCAGTACACTAGAAGAAAGGTACAACAAGACAGGAGTCAGGGAGATGTCACCAGTTTTAGAGGGGTAAAGATGCCGATGACGAATATTCGTAAAAAAAGTACATG-----GTAGAATGTTTCAAGAAGTATAAATTTACAAAACAGTACGACAGTAGAGGAACAGAGACAAAAGTTCGGCCACATAACAGACAGAAGA
>RTE-38_LMi_Locusta_migratoria
GGAACTCCAACACACTGTGCTTTTTCTGTTTTAGTTCAATGGGGCGAGAGACTACAAAATGTTGCGATCATGAAGAGCACATGATATAAAAAATATTTCACGCACTCCTCAAATAATCAA---AATCTCCATCATGCAGAGTTTGGGAAACTGGAGTGGTAATCCAAGGTACAGGAATCACTGCTTAGGAGAGGGTTTCGGATCTTGGTCGAGAAGAT--CTGTGGTTTCGTCCACACATTAGAGGACGGATACAGGAAAACTGGTGTCAAGGAGATCTCCCTGGTACTGGAGGAATTCAACTGCGGACGACAAACACTCTTAAAAGAAGTACATG-----GTTTCTCACTTCAAAATCTATAAACTTACAACACAGTACTACAGTAAAGGAATTTCGGGAGAAATTTGGACATATAATAGTC---AGA
>RTE-43_LMi_Locusta_migratoria
------TCAATGTCTGCTGAATTTTCCGTAATGGTTCAATGCGGGGAACATCTGAAAGATGTGGCGATCATTCAGAAGGCATGACAACAACAATA-TTGATGAATTCT--AACCA---AAAAAAAGCAC-GTATTCGCGA--TTGGGTTACAGGAATGGTGATCCAAGGGTGA-----TTCTAGTT-AGAGAGGCTTCAGGATCATGATKGAGACAGA--CTGTAGTTTTGTTGATGTAATGGAAGAGGCATACAACAAAACAGGTGTCAAGGAGATCTCCCTGGTCCTAGAGGAATACAGCTGCAGATGAGCAATAATCGTAGAAGAA-----TG-----GTGGAAAAATTTAAAAAGCATAAACTTACAAAACAGTACGACCACAACGTAACACAGAGAAACTTTCGGGCACATGACAGACAGAAGA
>RTE-67_LMi_Locusta_migratoria
GGCACAAAAACGGGCAATTGATTTTCTGTATTAGTTTGATGCGGTGAAAAACTATAAAATGTCGCGATCATTCAGGAAGCATGACAACAACAATATTCAGCTCCCTCCTCAAATAGTCAAAAAAAGCACCATCATGCTGAATATGGATGACGGGAATGGTAATTCAAGGGCGAGGAATCCCTCCTTTGGTGAGGATTCAGGATCATGGCGGAGGAAAT--CAGTAATTTCATTAAAATAATGGAAGAGGGATACCGAAAGACTGGAGTCAGGGGGATATCCCTTGTTCTAGAGGCATCCAAATGCTGACGACCAATAATCTTAAA--AAATATATG-----GTCTGCCATTTTAAAGTGCATAAATTTATAGAACAGTACAATGGT---GAAAAACAAAAACAAATTTACACACATGACCGACAGAGGA
>RTE-68_LMi_Locusta_migratoria
GGTACACTAACGTGTACTGCCTTTTTTGTTATGGTTCAATGCGGTGAAAGATTAGCAGACGTAGCGACCATTCAGGAAGCTTGAAAGAGAAGATATTCAAAGAGTTGCTCAAATCATCAGAAAAAGTGTCATTGTGCAGAATCTGGCTCACGGGAATGGTCATCCAAAGGTGAGGAATCACTTCTTAGGTGAGGCTTTAGGATCGTGGCAGAAGGCACTATGATCATTTTGTAGAAGTGCTGAAAGAGGAATATGATAAGACAGGTTTCAAGGAGATCTCTCGTGTTTTAGAGGAATCAGGCTGCAGATGACAGAGAATCTTAGAAGAAATATATG-----GTTCAGAGGTTCAAAATCACTAAATTTACAGCTCAGTACAATAGCAAAGGAACAGAAAAAGTCTTTCGGACATATAACAGGCAGAAGA
>RTE-30_LMi_Locusta_migratoria
GGCACTTCAACATGAAMTGCCTT-------CTCGTTTAACGCGGCATGAGGCTAAGAAATGTTGCGACCA-------AGCATCTTAATGAAAATATTCTCACAACTTCTAAACACATTAAAAAAATCATCATTGTGCTGAATTTGGCAGACAGGATTGGTAATTCAAGGGGGAGGCATCACTTTTTTTCAGAGGCTTTCGGATCATGCCTGAAAGCAA--TAGTGTGTTCGTTAACATTCTCGAAGAGGACTACACCAAAACAGGAGTCAAGGAGATCTCGCTAGTTTTAGACCAATTGAACTGCAGATGACTGACACTCCTAGAAGAAATTTATT-----GTCAAACACTTTAAAATGCCTAAAATTACAACACAGTACGCTCTCAGAGAAATACACACAGAAATTTGGACACCTGACAGACCGAAGA
>RTE-44_LMi_Locusta_migratoria
GGAACACGAACATGCACTGCTTTTTCTGTACTCGTTTAACGCGGAATAAGACTAGAAGATATAGCGATCATGAAAGCAGCTTTCGAAAAACATTATTCAAAGACCTTCTCAAGCTATAAAAAGAATCTTCATCACGCTGAATTTGGCAAACCGGATTGGTTATACAAGGGTGAGGGATCCCTTCTTAGGAGAGGATTTAGGGAGCTGTCAGAGAACAC--ATGTTACTTTATTAGAACTCTGGAGGAGGAATATAGGAAAACAGGTTTCAAGGGGATCTCCCTCACTCTAGAGGAATTTCTTTGCAGACGACCACGAATCACAAAAAAAATTCATG-----GTCAAACACTTTAAAATGCTTGAAATTACTACAC------------------------------------------------------
>RTE-28_LMi_Locusta_migratoria
TGAACATAAATATGTAATGGATTTTTTGTGCTTGTTCAATGGGGTCAAAGACTACAAGATGTCGCGATCATGAAAAACATATCAAAAAGAGATCATTCAAAGAATTACTAAAGCAATTAGAAGAAGCAGCCTGGTGTAGAATCTGGAATTCGGGAGTGGTAATCCAAGGGTGAGGGATCGCTGCTTTGGAGAGGATTTCGGAAGCTGCCAGAAAAGAG--TGGTCACTTTGTTAAAATCCTTGCGGAGGATTACCGGAAAACTGGACTCAGGGGGATCTCACGTGCACTGGAAAATGCCAACCGCCGATGACAAATACTCGTAAAAGAAAATGATG-----GTAAATAAATTCAAAATGTCTAAACTTACCACTCCGTACACTGTTACAGAAGTACCAAGTTGCTTTTTGCCACATGGCAGACAGATGA
>RTE-21_LMi_Locusta_migratoria
GGCACCTGAATGTCTCTTGCATTTTTTGTACTGGTTTAATGCGGCACAAGACTAAGAAACGTGGCGATCATCAACAGGGTTAAATGATCTAAGTATTTGAGCAACTTTTGAAGCAATAAAAAAAAGCCAGATCACGCTGAATATGGGAAACTGGATTGGTTATCCAAAGGCGAGGTATCTTTGTTTGGGAGAGGATTTAGGATCTTGTCAGAGACTTACATAGTTGTTTTATTAAAGTGATCCGAGAGGMATAAATCTAAACAGGTGTCAAGGTGATGTCTCGCGTCCTAGACCAATCAGACTGCGGATGACTGAAATTTCTAGAAAAAATTTATGATTGGGTAAATAAATTTAAGGTCTCTAAAATTACAACACAGTGTACTGAAAAAGAAA-------ATGCTATTGGACATTTGTGAAAGA-AGAA
>RTE-49_LMi_Locusta_migratoria
GGAACATAAATGTTTTCTGCATTTTCTGTTCTTGTTCAATGGGGTGAAAGATTAAGAAACGTAGCGATCATAACTCAAGCCAAAAGAAACAAATTTTT-------CTTTAAAGCCATCAAAAAA-GCAAGTACGC---GAATTTGGAAAACTGGAATGGTAATCCAAGGGAGAGGAGTCACTTCTTGGGAGAGGTTTTCGGATCCTGGCAGAGAATGTTATAATAGTTTTATTAAGGTCATTAGAGAGGTGTAAATCAAAACTGGTGTCAAGGCGATATCACGCGTTCTAGACCAATAACTCTGCGGATGACAGAAATTTCAAAAAAAAATTCATGATAGGGTAAATAAATTTAAAATGTATAAACTTACACCACAGTACGATGAAAAAGAAG-------ATAACCTTGGACACCTAAGAAATA-AAAA
>RTE-31_LMi_Locusta_migratoria
CA-ACAGTAACATGCCCTGCTTTTTTTGTGCTGGTTTAA-TGGGCGAAAGACTTAGAAATGTGACGACCATTGTTCAAACCAAGAGAAATAACTATTTGAAAATTTACTAAAATCATCAAAAAAAGCACCATAATGCAGAATTTGGTGTACAGGAATGGTGATCCTCTGGTGAGGCATCTCTTCTTTGGAGAGGTTTTAGGATCATGGCAGAAAGATCGATTGTAATTTTGTTGAAATACTGAATGAGGGCTGACAGTAAACTGGAGTCAGGGAGATCTCCCGTGTCCTGGAGGAGTTAGATTGCAGATGATTTCGGTCTCCAGAAAAAATTTATGTATGGAGAAATAAGTTCAAAGTCGATAAACTTACTCTACAGTACTCTGAAAAAGAAA-------TTAGCTTTGCTCACATGCCAAAGA-AAAA
>RTE-45_LMi_Locusta_migratoria
GGCACATAAATATATATTGCTTTTTTTGTCGTAGTTCAATGCGGAGAAAGGCTAAGGAATGTGGCGACCATGATAGAAAC----------GAATATTCAAGAACCTTCTAAA---ATTGGAAGAAGCACCATAGTGCCGATGCTGGGAAAAAGGATTGGTAATTCAAGGGAGAGGCATCTCTACTTTGGTGAGGTTTCAGGATCGTGCCAGAACAATGCGCAGTCATTTCGTCCTAACACTGCAAGAGGTGTGATAAAACACAGGAGTCAGGGCGATCTCACTGGTCTTAGAGGAATTCATCTGCTGACGACTAAGGTATCGAGAAAAAATACATTCATGGGTTGAGAAGTTTAAGATCAGTAAAATTACGCAACAGTACCTGAATAAAGGAA-------ATAAAGTTGGACACGTCAGAA----AGGA
>RTE-52_LMi_Locusta_migratoria
GGCACTCGAACATACTCTGCCTTTTTTGTAGTGGTTTAA-GCAGGGAAAGTCTAAGGAATGTGGCGACCATGATGGAGTCAAAAAGAAAAGAATATTTGAAAATCTATTGAAATTATCAAAAGAAGCACCATAGTGCAGAATTTGGACAAAAGGACTGGTGATC----GGAGAGGCATCCTTGTTTAGGAGAGGATTTAGGATCATGGCAGAGAGAGCTAACATAGTTTCGTTCAGATACTGTACGAGGGATGATGAAAAACAGGTGTCAAGGAGATTTCCCTGGTTCTAGAGGTATAAACATGCGGATGACTGAAATATCTAAAAAAAATATATATATGGGTTGATAAATTTAAAATCAATAAGCTTATAATTCAGTACATTGAAAGAGGAA-------GTAAAATTGGACATTTCAGAAGGACAGAT
>RTE-4562_AMi_Crocodylidae
-ACACAATAATAT-----GC---TTT----------------GACAATGAGGTAAAGAACAAGAG-----ATAAGGAAAT----------GAATATTTGCAGAACTATTAAAGCTATAGCAAGAAGCACCATTTCGCTGAATCTGGAAGTCATGATTGGTAATATAAAGGCAGGGTATCCCTATTTGAGAGAGGATTCTGGATTGACACAGAAAAATGGGTACACATTTCATGGCCATATTAGCTGAGG--------AATACTGGATTCAGGGAGATGTCTCTGGCACTGGAGGAGTTCAACTGCTGATGAGTGAAATGAACATAAAAAGTAT-CTAACACGTGACCCACTTCAA-------AAGCTTATAAAACCATACCTGGGTAAAGGAATGATCCCATACAGTGGGCCACGTGA--------AAA
>RTE-1_BM_Bombyx_mori
-------GAGCGCGTAACGGACTCCTCGTTCAGGCATAACTC----------------AAATCTCAATCGAAAAATGAGC----------GAGCA-----------------GCTATAAAAAAAAGCGACATTCCATTGAGTATGGCAGACGGGAATGGTTACTCAAGGGCTCCTAATCTCTTAC-------GGTTTCGTAAGGCACCGGGAGAATTCAACATACATTTTGTGAAGACCTTACTGGAGGGACCCGAAACAGCTGGGGTCAAGGTTGTATCGCCGTACACAGAGGTGTAGCAATGCGGATGACTGATGTTAACGTAAGAAGGTGATG-----GTCCAGTCCTACAAGAAACATAAGATGTTAGAACACTACGTGGACAAATGTGTTCGTGGATCGAATGGGACACGTGACCGGCAGTAGA
>RTE-11_BF_Branchiostoma_floridae
TCAACACGAATGTGAACTGGTATCACTATTGTGGTTTAATGCGGTAAGCTACTAGAAAACATACTGACCATTATAGCAGCACAGCAAACAAATCATTTAAAAACCTCCTTGGGCAAGGAAGTGGAAGTAGATACCCCTGATTCTGTAACAAAGCAATGGTTGTACGCTGGGAAGGCATGCTTGAGTGAGGCGGGATTCAGGGTCTACGTAGGAAGTCATAAATAATTTTTATGAAGATTCTCAGGGCGGTATCCTGATCAGCTGGGGTCAAGGGGATCGCTCTTGTCCTTGAGGTCTGCAAGTGCTGATGACAGAGGTGAATGGAAAAAGTACATGGATGGGTAAAGGATTTTAAAACCTCTAAAGTTTCCTCTCGACTCGTGGACATACGAGTGGTCACATAAAGTTGGACACTGGAAAGATGACTGA
>RTE-3_CTe_Capitella_teleta
GCCACCTCAACGCGAGTTGGACTTTCTATACTCGTTTAACGCGGAAAACTCCTAAAAGACATCTTGACCATTGTGGAGGCACAGCCGTTAAACCATTTCAGAACCTGCTTGGGTCAAAATAAACAAGTTCATTCCCCTGAATATGTAACCATGCTGTGGTTATCCTCAGGAGAGGCATGTTTGACTGAGAACGGATTTAGGAACAACGTCGCAAAGAGAAAGTTCTGTTTATTAAAATTCTTAAAGCGGAATCCACACAAGCAGGTGTCAGGGGGATGGCCCTTGTACTTGAGGATTTACATTGCAGATGAGTGATGTGAATAGAAGAAAGTGATGTCTGGGTGGCTGATTTCATAAGATGTAAGGTTTCCAGGCGACGCATGGACACACCCGTGGTATCATGAGGCTGGGCATTGGAGGGATGATGGA
>RTE-4_CTe_Capitella_teleta
-----------------------------------------------------AGAAAACATCTTGACCATCATTGAGGCATGGTAGATAACCCATTCAAGAACCTTCTCGGGTCAAGTCAAATCAGTGCATCCCCCAGAATATGTAACCTGGCAATGGTTATACTCTGGAAAGGCATGTCTGACTGAGGTAGGGTTTAGGGACCACGTAGCAAGCGAAATGTGCTATTTATGAAAATATTGAAGGCGGTGTCCCCCGAAGCAGGTGTCAAGGTGATTGCTCTTGTTTTAGAGGGTTTACGATGCAGACGAGCAATCTGAATAGAAGAAAGTTATGGCAGGGTTGACGACTTCACCATATGTAAGTTTTCTTGGCAACACATGGACACACACGTGGAGACATGGAACTGGGCACTGACGAGATGAAAAA
>RTE-6_SP_Strongylocentrotus_purpuratus
TCGAGTTTAATGTGAACTGGTATTTCTATTTGTGATGAATGCGGGCAGTACTTAAGCCATATCCTGACCATAATAGAAGCACAGCAGAC-GATCATTTTCTAATCTTCTTGGGCAGTTACTCCAATGCCCATCCCGCAGAGTCTGTAACAGAATTGTGGTAATCCAAAGGAGAGGGATCACTGACTCCGCAAGGATTCMGGATCTACGTAGSAAAGCAAAAGTGCTTTTTGTAAAGATCCTAASAGCGGAATCCACACACGCAGGAGTCAAGGAGATAGCACTAGCATTGGAGGCTTCACCCTGCTGATGACAGACGTAAACCTAAGAAATTCATGGACARGTCCAAAAYTTTCAAACCTTGAAAGTTTT------ACGCCTGGACATACAAGTGGAGGGATCCGTTTGGGCACTG-------------
>RTE-15_BF_Branchiostoma_floridae
TCAACTTTAACAC-----GGCTTTTTTATTGTGGATGAATGCGGCAAATACCTAAAAAACCTTCTGACCAACGAAGAAGCATGAAGAACAGATCATTTTCCAAACTTCTCGGCTTATGGAAACAAACCCCATACCATAGAATTTCCAGGATAGAAGTAG------AAGGGTGAGGAATGTTTGTCTTAGAGAGGCTTTAGGGTCAAC-----GATCAAAACAGTTATTTTATGGAAATTTTGAGAGGGGTATCCAGACATGCTGGTGTCAAGGTGATAGCTCTGGCTCTGGAGGTTTTGTACTGCAGATGACGAACACCAACCAAAAAAGTATATGGGTCAGTGAAAGACTTCACAACAACTAAAATTTTAGAGCAGCTGTTGGACATACGAGTGGAGGGATGCGTTTGGACACTGAGCAGGCGATGGA
>RTE-1_AG_Anopheles_gambiae_str._PEST
GGCTCATGAACGTGCCCTGGTTTTTTTATCCTGGTTCAACGCGGTAGTAGATTAAGAAA----CGGATCATCTAAAAA--AGCAAACCAGCAGTATTTGATGAATTACTCAAGCTATCCGAAAAAGCACCATTGCGCCGAGTGTGGGATAGCGGATTGGTCTACCAAGGGAGAGGTATCGGTGTTTAGGAAAGGATTCCGAATCAACACTGAGAATACAACACATACTTCATCGACGCTATGAGCTCGGAATCCGGCCAAAAGGGTCTCAGGGGGATTGCCTTGGCGCTAGAGGAACCATCTTGCTGATGACTGCGGTAAACCAAAGAAACTGATGGGTGAGTCCCAGAATTCAAAGAACCTAAGCTTATAGTACCTAACATGGACAGAGGAATGTGGAA-TCCGGTGGGCCATGTGCAAGACCGCAAA
>RTE-1_NVi_Nasonia_vitripennis
-----------------------TATTATATTAGTTCAATGCGGTATTAGGGTAAGGAATTTTCTGACCACGAAAAAAACAAACTAACAGAACTATTCGATAAATTATTAAAGCGATTAAAAAAAGCAGCATACCGCTGAATCTGGAAAAATGAATTGGTTATACAAGGGGGAGGTATCACTTTTTAGGAGAGGATTTCGGATCGACAGCGAGAATTTTGCATACACTTTATTCAAATTCTAGTACTGGTGTCCAAAAAAGATGGTTTCAAGGGGATCTCTATAACGTTAGAGGCGCAACGCTGCAGATGA----GGTGAGTCAAAAAAGTACATGGGGAAGTTAGCGAATTCAAGGCTGTTAAAATTACAGGACAATACGTGGGCAAAATAATGAGGAAATGGGATGGGGCACGTGGAGGGCAGC---
>RTE-13_Lch_Latimeria_chalumnae
GGTACCTGAATGTAAGCCGCATCCTTTCTGATGGTTCAATGCGGTACTAAATT-----ACGTTATGATCATCCTTAGAGCGTACAGCCAAGAACATTTGAAGAGCTACTGAAGTTGTAGAAAGAAGCCCCATTCGCCTGAGCGTGGACTACTGGAGTGGTAGTACAAGGGAGAGGAATCTCTCCTTCCTCGAGGTTTTCGGTGGCACACTGAGAATTTAATCTTTATTTCGTGGCTGTACTTCGAGAGGAATGATGGGCAGTAGGTCTCAGGGCTGTGTCTCTATACATGGAGGGATTCGAATGCAGATGA------TCAGTCTAAAAAGACTATGGGGGAGTACGAAATTTCAAGAACTTTAAACT-----------ACTTGGGTAAATGCGAAACTCGATGAGGTGGGGCACGTGTCAGGCGCAGGA
>RTE-65_LMi_Locusta_migratoria
GAAGCATCAACATGAATCGTTTTTTCTGTTATGGTGCAATGCAGCAAAAGACTAAAGCGTGTCGCGATCTATTATAGGGCGTACGAAAAAGACTATTTCGAGACCTACTGAAGAAATCAAAAAAAGCGCCGTCATGCAGAAATTGGAATGAGGGATTGGTGATCCAAAGGCAGGGAATCCCTGCTTAGGTGAGGTCTCATGCTCAACGCCGAGATCCAAATACGTGTTTTGTGAACATCCTAAATGAGGAGTGACCTTAAACAGGGGTCAAGGTGATGTCTCGCGTCCTTGA-----------GCCGACGACAGACATCATTAGAAAAAAGTCATG-----GTGGACAAATTCAAGAAATGCAAGATTACGAAACAGTACCTTATCAAAAAAA--------GGGCACGGGTCACCTGATAGACAGAAGA
>RTE-13_BF_Branchiostoma_floridae
TCAACTTTAATGTGGGCTGGACTTTCTATTATTGTTTAATGCGGTGACCGCCTAGGAGATATTCTGACCATCGCAGAAACAAATAGAAGAGAGTATTCTCGGAGTTGCTGAAGCTATAAAAAGAAGCTCCGCAATGCAGAGTCTT--------CAATGGTTGTACAAAGGGGAGGGATCCCTAATCCTAAGAGGTTTCCGGCTGTGC-----AAACTCACTTGTCATTTTATCGCTGTTCTCCGCCAGGCATCGCTCACAACAGGAGTCAGGGTGATTGCTCTGCTCATCGAGATATTGACTCGCTGACGACTTCCATCAGCCGAAAAAGTACATGGGCCAGTAACCAACTTTAAGTAGTACAAAAATCCAGCTCTTTTCTTGGGTAATCATGGAGATATATACGCTTGGACATGCGAAGAGCTGCCGA
>RTE-7_PPac_Pristionchus_pacificus
--TCCATCAACAC----------TTTCCTCTCAGTGCGATGTGAAAAAGGAATGAGGAAGGTTGCGAACATGAAGAAGGCATAAAGAAAGGAATATTCCGTGAGTTACTGAAGGAATGAAAAGTGGCAATATACCGTTGGATTCTAGAAGATGGCGTGGTCGTGCAAGGGAGAGGCATAGTTGCTTGAATGAGGATTTATGCTCAACGCAGAGAGTTTGGCGTAGTCTTTCTGAGATCTTTGAGAGAAGCGGCCGGAGCGGTCGGCGTCAAGGGAGTCTCCCCAGTACTGGA-----------GCAGATGACGGATGTCAACGAAAAAAGTTCATTGATGAGTGGAACAATTCAAGAAGGATAAAGTTACAAGAGCGTATGTGGCCAGATGAATGATCGAGTGAGATGGGCCATGTGTCAGGTGGAAAA
>RTE-11_HMM_Heliconius_melpomene_melpomene
CTCAGTTCGGTGGATACCG----CCTTA-TATGGTTCAATGCGGCCAAATGCTAGGAATTATCATGATCATCCGAGAAGTAACGAAATAGAAACATTTATGGAG--------GCTCTTGAAAAAAGCACAATTACACGGAGTCTTAAACAAGGGCATGGTCATATAAAGGAGACCGATCACTTCTCTCCTGAGGGTTTCGACAGTACGTAGAGAATATAATGTGTCTTTTGTCGATTCTCTGCAGCGCAAGTGATTGGCGCGCGGAGTCAGGGAGATATCTC---CTTTAGAGGGCAGGGTATGCTGACGA------TGAACATAAGAAGGTCA-------ATT--------TGAAAGAGGCAGAATGGCAGCGTACGACATGGACAGCGC--CTTAAGGAGGCAATGGGGCATATGATGGGCTGAAGA
>RTE_SJ_Schistosoma_japonicum
AGGAAGTCAATCGTTATCGGCCTTTTTATGGCAGTTTAATGCGACCGGTTACTGGAAACCATCGTGAGCGTCGAAAGAGCCAATAGGTAAGAACATTTAGGGAACAGTTCAAGCTATTGG-----AAGCGTTGACCCTGAATTTGGGAACTAGGACTGGCCATTCAAAGGACAGGAATGTTTAACCTCATGAGGCTTCAGGTGGTTGATAGAGAACATAGTCAGACGACAATTAAGGTTATGTGGCAC-TGTATTGAAAG-GTGGTGTCAGGCTTGTATCTCTACTTTTAGATGACCTCTTTCGCCGATGAAAGATGCCAAAATAGGGGAAAC--------GTTAACCGCTTTAGAGACATTAGGACTGCAGCA----ACATGGCCATCATAGGTTAGGAA---GGTGGGACATGTATTGGGCTCAAAA
>RTE1_Sar_Sorex_araneus
CATATTTTAGGGTAAGCTGGACCTTCTATTGTTGTTTAATGCGGTGAGAGACTAAACGACATCATGACCACTGGTTCAGCGTATTCGCAAGAGAAATTATTCACGACTTCTAGCCATTTCAAGACGCACCTCTGCGCCAGGTCCCAGTGGAAA------CCGTTCAAGGGAGACCAATGCCTGCTCATGCGAGGGTTCCGTCAGCACATAGAGAGTTCAATCTGTCTTTCATCGAAGCCCTGGCCAAGGCGTCAAACTCAAGAGGGGTCAGGGTGATTTCAC---CTCGAGAGGAATGGGAGTGCTGATGACAAACAGCTCCATGGAAACATC--------AGC---AGCTATGGAAGAGGTAGAAC---------CTACCTGGGCAAAGA--GTGAGAGATCAGATGGGTCATGTAGATG--------
>RTE-1_BF_Branchiostoma_floridae
-----------------------TCCTG--------------------------------------------------------------GGACA-----------------GCAATTAAAAAAAGCTGCATTGTGCCGACTATACAAGGAAGGATTGGTCCTACAAGGGAGAGGGGTAACTCTT-------GGCTTTATGGGGCACACAGAGAGAAAGGTGTACCTTTTGTGTGGGCAATGAGAAAGGTGTCAGGAGTGGTAGGAGTCAGGGCTCTCAGCCTAGTCATGGAGATTTTAGAGTGCAGACGACTGAAATGAACGTAAAAATACAATGGGGAAGGAGATAACTCTATGGGTGATAGGATTACAAACCGCAACCTGGGCAGGTGTGCTAGCAGATCCGATGGGCCACGTGATGGCTGCAAGA
>RTE1X_SP_Strongylocentrotus_purpuratus
GGTACATGAATGTGAGCTGGGTTTCCTATACTTGTTCAATGCGGCCATCGACTAAGAAACATTATGATCATCTTGCAAGGATGAAAACAAGAACATTTTCTGACCTCCTCAAGCTGTCAAAAAAAGCAGCATCCCGCTGAATCTGGGAGCAGGAACTGATAGTGAAAGGGAGAGGAATCTCTTCTTACCTGAGGTTTTAGGAGGAACATTGAGAACATCATGTACATTTCATGAAAATACTTACTCAGGATGCCTGAAAAACAGGAGTCAGGGATGTAGCTCTGTCTCTTCAGGAATAAACTTGCAGATGA------TGAACGGAAAAAACCAAAGGGACAGTTGAGAGATTCAAAATCTATACACTCTTCACACATAACACAGAT-------TGAGTGGA-------GGCCAAATATTGGACTGGCAA
>RTE-11_CPB_Chrysemys_picta_bellii
GCAACTTGAWTGTGAAATGCACTTTCTATCCTGGCTAAATGCTCTCGCCGCTT-----ACATCATGATCATCAACCAATCCCAGGGGCGAGAACATATCACAGTGTCCTGAAGCCATCTCAAAAAGCAGCATCCCTCAGAGTGTGGAGAACTGGCCTGGTGATCTAGGGACCGCCGATCCTTGCTCATCGGAGGCTTTACGGTCCACTTAGAGAGTTCAGTGCACATTATGTGAAGGCCTTAAAGGGGGTGTCCTACCACTCTGGTGTCAGGGTTGTGGCCCGGGCAATGGAGGCATTGAGATGCTGATGATACAGATGGTCACAAAAAATCTAGGAACGAGTTTCCAGCTTTTAACATCATAAGTTTATTCGAGCTGACATGGACACACAAATGGAATGATGGGGCCGGACATGTCATGGGCGCAGGA
>RTE-32_CPB_Chrysemys_picta_bellii
----------------------------TACTTGATGAATGTTCTGTGAGATT-----ATATACTGACCATAAGCACACCGAKCTAATAAGAATATATGAGTCTGCACTTAAGCCATAAATGAAGGCAGC---------AGCTTGGACTACTGGAGTGGTCATCCAAGGCCCACCAATCTCTGCT--TGTGAGGCTTCACGATCTACATGGAGAATTCAATGACAGCTATGTGAAGGCCCTATGAGGAGTGTCCCGACATTCCGGGGTCAGGGATGTGGCCCGCACAATGGAAGTATAACTGTGCGGATGAGTCAGGTGGGCACAAAAAGTGTCGGGGACAGTGGATGACTTCAAAAAGAAGAAAGTTATCAAACCTGACATGGACATATGCATGGTTTGATGAAGTCGGTCATGTCCTGGGGCCATGG
>RTE-9_NVe_Nematostella_vectensis
GGAGCTTGAATGTGAGCTGGTCTTCTCGTTATTGAACAACGCGATGACAGAGTAAAGAATGTGCTGACCATTCAACAAGCAAACAAAAAAGAGCATTTAGTGATTTGCTAAAGCTGGAAAAAACAAGCCCGTCCTCCAGAATCTGGGCGTCTGGTGTGGTCACCAAAGGGCGAGGGATCACTACTTTGCGGAGGGTACCGGGGGCACATTGAGAGCAACGTGTATATTTTGTTTCGATCCTTGGCAAAGGATCCACCAAATGTGGTGTCAAGGATGTAGCACTCTATGCTGCAGCATCAAGATGCTGACGAGCGATATTAACAAAAGAAGACTATGGGCATGTTACTCACTTTACGTGATCTAAGATTTTATAATCAAACATGGACAACAACGTGGGATGATCCGCTGGGTCACCTGAGGGGCGGAGAA
>NAVIRTE1_Nasonia_vitripennis
GAAGACTAAAAACGGAAT--CTTTGATGTGACGGATGAATGCGGGGAAGAACTGGAGAATGTGAT-----TAGAAAAAGC----------ACTYATTCAAAGGGCAACTAGGGCAATTAGAAGAAGCGCCCTACAAATGAATATGGAAAGGGGGAATGGTAACCCAAAGGGAAGGGATCTCTCATTTGACGAGGTTTCAGAAGGTACGCAGATAAGAAGGTCTACGCTTCGCGGAAATGATGGAGAAGGRCT--------AAAGGGGTCAAGGGTGTAAGCCCAGACACAGAGGGATAGTTCTGCGGACGACGAACATGAACAAAAATAGATAATGGGGAAGTAAAAAATTTCGAGAGGTGTAAGGTTACAGAGAAAAACAAGGACAAAGGAGTGGGAAAGCAGGTTAGAGTACATGATAAGCCCTGGA
>RTE-2_NVi_Nasonia_vitripennis
GAAGGCTAAAAGCGGAATAGTCTTAATGTGTTAGCTAAATGCGGGGAAGAGTTGGGGAACGGGATGACCATAAGGAACGC--------------------------------ATAATCAGAAGGAGCACCATACAAACGAATATGGAAAGGAGGAATGGTGAAACAAAGGAGAGGGATCCCTAATTGAGCGAGGGTTTAGAGGG-ACATAGAGAAGAAAGTTTACGCTTCGCGAGAATGATGAAGAGGGAGT--------AAAGGGGTCAGGGATGTTAGTCCAGACCTGGAGGAATCATTCTGCGGATGACAACGATGAATAGAAAAAGATTATGGGAATGTGAAGAAATTTGGGAGATTTAAGGGTACAGAGAAGAACAAGAGCAGATACGTGGAGAGACAGAATGAGACACGTAAGAGGCGGCGGA
>RTE-3_SIn_Solenopsis_invicta
-------AAGAGAAAGATGATTTTTGTGGGATGGTTCAATGCGGAAAGAAGCTGGGGAACGTGATGATCATAGAAGTGGC----------AAACATTTAGAGGGGTGCTGGGGCGATAATAAGGAGCGGCATTATAATGAGTGTGGAAGGGAGGAATGGTGGTACAAGGGGGAGGGGTCGCTTACTACCACCGGGTTTAGAGGA-ACATAGAGGAAACAATAGTAGTTTTGTACAGACAATGAGGAGGGAGT--------AGAGGAGTCAGGGATGTGAGCCCGGATTTGGAGGAGTAAAGGTGCGGATGACAGAGGTAAATAGAAAAAAGTGATGGGAAAGTGAAAAGGTATAAGAAATTTAAGAATACAGGACAGGGGAAGGGCAAAGGTGAGGTGGGATAGGATAGAACATATAAGAGGCGGCGGA
>RTE-1_PM_Petromyzon_marinus
-------------GAATGGTTACTTCTATGTTGGTTCAATGCAGGAGGCTGCTCGGCGACATAGTGACCACTCATGCAGCTGGCCCGCGAGAGCATGTGAGGTCC-------GCGATCCGAGACCGCAGCCTCCCAGCGAGTCTGGACCACTGGATTGGTGGTCCAAGGGGGAGGCATCACTCCTTTGCGGAGGTTTCAGGGTCCTGACAGAGAATTCCATACATCTTTTATGGTCGTTCTTCGTGCGGAGTCCTGACCCCTTGGGGTCAGGGATGTGGCTCTCTATTTTGAGGGGGAATCTCGCCGATGACTCA-TTCAGCCCAAAAA------------GTGGAGAGTTTCCCCTGGTCTAAGCTTTCTCGGCCACACGTGGACGGCTGGCAGGCTGGATGCGNTGGGTCATGTGAGTGGTGAAGGA
>RTE-3_LVa_Litopenaeus_vannamei
GGGGCTTGAACGTGAACTGCCATTTCTATTCTGGTTCAATGCAATAGCCTCCTC--CAACATACTGACCACGCTTGATGCTAGTAAATGAGAGCATACCAGGTT--------GCGATTTCAAGAGGCAGCATACCGCTGAATCTGGCAGTCCGGACCTGTCATCCAAGGGGGAGGCATCACTGCTTGGAGCAACTCCTGG-GTCCACATAGAGAGTTCGGTGCTTGCTACAT-------------ACGGAGACCTGAGGCTCAGGAGTCAAGGCTGTTGCACCTTGCATGGAGGCAGAGCTACGCTGATGACCAT-TTCTCCCCAAGAAGGTCCAG-----ACAGAGAGCTTTACGGTACCTAAGCTTTCAAGGCCCTACCTGGACGTAATAGTGGCGGGATATAC--GGCCACCTGCTTGATGAGGGA
>RTE-3_Hmel_Heliconius_melpomene
GCAACGTGAATATGTACTCTCCTTTCTGTTGGGGTTGAACGGAGAAAACATTC--AAGACTTATTCAACATCATTGCGGCCAGTGAAAGT----------------------TGCCTTCGAAGAAGCGGTATTCCATCGAATCTTGAACACTGCAGTGGTTACCCAGGGGCAGGGCATAGCTTATTCTCTGAGGATTTCACGGGCACATGGAGAAAAAAGTGCATGTTTTTTGTGGGCATTGCGATCGGGATCCTGAGGCGTGGGGGTCAGGGCTCTTAGTCT--------------------GCCGANGACC----ACGGCTTAAACATGTGTCG-----TCGGAGAAGTTCACGCAGAATAAGGGTACAAGAGCATTGTTGGCCAAATGAACGGTCTGATGAGATGGGCCACGTGCTGGGCAAAAGA
>RTE-4_PPac_Pristionchus_pacificus
GCAGACCAACTG------GCCTTTTCATTGGTCGCTCAACTGTGAAGTCTGCGGAGAATCATCGCGACCACCTTCACTGA----------CAGCGTACGAGGACC-------GCGATGTCAAATGTCCCCATCCTCCCGATTGGTAGCCGGTGGAGCTGTCTCCCAAAGGAGACCCATGCTTGCTAGTCGTCGGTTTCCGGAAGCACCTCGAGAGTACGGTCTACCTTTTGTGCAATCACTCGAGAAGGAGCCATCCCATAGAGGAGTCAAGGGGATTTCTCTAGTTCTGCGGGAATCCGCATGCGGATGACCAA-GTCAATCAAAGAATCTCCTC-----GTCTCCTCAGCAACGCCTTCTAGGACTTTGAGAGCTGGTCTGGGCAACGGAACTAAGGGATGAAACGGGCTCTAAGCGGG------CA
>RTE-5_PPac_Pristionchus_pacificus
GCAGACCAGATG------GCATTTTCATTGGTAGTTCAACTGGGAAGCCCTCGGAGAATTCTCGCGACCACCTTCACGGA----------AAGGATACGAGGACC-------GCAATGTCAAGTGTCCCCATTCTCCCGACTAGTTGCCGGAGGAGCTGTCTCCCAAAGGAGACCCATCCCTACTAATCGGCGGATTCCGTTAGCACCTCGAGAGTACGGTTTACCTTTTGTGAACTCCCTCTGGAAGGAGCCATCCCACAGAGGCGTCAAGGAGATTTCTCTTGCACTTCGGGGATTCGAATGCTGACGACGAA-GTGAATCCAAGAACCTACTC-----GTCGACTCGACCACGCCTTCTAGGAGTTCGAGAGCTGGTGTGGGCAGAGGAACTGAGAGATGAGACGGGCCCTCAGAGGG-------G
>RTE-9_BF_Branchiostoma_floridae
GCGACCTGAATGTGAACTGCCCTTTCTATCACCG--------GGAAACCGCCTAAGAGACATCCTGACCATCCTTAAAGCAGCGGAATGA-ATCATACAGAGTCCGACTGTAGCCCTGGGAAGAAGCCCCATAACGCTGAGTGTGGGTCCTGGGA----TCATCCAAGGGAGAGGCATCCCTACT-------GGCTTCATGCTCCACATCGAGAGTTCAGTCTACATTTCATGAAAATCCTGAGACTGGAGCCCTCAGAAAGTGGGGTCAAGGATGCTGCACGCATCATCGAGGGGTATCTTTGCCGACGACCGATGTCAACGCAAGAAACTG--------GTCTCCACATTCAAGACATGTAAACATACAACTCTTCACCTGGCCCTCGATGCACATGCATGCCATG--------GATGGGCAGCCAG
>RTE-1_PPac_Pristionchus_pacificus
GCAACCAGAACGTGCTGTGGGTTATTCCTCATGGCTGAACGCGGGGAAAAGGTCAGGAACATTCTGATCATACAACAGGC----------GAGTCTACAACAAACTCTACAAGTTCTAAGACATCTCGCCGTATCGGGGAATCCTCATCGAAGGTTTTGCAATCCGGCGGGGACCCATCCCTTCT-------GGATTCCGACTCAACGTAGAGAATTCAATCTACCTTTTCTTACTGCCATGGAACGGGAGTCATTCTACAGAGGGGTCAGGGGGATAAGTCCCGTCTTAGAGGAATTTGCATGCAGATGACACACGTCAACCAAAAATCGCTCTTGGGGA-------------AGAGGATGAAAAATTCGATGGTGTACATGGTAAACGAAA--------GTAAATGGGGCTGAAGAGAGGCACGCGA
>RTE-2_PPac_Pristionchus_pacificus
GCAACTCAAACTGGCGCTGGGTTATTCGTGATGGTTCAATGGGGACAACTAATCGGCCTCATTCTGACCATAAATGGGGC----------GGGCTTACAATGACTTATATGCGCACTTCGAAGTCGCACCGTAACGGGGAATACTCAC---GGGTTTCGCCATTCTCAGGTGACCCATGTCTGCT-------GGGTTCAGATTCCACGTAGAGACCATCATCTATCTTTTGTCAAGGCTCTGGAAAGGGTGTCCATCGGAAGAGGGGTCAAGGAGATGTCCCCGGTTCTGGAGGTATTAACATGCCGACGACTCATGTTAACATAAAATAGGAATGGGGAA-------------CGATCGATAAGCGTTCAATGGGTGACATGGGCAGCGATG--------GAAAATGGGGTGCACGAAAGGCAAGAAG
>RTE-3_PPac_Pristionchus_pacificus
GCGACTCTAACTGGCGCTGGTTTTTTCATCCTGGTTCAATGGGGGCAAATAGTAGGGATCATTTTGATCATTCAGACGGC----------AGGCGTACAACAACCTTTACAAGTGCTTAGAAATCGCACCATAACGGAGAATCATTAT---GGGTTTCGCTATCCACTGGTGACCAATGTTTGCT-------GGTTTTAGATTCCACATTGAGATTACAGTCTATCTTTTGTCAGATCGGTAGAGATGGAATCCGTCGGAAGGGGGGTCAAGGTGATGTCCCCAGTTTTAGAGGAATTTGCATGCTGATGACACACGTCAACATAAGATCGGAATGGGAAA-------------CGGGGTATAAACGTTCAATGGCTGTGTTGGGCAAAGATG--------GGAAATGGGTTGCACGAGCGGCAAGAAA
>RTE-4_LVa_Litopenaeus_vannamei
-------AAGCTTGTGTTGCCTTTTATATGCAAGTGGAAACCGGCTTGTGACTAAAGCACTTCATGACTATGACTGAAACAGAGGAACAAGAATATTGTACTAGCCATAAACGCCACAAAAAAAAGCAGCATCTCGCGGCATCTGGCAGACGGGAGTGGCTGGCCAAAGGCAAACAATGCCTGATCTGCTGAGGTTTCCAACAGCACACAGACAACACCATGTAACCTTTGTGGCAACCATGAGCCTAACATAATGCCAAGTCGGAGTAGAGGCTGTCTCACTCTTCCTTGAACAGTCAGCATGCGGATGACAGGAATTAGTAGAGAAAAGTGATG-----AGAATCAGCTTCACAGGACATAAGATTTCCGCTCTCTCCTTCGAA-------TGAGAAGGTGATGTGGGGCACGTGGCGGGCAGAGGG
>RTE-1_TP_Thalassiosira_pseudonana
CCAACTTGAACATGAGGTGACATTTTCATCATGGTGTGGTGCGAAACCAAGTTAGGCAATGTATTGTACGTGATTCTGACACGAGGGGAAGGGAATCCCAATCAATGTACAAGTGGTCAAAAGAGGCTTC-----ACAGGATCTGGGAAACTG------TGATTGAGGGGGGAGGCATGCTTGCTTGAATGAGGCTTTGT-------GGGGA--------TCTACGGTTTCTGGAGATTTTACAGGGGGGGTCGCAACATCGGGGGGTCAGGGAGGTGTCCCTCATGGTGGAGATGCCAGAGTGCTGATGACAGACCCCAATGTAAAAAAGTCGAGAGGAAGCGGCGAGCTCTTGTGAGCATAAAATTGCAGTGCACTGCCCGAGCATGGATGTGACAGGACGATCTGGGGAACACGTGGGGCTATGGG
