# Supplementary material for: Ancient horizontal transfers of retrotransposons between birds and ancestors of human pathogenic nematodes
Source: Nat Commun. 2016 Apr 21;7:11396. doi: 10.1038/ncomms11396 (PMC4844689; doi:10.1038/ncomms11396)
Supplement: Supplementary Data 8 — Newick-formatted phylogenetic trees from (a) Fig. 1c and Supplementary Fig. 1, (b) Fig. 3c, and (c) Supplementary Fig. 4. [file ncomms11396-s8.txt]

Supplementary Data 8 | Newick-formatted phylogenetic trees from (a) Fig. 1c and Supplementary Fig. 1, (b) Fig. 3c, and (c) Supplementary Fig. 4.

(a)
((AviRTE_Mesitornis_unicolor:0.01904098095004498267,AviRTE_Apaloderma_vittatum:0.00249878826729977828)93:0.01309314392218800457,((((Oryzias_latipes_RTE_fragment_AB232924:0.16866340769847421033,((RTE-4_AMi_Crocodylidae:0.10015174268146789793,(RTE-5_PM_Petromyzon_marinus:0.18736666117952430199,(((RTE-1_DR_Danio_rerio:0.16590109657154186729,(RTE-4_NV_Nematostella_vectensis:0.23926065324994674754,(RTE-4_BF_Branchiostoma_floridae:0.13132318847102675274,RTE-6_LVa_Litopenaeus_vannamei:0.40223692093793800284)71:0.02748920708257412970)17:0.04868264105473753961)8:0.00874808956067995788,(((((RTE-10_AMi_Alligator_mississippiensis:0.30153487915964694022,(RTE-11_AMi_Alligator_mississippiensis:0.08724566439247366523,(RTE-23_CPB_Chrysemys_picta_bellii:0.01523073843990603408,RTE-9_Crp_Crocodylus_porosus:0.02195050681726352232)100:0.12599323581568158681)100:0.18520835945200153638)37:0.05101680082348700185,RTE-3_BF_Branchiostoma_floridae:0.23750135226633220520)11:0.02346124497889104030,RTE-12_AMi_Alligator_mississippiensis:0.21161369561682513707)6:0.03158938172805451916,(RTE-7_AMi_Alligator_mississippiensis:0.08188118301211103067,RTE-21_Croc_Crocodylidae:0.11235957081654121548)95:0.07548215329674527740)11:0.01802439613583788416,((RTE-2_Gav_Gavialis_gangeticus:0.16049335045272614120,RTE-2_PM_Petromyzon_marinus:0.14507940830578616720)22:0.01838081385735095344,RTE-20_CPB_Chrysemys_picta_bellii:0.16327970634107111247)8:0.02008365156456145412)6:0.02846197998990907668)99:0.12520533909000827744,((RTE-5_LVa_Litopenaeus_vannamei:0.36389488142779569113,(((RTE-1_MD_Monodelphis_domestica:0.14855537747448077646,RTE-3_NV_Nematostella_vectensis:0.13884512921471409141)67:0.04771877626524195087,(Aplysia_californica_RTE_fragment_XM_005091978:0.24043651392490197893,(RTE-6_CPB_Chrysemys_picta_bellii:0.13762839951427466301,((RTE-9_LCh_Latimeria_chalumnae:0.12965475958175864957,RTE-8_CPB_Chrysemys_picta_bellii:0.20646704620312517076)30:0.04680457721517192193,RTE-14_CPB_Chrysemys_picta_bellii:0.15653236733326952868)17:0.03297240877168981094)27:0.04151480937803535276)31:0.03238696137355885629)56:0.03149433471281668645,RTE-5_BM_Bombyx_mori:0.32948627368431188112)43:0.02929222850183539617)27:0.01945740972355998813,(((RTE-13_AMi_Alligator_mississippiensis:0.40141427545989627479,((RTE-8_Crp_Crocodylus_porosus:0.33381672251877048119,RTE-14_Lch_Latimeria_chalumnae:0.10218601692492843003)82:0.05094468731938236322,(Plat_RTE1_Ornithorhynchus:0.10044381082735301391,RTE-19_CPB_Chrysemys_picta_bellii:0.18736698334267995469)95:0.08747178312468112393)93:0.10795584959722277774)8:0.02125816909991013956,((RTE-12_LCh_Latimeria_chalumnae:0.27306034795722838870,(RTE-2_CTe_Capitella_teleta:0.17595263105628483613,((RTE-6_NV_Nematostella_vectensis:0.32351675455812367588,RTE-2_NV_Nematostella_vectensis:0.11979203421302742072)26:0.03022595845494422187,((RTE-2_CPB_Chrysemys_picta_bellii:0.20417516001797636482,RTE-1_NV_Nematostella_vectensis:0.19259302746924308880)39:0.05801911468556726625,((RTE-2_ME_Macropus_eugenii:0.03983120837791484514,RTE-2_MD_Monodelphis_domestica:0.03867084912773569028)100:0.18481010035150072235,((RTE-7_LCh_Latimeria_chalumnae:0.25050111905966199188,RTE-3_AMi_Alligator_mississippiensis:0.06038933988119859347)37:0.02587483613338690744,(RTE-5_AMi_Alligator_mississippiensis:0.11990220247876580417,RTE-3_PM_Petromyzon_marinus:0.15057314804530089192)53:0.04127820581988492221)23:0.02747270967143783729)36:0.04180265837688307978)17:0.02952674536145516795)33:0.03882426446642867762)82:0.05283876455876235917)59:0.04154270855049101152,(((RTE-5_NV_Nematostella_vectensis:0.48744209485368833468,RTE-8_SP_Strongylocentrotus_purpuratus:0.18327753319701628465)91:0.13354800585252957212,(((((((RTE-2_SP_Strongylocentrotus_purpuratus:0.31962117410502172143,RTE-11_SP_Strongylocentrotus_purpuratus:0.30363691405904219556)99:0.23127876303512365230,((RTE-3_LVa_Litopenaeus_vannamei:0.30658429645611012804,RTE-1_PM_Petromyzon_marinus:0.34805505633435546153)96:0.22359240584508929817,(((RTE-25_CPB_Chrysemys_picta_bellii:0.37077073611626093497,(RTE-32_CPB_Chrysemys_picta_bellii:0.30943297460531621335,RTE-11_CPB_Chrysemys_picta_bellii:0.33086746455157667324)43:0.06451035843650347601)99:0.17593283232251727410,(RTE-16_BF_Branchiostoma_floridae:0.25886108488706155439,RTE-12_BF_Branchiostoma_floridae:0.23038012818336356391)100:0.16983881423266533606)79:0.08424815902341080409,RTE-9_BF_Branchiostoma_floridae:0.39979311803194811370)26:0.02779921386302455777)49:0.07840043407853811153)10:0.04071326779837307341,(((((RTE-5_CTe_Capitella_teleta:0.59380365678427116105,((((RTE-5_PPac_Pristionchus_pacificus:0.07724137184994367411,RTE-4_PPac_Pristionchus_pacificus:0.14164350617383458797)100:0.75426582490460558628,(((RTE-3_PPac_Pristionchus_pacificus:0.18522354998005483018,RTE-2_PPac_Pristionchus_pacificus:0.17606217973804927368)94:0.12750649195655977541,RTE-1_PPac_Pristionchus_pacificus:0.39325066380181711301)89:0.14510242336526982254,RTE-6_PPac_Pristionchus_pacificus:0.58140693291444867086)27:0.05744619302618569207)26:0.09046594872402972942,(((((RTE-4_PPo_Papilio_polytes:0.33076802131286103803,RTE-19_Hmel_Heliconius_melpomene:0.22162847017107614733)99:0.33348603955022249057,RTE-2_Hmel_Heliconius_melpomene:0.27805064724852335267)33:0.01422705265296029392,(RTE-11_HMM_Heliconius_melpomene_melpomene:0.32444116635893405221,(RTE-10_Hmel_Heliconius_melpomene:0.17769099296726403869,RTE-20_Hmel_Heliconius_melpomene:0.20387726038223294434)73:0.06723315848973346331)58:0.10687341562188715227)74:0.11605563188434397937,RTE-4_LCh_Latimeria_chalumnae:0.44585103031112194305)48:0.12672689327239033963,((RTE-12_SP_Strongylocentrotus_purpuratus:0.24930169396457024789,(RTE-1_Caenorhabditis_elegans:0.38197344794743731677,(RTE-17_CPB_Chrysemys_picta_bellii:0.44045664531171990763,((RTE-5_CPB_Chrysemys_picta_bellii:0.11703381351630598450,RTE-12_CPB_Chrysemys_picta_bellii:0.07708334506533125186)79:0.05689425725816064927,RTE-4_CPB_Chrysemys_picta_bellii:0.14321443426716551350)86:0.12276767110391191562)23:0.05722065482935347752)55:0.15668314122768761676)11:0.00690471383083836755,(RTE-14_SP_Strongylocentrotus_purpuratus:0.38094326370581627073,RTE-2_LVa_Litopenaeus_vannamei:0.21737651204127647619)66:0.07029728801186987952)10:0.06350498790190520215)11:0.06684911165704411629)3:0.00000100000050002909,((RTE-7_Hmel_Heliconius_melpomene:0.25747588647398483852,RTE-19_PPo_Papilio_polytes:0.22348379226158582300)90:0.08948679798832849530,((RTE-6_Hmel_Heliconius_melpomene:0.18065915571388183047,(RTE-12_HMM_Heliconius_melpomene_melpomene:0.23755500794887637883,RTE-4_BM_Bombyx_mori:0.27491173403587504387)52:0.04056474580216423015)47:0.05406742347799487619,(((RTE-4_Hmel_Heliconius_melpomene:0.36562890146914317491,RTE-8_Hmel_Heliconius_melpomene:0.29160460176876434879)71:0.07560544459057420841,((RTE-16_Hmel_Heliconius_melpomene:0.50385736523399493603,(RTE-2_BM_Bombyx_mori:0.13920891513676847406,RTE-6_HMM_Heliconius_melpomene_melpomene:0.21752952440265860279)66:0.06385905187413444539)63:0.03533819247702228022,(RTE-48_LMi_Locusta_migratoria:1.28431292923851136933,RTE-21_PPo_Papilio_polytes:0.00364625551883847451)81:0.18987893768852270870)78:0.09571397977599144236)55:0.04400438068760414295,RTE-13_Hmel_Heliconius_melpomene:0.33040617614825917858)36:0.03448849161482252235)38:0.05560389662631207847)81:0.09658613471685048579)11:0.05418009220624661615)23:0.05487812194730495169,(RTE1_Sar_Sorex_araneus:0.62066857875243086617,RTE0_Mars_Metatheria:0.84383765243611386087)18:0.11613075394748809122)63:0.05659040912662667566,RTE-17_BF_Branchiostoma_floridae:0.82208095815230597392)31:0.06352858008181827554,(((RTE-13_BF_Branchiostoma_floridae:0.57550084627376518753,(RTE-15_BF_Branchiostoma_floridae:0.30986601770845889625,(RTE-6_SP_Strongylocentrotus_purpuratus:0.27463963832601340220,((RTE-18_SP_Strongylocentrotus_purpuratus:0.37409610923812136596,RTE-11_BF_Branchiostoma_floridae:0.19189388805729754028)66:0.09482152848460190242,(RTE-14_BF_Branchiostoma_floridae:0.51084438062757620003,(RTE-4_CTe_Capitella_teleta:0.24643257584556679807,RTE-3_CTe_Capitella_teleta:0.13704921008347564770)98:0.15431790851414850518)34:0.06109446625212062998)80:0.11954231670859584435)61:0.08641693044309864402)97:0.15375895115244397893)54:0.15110162160474804871,((RTE-65_LMi_Locusta_migratoria:0.39288833813887047430,(((((RTE-59_LMi_Locusta_migratoria:0.21029465738250890938,RTE-23_LMi_Locusta_migratoria:0.15994694803130626859)90:0.09658121491060429886,RTE-38_LMi_Locusta_migratoria:0.21370268950119361562)69:0.07183940364478980101,(RTE-67_LMi_Locusta_migratoria:0.21417581573668173500,(RTE-43_LMi_Locusta_migratoria:0.23260889230871695244,RTE-68_LMi_Locusta_migratoria:0.30980633830903814285)21:0.03908826017750679366)20:0.02537671659907936306)39:0.05996582071377107998,(RTE-30_LMi_Locusta_migratoria:0.24043528046456411063,(RTE-44_LMi_Locusta_migratoria:0.22712647366518637360,RTE-28_LMi_Locusta_migratoria:0.34318617967386427781)47:0.06023552325359026599)27:0.05335082397593996634)26:0.03655965967879232920,(((RTE-64_LMi_Locusta_migratoria:0.13504342348536788054,RTE-20_LMi_Locusta_migratoria:0.46540225985596905822)90:0.17654431646249327259,((RTE-39_LMi_Locusta_migratoria:0.34540753936915785660,RTE-62_LMi_Locusta_migratoria:0.37170888718812578055)99:0.31834899480755751711,RTE-37_LMi_Locusta_migratoria:0.47394540314872363185)34:0.05033710645537121248)18:0.05725630849185592286,((RTE-52_LMi_Locusta_migratoria:0.16068933153867251407,(RTE-22_LMi_Locusta_migratoria:0.57868540180637284553,RTE-45_LMi_Locusta_migratoria:0.24102276911720166286)41:0.05395756550203457957)45:0.07557860971127589034,((RTE-49_LMi_Locusta_migratoria:0.17374245558946765922,RTE-21_LMi_Locusta_migratoria:0.19137098825065687602)100:0.16862518629678208137,RTE-31_LMi_Locusta_migratoria:0.27564326898029239965)41:0.03224509086410134312)34:0.08904895295710203718)22:0.02091112389706325375)79:0.12703936833709297827)78:0.10582418083473417447,(((RTE-4562_AMi_Crocodylidae:0.51892927424323798125,(RTE-17_LMi_Locusta_migratoria:0.19000074940024835879,RTE-1_NVi_Nasonia_vitripennis:0.39861376483203619925)45:0.05745558512190907657)30:0.08161544376988287552,((RTE-34_LMi_Locusta_migratoria:0.61092487790187144370,(((RTE-56_LMi_Locusta_migratoria:0.15182179582743615676,RTE-11_LMi_Locusta_migratoria:0.30585711007298516106)93:0.17026657340136164276,RTE-1_AG_Anopheles_gambiae_str._PEST:0.38359260638470360494)22:0.01390347896528707113,(RTE-2B_PPo_Papilio_polytes:0.26893539313154557480,(((RTE-1_DBi_Drosophila_biarmipes:0.00525579517644876246,RTE-4_DF_Drosophila_ficusphila:0.00000100000050002909)100:0.38585948069495651369,(RTE-2_DF_Drosophila_ficusphila:0.00948195809756671552,((RTE-2_DBp_Drosophila_bipectinata:0.01200978403218091149,RTE-1_DT_Drosophila_takahashii:0.01022213735386877549)99:0.06192480080659935882,RTE-2_DAn_Drosophila_ananassae:0.02810684289778647010)67:0.00702363058890422345)98:0.16781167303067068275)100:0.22195900760922032680,(((RTE-3_CQ_Culex_quinquefasciatus:0.11894256567991902396,(RTE-2_AG_Anopheles_gambiae_str._PEST:0.05946945090516379817,RTE-3_AG_Anopheles_gambiae_str._PEST:0.06686706955465970825)100:0.17551550029489107474)100:0.11412772720617224420,(RTE_Ele4_Aedes_aegypti:0.09553745950837695677,RTE-2_CQ_Culex_quinquefasciatus:0.17244557120428072317)99:0.10462928305346640145)100:0.12486709032038308120,(RTE_Ele2B_AAe_Aedes_aegypti:0.06157138585957455668,((RTE_Ele2_Aedes_aegypti:0.07259208497195261678,RTE_Ele5_Aedes_aegypti:0.16736222829118058142)30:0.02966895985453145423,RTE_Ele2C_AAe_Aedes_aegypti:0.06250056329511233244)27:0.02798501400247874193)98:0.15774830299046746496)77:0.09247372674944931426)55:0.05927669885661103477)69:0.06139382076587171500)46:0.06172301183474217245)36:0.06580896342283767964,((RTE-40_LMi_Locusta_migratoria:0.26303643383527963717,((RTE-66_LMi_Locusta_migratoria:0.17857851558687315441,RTE-69_LMi_Locusta_migratoria:0.33328207802919379565)92:0.16101447498196039265,RTE-32_LMi_Locusta_migratoria:0.22274481657008982083)90:0.16514779909272017666)38:0.06983070381985147235,((RTE-29_LMi_Locusta_migratoria:0.20034374177126032524,RTE-63_LMi_Locusta_migratoria:0.16743449370722884861)100:0.21508922215600362327,RTE-10_LMi_Locusta_migratoria:0.29785822131448591588)45:0.05493758669250087961)21:0.04029176442768449273)7:0.03234600996013816537)6:0.00000100000050002909,RTE-14_PPo_Papilio_polytes:0.62709769351493138689)9:0.03780640088408149940)10:0.03444140962990537014)1:0.01808391678962204679,RTE-50_LMi_Locusta_migratoria:0.45707070184043729899)10:0.00929015549074253648)5:0.02614322714907295689,((((RTE-1_TP_Thalassiosira_pseudonana:0.80296354969916883260,RTE-7_PPac_Pristionchus_pacificus:0.53763242297573343720)20:0.13746423650616304557,((RTE-24_LMi_Locusta_migratoria:0.16085157215036646750,RTE-18_LMi_Locusta_migratoria:0.53151236392275835740)100:0.34022745677001736686,(RTE-70_LMi_Locusta_migratoria:0.34580371539207888087,(RTE-41_LMi_Locusta_migratoria:0.21573764540875675633,(RTE-8_LMi_Locusta_migratoria:0.19059124563669432861,RTE-55_LMi_Locusta_migratoria:0.18485972549248302910)47:0.04543349598282410418)88:0.08600176777049077514)77:0.13374075213145245056)59:0.08203013643624725015)2:0.04589447658412597331,(((RTE-53_LMi_Locusta_migratoria:0.66098934704696210574,(RTE_SJ_Schistosoma_japonicum:1.09255337749938896685,RTE-3_OL_Oryzias_latipes:0.59023825646099103981)5:0.01017074556185192970)2:0.05888312015112551201,(RTE-13_Lch_Latimeria_chalumnae:0.30156036303169747592,((((RTE-1_OL_Oryzias_latipes:0.05199548844229382599,RTE-1_EL_Esox_lucius:0.06444531921054896806)63:0.01696266494987884108,RTE-1_AFC_Cichlidae:0.06415934602335067460)63:0.04879689921063866398,(RTE-22_CPB_Chrysemys_picta_bellii:0.71446352099939469671,(RTE-2_EL_Esox_lucius:0.04248137217586561709,RTE-1_GA_Gasterosteus_aculeatus:0.03243330618010394073)93:0.07062300457186113101)32:0.01204916784891710106)74:0.02929237027163266241,(RTE-4_PM_Petromyzon_marinus:0.04054325451763438060,RTE-29_CPB_Chrysemys_picta_bellii:0.06755111802670504817)64:0.05554608368906053389)97:0.21822382387399705261)83:0.13520080090997044220)1:0.07516390945937274914,((((NAVIRTE1_Nasonia_vitripennis:0.28103970057792954096,RTE-2_NVi_Nasonia_vitripennis:0.13545067303356028710)97:0.18392544457369638944,RTE-3_SIn_Solenopsis_invicta:0.31659046710420124526)97:0.14086590539797314015,(RTE-1_PBa_Pogonomyrmex_barbatus:0.17363333752172502300,(RTE-2_SIn_Solenopsis_invicta:0.17044834278368872771,RTE-1_SIn_Solenopsis_invicta:0.24975440812808430424)68:0.05693253109315699056)100:0.40546420668376975671)68:0.17247915905177746421,((((((RTE-3_Hmel_Heliconius_melpomene:0.57987209946104623093,RTE-6_LCh_Latimeria_chalumnae:0.26665671800264983959)24:0.07263516582037622682,(RTE-26_CPB_Chrysemys_picta_bellii:0.16647449552741183654,RTE-31_CPB_Chrysemys_picta_bellii:0.09693977724872812618)100:0.15164386454274828009)15:0.04092253521668319516,((RTE-3_BM_Bombyx_mori:0.06676125710695803017,RTE-29_PPo_Papilio_polytes:0.36455855366344380730)100:0.38807534345388600139,((((((RTE1_ZM_Zea_mays:0.47853149352781820802,RTE-1_SBi_Sorghum_bicolor:0.08819271817656811063)44:0.02653321932648015566,(RTE2_ZM_Zea_mays:0.12402749836498622171,RTE-1_TD_Triticum_turgidum_subsp._durum:0.04834268466426457772)75:0.05499954836609022985)65:0.05349051980843921167,RTE-1_BDi_Brachypodium_distachyon:0.05862625238119244242)96:0.13359000729208894698,((((RTE-1_GM_Glycine_max:0.11884273470163658759,RTE1_MT_Medicago_truncatula:0.07316160288014532387)96:0.09249726796386244232,RTE-1_AIp_Arachis_ipaensis:0.17063114401075721305)100:0.15043073418186314605,(RTE-1B_Mad_Malus_domestica:0.00000100000050002909,RTE-1_Mad_Malus_domestica:0.01428327271501144378)100:0.38014530514450595167)72:0.05652738807853673053,(RTE-1_PD_Phoenix_dactylifera:0.14958421805627383772,RTE-1_ATr_Amborella_trichopoda:0.13318470735279469563)54:0.04717572388197174837)51:0.04595552381022490612)39:0.06155385493274588560,((RTE-2_STu_Solanum_tuberosum:0.23008542230183348654,RTE-1_MN_Morus_notabilis:0.20043058802827781739)34:0.02425776759163682586,RTE-1_NN_Nelumbo_nucifera:0.29025084632521336303)36:0.05139132044336283678)47:0.05270413604219164466,RTE-1_STu_Solanum_tuberosum:0.36273786235841853909)68:0.05308760740297122083)32:0.06647963265405949784)32:0.07403767807688531322,((RTE-6_AMi_Alligator_mississippiensis:0.27668318806205532967,(RTE-1_LVa_Litopenaeus_vannamei:0.36151506175169967339,RTE-36_LMi_Locusta_migratoria:0.29956409736462669136)65:0.03279699066979094996)61:0.07851733253194098650,(RTE-2_OL_Oryzias_latipes:0.10965334778672831961,RTE-2_AFC_Cichlidae:0.03085120390581884073)100:0.20062228354662461904)23:0.02370903354004828822)4:0.02963809652882107293,RTE-9_LMi_Locusta_migratoria:0.26150374754556376944)89:0.16485278892444582555,(RTE-1_BF_Branchiostoma_floridae:0.27854465056417659907,(RTE-1_SK_Saccoglossus_kowalevskii:0.41953189747327940262,(RTE-8_BF_Branchiostoma_floridae:0.27773262394378628315,RTE-8_NV_Nematostella_vectensis:0.21339810634319392180)100:0.20474221691731300798)24:0.08444425139397131186)52:0.14603965211355507403)48:0.09854749801649427543)9:0.06161742337295818273)0:0.04158764483933206912)0:0.05703514816772398133,(((RTE-26_LMi_Locusta_migratoria:0.14274687699651406048,RTE-46_LMi_Locusta_migratoria:0.19405547762226163511)100:0.34957186355667013711,(RTE-25_LMi_Locusta_migratoria:0.41585372272816628625,RTE-60_LMi_Locusta_migratoria:0.23718426232637473960)93:0.11885809007882565391)91:0.25807983980096727006,(((RTE-11_LCh_Latimeria_chalumnae:0.48400112356342689379,(RTE-13_CPB_Chrysemys_picta_bellii:0.38711338496347963423,RTE-19_BF_Branchiostoma_floridae:0.18787125023363487886)91:0.10214020393643961915)47:0.08140484444319343038,((((RTE-1_DF_Drosophila_ficusphila:0.07966647618612288095,((RTE-1_DSa_Drosophila_santomea:0.02783573454946591808,(RTE-1B_DSa_Drosophila_santomea:0.00000100000050002909,RTE-1_DYa_Drosophila_yakuba:0.00000100000050002909)100:0.02194629071385340718)100:0.07821223642998474668,((RTE-1B_DAn_Drosophila_ananassae:0.07244521601568493230,RTE-3_DF_Drosophila_ficusphila:0.09549040126810616480)63:0.02942504665474838729,(RTE-1_DAn_Drosophila_ananassae:0.07263515003162542005,(RTE-1C_DAn_Drosophila_ananassae:0.05590013076689562960,RTE-1_DBp_Drosophila_bipectinata:0.04942660441588841991)38:0.02023917005124064791)50:0.02569204937096897581)92:0.08252743225978455277)26:0.01711328924953018846)100:0.25169644182714284719,(RTE-1_CQ_Culex_quinquefasciatus:0.13356423605195008597,RTE_Ele3_Aedes_aegypti:0.12752222604845422915)100:0.21635013397008631686)58:0.06579141387163624233,((RTE-42_LMi_Locusta_migratoria:0.20904934968863386757,RTE-71_LMi_Locusta_migratoria:0.18836212051033274228)98:0.13994557527543091680,(RTE-18_Hmel_Heliconius_melpomene:0.31782002813806198294,(RTE-5_LMi_Locusta_migratoria:0.34007184757620750881,(RTE-13_LMi_Locusta_migratoria:0.32080631394556446967,RTE-57_LMi_Locusta_migratoria:0.22486792944271455363)24:0.06523065440164549367)31:0.04499773844176508525)34:0.04081424025522058935)51:0.08734746366779559679)28:0.02888865967043240113,((RTE-2_SK_Saccoglossus_kowalevskii:0.18423510009339158500,RTE-3_CPB_Chrysemys_picta_bellii:0.15170825172141208514)68:0.07744279721936674077,RTE-24_CPB_Chrysemys_picta_bellii:0.28776553903438228943)25:0.00498279138737764329)23:0.03406472656143973848)13:0.03571341216466686341,(RTE-27_CPB_Chrysemys_picta_bellii:0.43895038871393265989,RTE-16_CPB_Chrysemys_picta_bellii:0.32804901129715224872)17:0.06492917606795070573)65:0.04777737456187620968)9:0.02614470108761160830)0:0.04452828333858848547)0:0.01703394375647183240)1:0.01563723176601770903,(RTE-7_SP_Strongylocentrotus_purpuratus:0.55113816423277850465,(((RTE-6_BF_Branchiostoma_floridae:0.19554678015954082837,RTE-5_BF_Branchiostoma_floridae:0.22824929046548875222)92:0.09805257771283773516,(((RTE-7_Crp_Crocodylus_porosus:0.09071758326816609097,RTE-8_AMi_Alligator_mississippiensis:0.10941570539421374697)100:0.20847670375381460728,((RTE-2_BF_Branchiostoma_floridae:0.24182563285066721592,RTE-18_BF_Branchiostoma_floridae:0.19044040695429423349)100:0.25232326553625661347,(RTE-15_SP_Strongylocentrotus_purpuratus:0.13292067474804544758,RTE-4_LVa_Litopenaeus_vannamei:0.26319626554466735158)93:0.09647346717597858612)16:0.02545208258950080321)18:0.02419606362060592111,(RTE-8_LCh_Latimeria_chalumnae:0.19577711626116955923,RTE-9_CPB_Chrysemys_picta_bellii:0.19068467242678402429)71:0.08484240362444817052)50:0.06847934823519156999)94:0.11754449592543987635,((RTE-7_NV_Nematostella_vectensis:0.58751153840764569480,RTE-9_PM_Petromyzon_marinus:0.53467248393960187247)33:0.08878795838388812978,((RTE-10_BF_Branchiostoma_floridae:0.42759290035760888493,((BovB_BM_Bombyx_mori:0.39635047722532795733,((RTE-6_LMi_Locusta_migratoria:0.18735634495294184454,RTE-12_LMi_Locusta_migratoria:0.23532355334295584903)97:0.15154197887151027446,((RTE-1_HMe_Heliconius_melpomene_melpomene:0.21969552778715331631,(RTE-1_BM_Bombyx_mori:0.28990903746361129656,(RTE-6_BM_Bombyx_mori:0.16636188735565823893,RTE-9_PPo_Papilio_polytes:0.16426180750903693339)100:0.15701372890897938306)64:0.03627189761429076148)71:0.03897065321106991942,RTE-9_Hmel_Heliconius_melpomene:0.26011652862453688018)100:0.19010888608506396058)52:0.03763755509959675755)66:0.07110483182593609064,RTE-18_CPB_Chrysemys_picta_bellii:0.68909795779768956425)30:0.03020769155875363543)16:0.01947403586613648610,(RTE-4_SP_Strongylocentrotus_purpuratus:0.41786342529774100907,(((((((RTE-1_EC_Equus_caballus:0.01155968868905541715,BovB_Ec_Equus_caballus:0.00697859184864463473)100:0.07858173367823576005,BovB_Cg_Christinus:0.17173946225529271303)98:0.11982986738218417977,(BovB_Ta_Tachyglossus_aculeatus:0.02297851532940352326,BovB_Plat_Ornithorhynchus:0.00311374676565943399)100:0.22320956365329958082)77:0.05164401314801107812,BovB_Dr_Christinus:0.28548783743440975247)27:0.02967715431057281125,((BovB_Et_Christinus:0.15299461843286152329,RTE1_ET_Echinops_telfairi:0.00864139627697279797)87:0.01753405376913234198,((BovB_Pc_Procavia_capensis:0.00892750266395068298,RTE1_Pca_Procavia_capensis:0.04077963879879142189)99:0.03193741349933275353,(RTE1_LA_Loxodonta_africana:0.01312958331315517910,BovB_La_Loxodonta_africana:0.01647184507709918699)71:0.01122442389875037867)61:0.02725502279040376702)100:0.17925721433294697360)62:0.03730579676506591558,(RTE-3_LMi_Locusta_migratoria:0.15569805456107832509,((((((BovB_Ml_Gehyra_variegata:0.33750057568391556018,BovB_Bp_Burramys_parvus:0.05682773809258603870)17:0.00050252234770050298,(BovB_Pg_Perameles_gunnii:0.13041892762224618907,RTE-3_MD_Monodelphis_domestica:0.00365449002215274907)41:0.00385182765065317321)28:0.00263212655505962309,(RTE-3_ME_Macropus_eugenii:0.02342023047295246213,BovB_Pb_Petaurus_breviceps:0.03618574604230062608)18:0.00000100000050002909)15:0.00731159165137887108,((BovB_Io_Isoodon_obesulus:0.20007913741526869855,(BovB_Me_Macropus_eugenii:0.20924411787239521887,BovB_Af_Antechinus_flavipes:0.22325329335328156222)37:0.02658861660888491019)14:0.01145003697019513628,BovB_Ma_Macropus_antilopinus:0.05621254513348215159)9:0.00000100000050002909)92:0.04139890363334042950,(((((BovB_Oa_Ovis_aries:0.00147068589056715843,(RTE-9_SP_Strongylocentrotus_purpuratus:0.00000100000050002909,BovB_Bos_taurus:0.00854429053650394670)99:0.04021904760227238557)78:0.02722900644136639139,BovB_PMo_Python_molurus:0.03491865807407565359)37:0.00679930947950249318,(BovB_ALi_Amblyomma_limbatum:0.10974768258168567103,((BovB_ACo_Agkistrodon_contortrix:0.00464030010302772349,BovB_Hs_Hydrophis_spiralis:0.01860939529443152163)35:0.00000100000050002909,BovB_VA_Vipera_ammodytes:0.02562050082405268464)85:0.01612373946038572065)90:0.03626552950670496739)20:0.00771603408451619274,((BovB_Gl_Gehyra_lazelli:0.00000100000050002909,BovB_Gv_Gehyra_variegata:0.00455766282416524438)100:0.04814749474527987155,((BovB_Ca_Ctenotus_atlas:0.00681748265187799140,(BovB_Er_Eremiascincus_richardsonii:0.00000100000050002909,BovB_Gd_Eremiascincus_douglasi:0.01147685133779154966)96:0.00700232497837304652)98:0.03295794962216308521,(BovB_Tr_Tiliqua_rugosa:0.02556574142912584890,BovB_Es_Egernia_stokesii:0.04352605488145942780)100:0.04462009632954037214)39:0.01064128692317993681)16:0.00620837672556602202)8:0.00533186405592192894,BovB_Ano_Amphibolurus_norrisi:0.05870094777815380860)48:0.01937038895412719966)74:0.05272164383513568836,(RTE_BOV_B_AC_1_Anolis_carolinensis:0.00000100000050002909,BovB_Ac_Anolis_carolinensis:0.04162601476805949385)100:0.18526378394583836728)41:0.02486840338694595171)92:0.09109358342866728797)81:0.08185938280139462564,(((RTE-33_LMi_Locusta_migratoria:0.33632543948419996171,(RTE-2_LMi_Locusta_migratoria:0.03620247453522867226,(RTE-1B_LMi_Locusta_migratoria:0.00000100000050002909,RTE-1C_LMi_Locusta_migratoria:0.39603002775937867774)100:0.07774584874958308245)99:0.22856000375587606777)40:0.07254454462063494868,(RTE-16_LMi_Locusta_migratoria:0.40810199715461886738,RTE-4_LMi_Locusta_migratoria:0.18773009721257882809)45:0.05548245007559325648)58:0.06705047087392707050,((((RTE-1_CTe_Capitella_teleta:0.43360638206839058340,(RTE-6_Crp_Crocodylus_porosus:0.26723133421163347556,(RTE-3_SP_Strongylocentrotus_purpuratus:0.15685268136570945652,RTE-3B_SP_Strongylocentrotus_purpuratus:0.26284045758775059776)98:0.15303518290550205405)68:0.04502982649319254432)84:0.09372720226070727079,(RTE-10_SP_Strongylocentrotus_purpuratus:0.36045514748209811495,RTE-27_LMi_Locusta_migratoria:0.35804617381304992829)51:0.02725789148667435990)72:0.07160301955317463496,RTE-14_LMi_Locusta_migratoria:0.32739994726520665891)19:0.03490362630483146572,((RTE-47_LMi_Locusta_migratoria:0.32345087701247487999,RTE-54_LMi_Locusta_migratoria:0.20915199494753361487)69:0.06786103521480299494,(((RTE-51_LMi_Locusta_migratoria:0.32313753965554253833,(RTE-19_LMi_Locusta_migratoria:0.15735648266429874687,RTE-58_LMi_Locusta_migratoria:0.12848399046049210903)51:0.02910418716939712838)64:0.05249774081724178920,RTE-7_LMi_Locusta_migratoria:0.18641849642998573056)93:0.09783274137561503991,RTE-15_LMi_Locusta_migratoria:0.24785605964110971056)88:0.07337663473603547870)37:0.05826759644559503792)27:0.04914467344391706960)95:0.14429135262661549333)5:0.01252367001394384324)8:0.01772611594994151496)18:0.03964834787790581794)33:0.04316301613653816815)48:0.04143646337496675186)5:0.00778587100727305692)27:0.05779085679240422019,RTE-9_NVe_Nematostella_vectensis:0.54968911634218242668)28:0.05621125950969518142,RTE1X_SP_Strongylocentrotus_purpuratus:0.38948933686856301861)13:0.01587876316639755953,(RTE-6_PM_Petromyzon_marinus:0.14564091291512004656,RTE-1_SSa_Salmo_salar:0.14986875674505859002)99:0.16612960128310355623)12:0.02222108148327138141)21:0.04196419437538183306,RTE-5_Hmel_Heliconius_melpomene:0.35107147347209827215)9:0.01980180581609911408)1:0.01848798333370836253)1:0.02270020429633884743,(Latimeria_chalumnae_RTE_fragment_XM_006007892:0.21968026924222958107,((RTE-8_PM_Petromyzon_marinus:0.27922568728388502679,(RTE-5_LCh_Latimeria_chalumnae:0.16712552360284105291,(RTE-7_PM_Petromyzon_marinus:0.12487727737779555359,RTE-3_Crp_Crocodylus_porosus:0.06106961644833762415)98:0.09888306060554778731)74:0.04113522346345119957)16:0.04424420851414060524,(((((RTE-15_CPB_Chrysemys_picta_bellii:0.11036272609619104945,(RTE-1_Gav_Gavialis_gangeticus:0.01151865418129601262,RTE-11_Crp_Crocodylus_porosus:0.04653575243481846563)100:0.06894912870628751300)95:0.07163743883687678782,((RTE-1_Crp_Crocodylus_porosus:0.04161141152176880270,RTE-10B_CPB_Chrysemys_picta_bellii:0.06397790430978782250)78:0.04236466050905553921,RTE-10_CPB_Chrysemys_picta_bellii:0.09711526421770157180)80:0.06312695622512021210)75:0.06800340418519149055,(RTE-7_CPB_Chrysemys_picta_bellii:0.12729845196987638056,(RTE-3_LCh_Latimeria_chalumnae:0.03408449354003852821,(RTE-12_Crp_Crocodylus_porosus:0.00665351554039369641,RTE-10_Crp_Crocodylus_porosus:0.02548461068091641135)79:0.01330628534666114873)99:0.04739091798839093622)99:0.07540943723434610779)32:0.02680427134194339478,RTE-54_AMi_Crocodylidae:0.17859777507217375336)20:0.04886214221600446855,((RTE-4_Croc_Crocodylidae:0.17763012653304005584,(RTE-1_CPB_Chrysemys_picta_bellii:0.11036005720857663959,RTE-1_AC_1_Anolis_carolinensis:0.15844002009933669251)71:0.04510227608979527208)48:0.04944758418742700029,((RTE-2_LCh_Latimeria_chalumnae:0.06249299685151899625,RTE-2_Croc_Crocodylidae:0.01132200355825217775)99:0.09201507262459589220,RTE-30_CPB_Chrysemys_picta_bellii:0.13871088164357989192)38:0.02966389670507310963)19:0.03763993467792801917)5:0.02707056282043147216)25:0.01582433694488677087)40:0.05673898529419617309)4:0.02190677452468871647)76:0.06915708061704071985)88:0.05026679547319393843)39:0.04477204968190828110)73:0.03437486804480360814,(Pelodiscus_sinensis_RTE_fragment1_XM_006137352:0.02120503690046786696,Pelodiscus_sinensis_RTE_fragment2_XM_006119485:0.01464052824253979368)100:0.10357430744018261692)98:0.08719335980941464448)45:0.03671337761072529515,AviRTE_Gymnopithys_rufigula:0.02135953232147164843)14:0.00836622611802669523,((AviRTE_Wuchereria_bancrofti:0.13818711259344571007,(AviRTE_Zimmerius_chrysops:0.02414196277508370500,AviRTE_Manacus_vitellinus:0.01848886820445883386)59:0.02344530627750941384)18:0.01437807859375803306,AviRTE_Loa_loa:0.05562199225956699494)9:0.00196770619563701532)20:0.00708936023697290946,((AviRTE_Oreotrochilus_melanogaster:0.00000100000050002909,AviRTE_Calypte_anna:0.00209555918889554361)93:0.02588964073397912943,(AviRTE_Buceros_rhinoceros:0.00639076593777560594,(AviRTE_Melopsittacus_undulatus:0.02204162380578720409,(AviRTE_Amazona_vittata:0.00000100000050002909,AviRTE_Ara_macao:0.00000100000050002909)42:0.01525292395278358450)70:0.00392106508937923801)86:0.02395424770673485956)7:0.00000100000050002909)41:0.01055393850762861678,AviRTE_Tinamus_guttatus:0.01955947763973855946);

(b)
(AviRTE_Apaloderma_vittatum:0.01472247544170355617,(((AviRTE_Gymnopithys_rufigula:0.05861431930886275288,(AviRTE_Manacus_vitellinus:0.03716742412520312316,AviRTE_Zimmerius_chrysops:0.03853342914316144896)100:0.05628355474369802630)97:0.01149696265493698605,((((AviRTE_Ara_macao:0.00531560557863958519,AviRTE_Amazona_vittata:0.00558251557916413562)100:0.01859880973622492564,AviRTE_Melopsittacus_undulatus:0.04362528330620672051)100:0.01053990248974585354,AviRTE_Buceros_rhinoceros:0.02425348081711365886)100:0.02632288834612367054,(((Oryzias_latipes_RTE_fragment_AB232924:0.33857001512336859506,((RTE-4_AMi_Crocodylidae:0.34063775269532831080,(Aplysia_californica_RTE_fragment_XM_005091978:0.83465361721464836897,Latimeria_chalumnae_RTE_fragment_XM_006007892:0.99798383315844219066)100:0.52275849201194901639)100:0.16013397942882900971,(Pelodiscus_sinensis_RTE_fragment2_XM_006119485:0.02555195335702198714,Pelodiscus_sinensis_RTE_fragment1_XM_006137352:0.01188049822155839985)100:0.24959016632983771489)99:0.08853672475338394965)100:0.19213961188625147680,(AviRTE_Oreotrochilus_melanogaster:0.00295085451844652544,AviRTE_Calypte_anna:0.00615026068981281478)100:0.03457249390164791880)52:0.00646631192105613824,AviRTE_Wuchereria_bancrofti:0.23795251808218062517)64:0.00524726854639068901)92:0.00718576004288442021)88:0.00655858215891169140,(AviRTE_Tinamus_guttatus:0.01991736201047438620,AviRTE_Loa_loa:0.09230990361821592161)86:0.00610760144128469698)100:0.00954510342638043366,AviRTE_Mesitornis_unicolor:0.02142184356688948965);

(c)
(((Oryzias_latipes_RTE_fragment_AB232924:0.33433021042442501169,((Pelodiscus_sinensis_RTE_fragment1_XM_006137352:0.01188953571470814652,Pelodiscus_sinensis_RTE_fragment2_XM_006119485:0.02554304762582443322)100:0.24563957764539923190,(RTE-4_AMi_Crocodylidae:0.33616980867094503616,(Latimeria_chalumnae_RTE_fragment_XM_006007892:0.97251860454251659593,Aplysia_californica_RTE_fragment_XM_005091978:0.81541196100247770318)100:0.50993163795125728832)99:0.15705095575540728436)100:0.08775033403106252683)100:0.19076199978478527997,(AviRTE_Oreotrochilus_melanogaster:0.00294060947066398029,AviRTE_Calypte_anna:0.00617026542709278331)100:0.03471453400922103888)55:0.00626556823193231190,((((AviRTE_Amazona_vittata:0.00561114634726545079,AviRTE_Ara_macao:0.00529808952696433130)99:0.01857932241706420837,(AviRTE_Melopsittacus_undulatus:0.02846333707248135600,MeloSINE_Melopsittacus_undulatus:0.20936494165514601962)87:0.01499690321022095589)99:0.01108919201598007262,(AviRTE_Buceros_rhinoceros:0.00295535853231688322,BuceSINE_Buceros_rhinoceros:0.02400465238543651736)100:0.02135855731845753835)99:0.02598901206849068765,((AviRTE_Gymnopithys_rufigula:0.05845699843443765559,((AviRTE_Zimmerius_chrysops:0.03864301531852924049,((ManaSINE2_Manacus_vitellinus:0.00000253763813820980,(ManaSINE1_Manacus_vitellinus:0.00887902733531214204,ManaSINE1_Zimmerius_chrysops:0.08030131348801271274)51:0.00566863061694111974)100:0.09694938771890840301,AviRTE_Manacus_vitellinus:0.02451352555545531497)72:0.01356879830097406335)96:0.04301434930870041279,GymnSINE_Gymnopithys_rufigula:0.11823530172121834991)38:0.01197975239956704241)69:0.01177511573330479976,((AviRTE_Apaloderma_vittatum:0.01475274489640554347,AviRTE_Mesitornis_unicolor:0.02140493677060760491)98:0.00953978424545802797,(AviRTE_Tinamus_guttatus:0.01997369438631659347,AviRTE_Loa_loa:0.09212017493705741689)77:0.00611958325810685842)75:0.00612294403749483358)88:0.00774224487732396577)62:0.00521290878061842714,AviRTE_Wuchereria_bancrofti:0.23657418493661930281);
